# Supplementary material for: Transcriptome Signature of Immature and In Vitro-Matured Equine Cumulus–Oocytes Complex
Source: Int J Mol Sci. 2023 Sep 6;24(18):13718. doi: 10.3390/ijms241813718 (PMC10531358; doi:10.3390/ijms241813718)
Supplement: Supplementary file 1 [file ijms-24-13718-s001.zip]

Archive with 6 entries (6 files):
- Sup.Figure S1.pdf
- Supp_Table_S1_samples.profile.xls
- Supp_Table_S2_ALLgenes_OC.xls
- Supp_Table_S3_ALLgenes_CC.xls
- Supp_Table_S4_DEG_OC.xls
- Supp_Table_S5_DEG_CC.xls
