# Supplementary material for: Transcriptome Signature of Immature and In Vitro-Matured Equine Cumulus–Oocytes Complex
Source: Int J Mol Sci. 2023 Sep 6;24(18):13718. doi: 10.3390/ijms241813718 (PMC10531358; doi:10.3390/ijms241813718)
Supplement: Supplementary file 1 [file ijms-24-13718-s001.zip › Supp_Table_S1_samples.profile.xls]

## Sheet: Supp. Table 1
Supplementary Table S1. Description of the number of reads and mapping rates obtained for all samples.
Sample type	Sample name	Raw reads	Clean reads	Raw bases	Clean bases	Error rate (%)	Q20 (%)	Q30 (%)	GC content (%)	Mapping rate * (%)
OC	A	69621124	60824386	10.5G	9.2G	0.03	96.3	90.82	46.42	95.43
OC	B	91590548	81935972	13.8G	12.4G	0.03	96	90.16	46.47	94.79
OC	C	84620160	75650030	12.8G	11.4G	0.03	96.2	90.74	46.95	95.4
OC	D	92070144	81791056	13.9G	12.4G	0.03	96.33	90.95	46.73	95.02
OC	E	82758958	73201326	12.5G	11.1G	0.03	96.1	90.61	47.37	95.02
OC	F	83451480	75297696	12.6G	11.4G	0.03	96.26	90.74	46.7	95.33
OC	G	80441024	72704926	12.1G	11G	0.03	96.25	90.63	46.41	95.41
OC	H	81377828	73851862	12.3G	11.2G	0.03	95.91	89.51	46.42	95.92
CC	I	70610794	63037856	10.7G	9.5G	0.03	96.34	91.01	46.52	95.11
CC	J	78461870	69341788	11.8G	10.5G	0.03	96.12	90.64	45.36	93.43
CC	K	75977276	67901884	11.5G	10.3G	0.03	96.24	90.84	46.76	95.08
CC	M	87424856	78254408	13.2G	11.8G	0.03	96.26	90.87	47.92	95.64
CC	N	80570034	72383012	12.2G	10.9G	0.03	96.33	90.8	46.68	95.7
CC	O	70810840	63641466	10.7G	9.6G	0.03	96.29	90.8	48	95.49
* Reads were aligned to the horse reference genome (EquCab3.0) using STAR (Release 2.5.3a)
