# Supplementary material for: Transcriptome Signature of Immature and In Vitro-Matured Equine Cumulus–Oocytes Complex
Source: Int J Mol Sci. 2023 Sep 6;24(18):13718. doi: 10.3390/ijms241813718 (PMC10531358; doi:10.3390/ijms241813718)
Supplement: Supplementary file 1 [file ijms-24-13718-s001.zip › Supp_Table_S2_ALLgenes_OC.xls]

## Sheet: Supp_Table_2_ALLgenes_OC
Supplementary Table S2. List of the 13,918 genes expressed in oocytes (OC) that passed the filters (minimum CPM of 0.5 and expressed in at least 4 samples). Samples A, B, C & D correspond to matured (MII) and E, F, G & H to immature (GV) samples.
	User_ID sorted by SD	Ensembl_gene_id	symbol	A	B	C	D	E	F	G	H
1	ENSECAG00000000658	ENSECAG00000000658	GPNMB	3.9487	14.8006	12.8438	3.2114	3.2746	7.5454	13.8129	8.1199
2	ENSECAG00000013179	ENSECAG00000013179	PCDH20	12.1609	11.1446	11.5065	9.9421	2.9607	2.5499	4.0415	2
3	ENSECAG00000006917	ENSECAG00000006917	P4HA3	12.1873	11.2382	11.8916	9.2403	2.5589	2	8.2442	2.3242
4	ENSECAG00000021849	ENSECAG00000021849	TFPI	12.8471	12.3995	12.6493	11.1719	5.9027	3.514	8.5221	2
5	ENSECAG00000024769	ENSECAG00000024769	COL3A1	8.8684	10.013	10.8777	2.5246	3.5323	2.5499	12.3848	2
6	ENSECAG00000008983	ENSECAG00000008983	LRRTM1	10.1878	11.5275	11.3582	9.2528	2.5589	3.2582	2.6036	2
7	ENSECAG00000009192	ENSECAG00000009192	SRGN	2.6526	11.7943	6.747	2.5246	2.5589	4.9927	12.7283	2
8	ENSECAG00000017628	ENSECAG00000017628	ENTPD3	2	7.0206	2.9254	2	9.5113	11.411	11.4833	11.3044
9	ENSECAG00000009134	ENSECAG00000009134	CAV1	12.201	10.1949	12.1386	2.5246	2.5589	2	7.4461	5.5955
10	ENSECAG00000020413	ENSECAG00000020413	DCN	13.8014	14.0646	10.331	2.5246	4.5188	5.9649	11.0444	6.6693
11	ENSECAG00000001166	ENSECAG00000001166	MTHFD1L	2.3629	9.2019	10.7105	2	2.5589	11.092	11.0648	10.4832
12	ENSECAG00000020325	ENSECAG00000020325	C1QC	2	11.8052	7.4574	2	2	5.8991	12.4987	7.6552
13	ENSECAG00000010153	ENSECAG00000010153	IFIT3	2.6526	6.7683	13.0201	2.5246	2.5589	6.6243	11.0164	2
14	ENSECAG00000024790	ENSECAG00000024790	LOC100630171	5.9623	12.9265	7.9987	2	2	5.516	12.9963	7.9302
15	ENSECAG00000005379	ENSECAG00000005379	HPGD	10.8959	12.7451	13.2708	3.2114	2	8.748	11.4333	10.2013
16	ENSECAG00000009535	ENSECAG00000009535	FCER1G	2	11.9941	7.4647	2	2	5.0745	12.0366	7.6112
17	ENSECAG00000006474	ENSECAG00000006474	LGALS3	12.2205	14.3403	11.7508	9.4771	3.5323	2.9471	12.255	7.7187
18	ENSECAG00000014287	ENSECAG00000014287	OMD	2	2.52	6.759	2.5246	2	9.5438	12.3282	9.5311
19	ENSECAG00000023507	ENSECAG00000023507	GPR19	2	2.52	2	10.4846	10.6441	10.3198	9.0631	10.0976
20	ENSECAG00000002706	ENSECAG00000002706	MAGEE2	10.92	11.1811	10.5869	3.0679	2	8.4441	9.2811	2
21	ENSECAG00000024805	ENSECAG00000024805	PNLIPRP3	2	2.52	2	2.286	10.5787	10.4585	8.3943	9.5448
22	ENSECAG00000024259	ENSECAG00000024259		8.9032	10.866	10.4113	2	2	4.9927	12.2206	10.0171
23	ENSECAG00000019411	ENSECAG00000019411	HERC6	5.7019	5.9973	10.4293	2	2	9.6257	11.812	2
24	ENSECAG00000022126	ENSECAG00000022126	LDHC	5.0269	6.7683	2.9254	12.2854	12.3815	12.6939	11.5098	13.0798
25	ENSECAG00000010145	ENSECAG00000010145	LPL	10.5245	12.5049	10.8456	2.5246	2.5589	5.516	11.4219	6.8055
26	ENSECAG00000011423	ENSECAG00000011423	HSD17B1	2	5.4568	7.2343	2	10.3426	12.1229	10.7752	10.3833
27	ENSECAG00000024419	ENSECAG00000024419	JADE1	2	10.1371	9.9493	2	2	8.5443	10.2447	9.4187
28	ENSECAG00000017570	ENSECAG00000017570	SYT4	12.297	12.2742	13.3799	9.9802	2.9607	6.6378	4.0415	7.161
29	ENSECAG00000027869	ENSECAG00000027869	DEFA22	11.9626	8.4379	10.1268	10.3573	2	4.8139	10.0047	2
30	ENSECAG00000024631	ENSECAG00000024631	CPXM2	2	9.6435	9.3111	2.5246	9.0163	12.2351	11.9095	10.4188
31	ENSECAG00000010629	ENSECAG00000010629	TEP1	2	9.2725	8.4408	2	10.1397	11.123	11.758	10.6652
32	ENSECAG00000020399	ENSECAG00000020399	CTHRC1	10.9131	10.1023	9.6945	9.2652	2.5589	2	4.8547	2
33	ENSECAG00000009020	ENSECAG00000009020	IFI44	9.6046	10.3697	12.0382	2	2	5.2252	10.2873	6.1402
34	ENSECAG00000020474	ENSECAG00000020474	CYP19A1	3.1004	3.4519	3.4846	2	8.878	10.6297	10.4114	10.9237
35	ENSECAG00000031859	ENSECAG00000031859	HBA2	9.5307	11.7183	11.8486	7.797	2.5589	2.301	5.4763	3.9154
36	ENSECAG00000008236	ENSECAG00000008236	APOE	2	11.055	8.7215	2	6.2282	2	10.6861	4.1789
37	ENSECAG00000012876	ENSECAG00000012876	CASP4	8.8033	11.3585	10.0046	2	2	5.1137	11.3797	5.8181
38	ENSECAG00000019398	ENSECAG00000019398	TFPI2	15.0153	15.2126	15.8423	12.2155	3.9406	9.8439	11.7389	10.8181
39	ENSECAG00000014455	ENSECAG00000014455	TM4SF19	7.9187	13.2921	2	6.1065	2	2.5499	7.676	4.6536
40	ENSECAG00000013345	ENSECAG00000013345	CD48	2	11.0841	7.9259	2	2	2	9.7861	6.0983
41	ENSECAG00000008221	ENSECAG00000008221	S100A4	12.2821	11.2475	10.143	3.8605	2.5589	3.9199	5.0483	4.4689
42	ENSECAG00000004942	ENSECAG00000004942	RGS1	2.6526	9.7093	6.7348	2.286	2	2	11.788	6.5809
43	ENSECAG00000023566	ENSECAG00000023566	DHRS9	11.642	11.0283	12.4886	9.2235	2.7737	3.3917	8.288	4.9169
44	ENSECAG00000001141	ENSECAG00000001141	NAIP	2	9.4076	2.5357	11.5089	10.7286	10.3468	10.4047	10.099
45	ENSECAG00000011123	ENSECAG00000011123	GABRG1	2	7.3775	2.5357	2	2	10.2178	9.5823	9.2736
46	ENSECAG00000007386	ENSECAG00000007386	ENO2	10.2955	9.4278	11.0698	2.9085	2.5589	10.6381	12.5431	10.6049
47	ENSECAG00000012660	ENSECAG00000012660	DRA	8.0552	12.3596	9.6206	3.4616	2.9607	7.8423	13.671	6.5188
48	ENSECAG00000018996	ENSECAG00000018996	PLEK	2	9.0823	8.215	2.5246	2	2.9471	11.9288	5.8436
49	ENSECAG00000015342	ENSECAG00000015342	CXCL8	2	9.2906	7.7563	2	5.0173	2.5499	11.5563	2
50	ENSECAG00000015034	ENSECAG00000015034	PLAC8B	9.7688	10.1799	11.3875	2.5246	2	9.2371	11.7376	7.7118
51	ENSECAG00000018714	ENSECAG00000018714	GSN	9.6669	9.6775	11.4781	2	3.5323	6.1076	10.5488	3.0058
52	ENSECAG00000040338	ENSECAG00000040338		8.1219	2.52	5.3843	9.7672	11.7521	11.044	2	9.7188
53	ENSECAG00000024761	ENSECAG00000024761	NOS2	2.6526	7.6385	5.6398	2	2	9.867	10.7837	10.16
54	ENSECAG00000040744	ENSECAG00000040744	TYROBP	2	10.5847	7.2169	2.5246	2	2.5499	10.902	5.8687
55	ENSECAG00000001347	ENSECAG00000001347	TERT	2	6.8246	2	2	11.2597	9.2722	6.4275	9.5603
56	ENSECAG00000019087	ENSECAG00000019087	CTSK	8.11	13.3068	10.5319	3.6748	2	6.7907	10.8461	8.1611
57	ENSECAG00000005814	ENSECAG00000005814	NEDD9	11.4052	11.5228	12.3477	3.4616	6.0746	13.4991	13.4419	13.0212
58	ENSECAG00000011851	ENSECAG00000011851	MID2	10.0136	9.6309	11.0722	2	2	8.8149	11.0179	8.5698
59	ENSECAG00000014422	ENSECAG00000014422	OAS2	8.5407	10.8335	11.8504	3.2114	2.5589	10.5218	12.2102	9.0504
60	ENSECAG00000003314	ENSECAG00000003314	POMGNT2	2	2	9.9983	9.7803	11.7172	9.9205	7.9059	9.2475
61	ENSECAG00000022715	ENSECAG00000022715	PCDH18	11.2231	10.4363	10.1981	2	2.5589	9.9827	10.3632	9.0802
62	ENSECAG00000011223	ENSECAG00000011223	HGF	2	8.0605	8.5207	2.5246	2	9.6757	10.7379	8.951
63	ENSECAG00000007152	ENSECAG00000007152	TAP2	10.0867	10.8417	11.1784	2.9085	2.5589	9.6155	12.1955	8.9002
64	ENSECAG00000027864	ENSECAG00000027864	IL1RN	2	11.4607	9.0742	2.5246	2	4.9927	9.4079	5.0976
65	ENSECAG00000017217	ENSECAG00000017217	CA12	2	7.0397	2.9254	4.8358	2.5589	10.1511	10.9215	9.9959
66	ENSECAG00000012104	ENSECAG00000012104	TNFAIP6	10.2474	11.5448	9.9348	7.3465	2	2	8.6911	5.0976
67	ENSECAG00000020113	ENSECAG00000020113	SEMA3C	13.4606	12.7387	13.9588	10.1568	2.5589	12.3069	12.9819	12.1625
68	ENSECAG00000020319	ENSECAG00000020319	FUT10	10.5795	8.8793	10.4489	2	2	8.9857	10.8182	9.1561
69	ENSECAG00000012470	ENSECAG00000012470	PLA2G4F	2	2	2	8.8319	10.2988	7.8009	2	8.0935
70	ENSECAG00000022127	ENSECAG00000022127	PLAUR	10.6376	9.6806	11.2441	2	2	8.5902	9.651	7.315
71	ENSECAG00000038588	ENSECAG00000038588	TLR1	10.432	10.4525	10.107	2	2	8.3071	10.4958	8.5467
72	ENSECAG00000013957	ENSECAG00000013957	PDE5A	13.3565	13.8231	13.0837	11.5461	2.5589	8.6514	11.3023	10.4378
73	ENSECAG00000001034	ENSECAG00000001034	UNC45B	2	9.357	9.7285	2	2	7.5382	8.3627	2
74	ENSECAG00000013633	ENSECAG00000013633	ARHGAP6	2	8.1425	10.4349	2	9.4206	9.9573	11.087	8.8941
75	ENSECAG00000019352	ENSECAG00000019352	LOC100060505	8.9136	6.1982	8.6131	2	2.5589	7.9437	13.3581	7.088
76	ENSECAG00000023949	ENSECAG00000023949	CCL2	6.3938	11.8167	5.1116	2	2	2.5499	8.3718	2
77	ENSECAG00000018560	ENSECAG00000018560	MYOF	9.5638	11.4003	11.2616	9.0648	3.2746	2.5499	11.946	7.5887
78	ENSECAG00000009011	ENSECAG00000009011	FLRT2	9.0506	9.0892	10.89	2	2	9.7459	10.0192	9.7664
79	ENSECAG00000016066	ENSECAG00000016066	FAM171A1	2	8.6144	10.1058	2	2.9607	8.0384	8.9645	2
80	ENSECAG00000033029	ENSECAG00000033029	LOC100630879	9.7913	11.9085	15.3215	3.4616	7.8874	9.7428	12.8076	7.6695
81	ENSECAG00000032974	ENSECAG00000032974	LOC100070801	10.0852	2	8.9616	2	2	7.9653	6.7809	9.8188
82	ENSECAG00000039067	ENSECAG00000039067	B3GNT10	2	2	2	8.843	10.5625	8.7069	7.9611	8.1355
83	ENSECAG00000012929	ENSECAG00000012929	STOM	2	10.1504	7.001	2	2.9607	8.1368	9.6491	2
84	ENSECAG00000018566	ENSECAG00000018566	TMEM63A ENSECAG00000018566	9.9878	10.3049	10.3199	2	2	9.283	9.8846	7.9597
85	ENSECAG00000012388	ENSECAG00000012388	GALNT5	9.3628	9.6867	11.2774	9.1674	2.5589	3.7312	6.3377	2
86	ENSECAG00000025065	ENSECAG00000025065	COL12A1	9.3778	10.4605	9.7483	2.9085	2.9607	10.6844	12.0676	10.8903
87	ENSECAG00000036065	ENSECAG00000036065		6.9015	2	6.0256	2.5246	7.271	11.2193	11.1264	10.2391
88	ENSECAG00000015794	ENSECAG00000015794	ANXA1	12.6378	13.9799	11.8083	9.0998	4.0269	9.7334	13.8947	6.3329
89	ENSECAG00000003106	ENSECAG00000003106	C3AR1	9.4761	7.6132	8.4777	2	2	2	9.0687	2
90	ENSECAG00000021081	ENSECAG00000021081	FAM149A	2	9.8851	8.9274	2	2.5589	6.6644	10.4364	4.3312
91	ENSECAG00000000197	ENSECAG00000000197	TLR3	9.8024	10.0618	11.7107	2	2.5589	6.8266	9.7552	8
92	ENSECAG00000022348	ENSECAG00000022348	PRSS12	7.4468	8.2243	2.5357	2	2.5589	8.1031	11.9905	7.8755
93	ENSECAG00000008569	ENSECAG00000008569	TMTC1	9.0568	9.2684	9.7131	2.9085	2.5589	10.5435	12.0627	10.321
94	ENSECAG00000022737	ENSECAG00000022737	FOLH1	9.1556	8.0558	9.7239	2	2	2.5499	9.6094	8.1355
95	ENSECAG00000020749	ENSECAG00000020749	SCN2A	10.2542	2	10.8735	9.3949	5.4194	8.794	2.6036	9.8523
96	ENSECAG00000012848	ENSECAG00000012848	IPO8	9.6025	9.5497	10.3107	2	2	9.455	10.0464	8.1763
97	ENSECAG00000024882	ENSECAG00000024882		2.6526	5.8531	7.6505	2	2	2	11.8812	5.2197
98	ENSECAG00000004544	ENSECAG00000004544	HRH1	9.2068	8.8443	10.5733	2	2	6.5405	2	6.1808
99	ENSECAG00000014483	ENSECAG00000014483	HSD3B2	12.7577	13.7725	14.9919	9.8059	4.6872	12.4456	15.4801	14.1501
100	ENSECAG00000031446	ENSECAG00000031446	KCNIP3	11.9056	12.1111	12.8855	4.6467	3.2746	10.5291	9.1234	9.5813
101	ENSECAG00000041410	ENSECAG00000041410		8.3616	10.7675	10.7228	2	2.5589	8.4518	10.5637	8.211
102	ENSECAG00000010327	ENSECAG00000010327	INPP4B	9.6648	9.3455	7.5709	2.9085	2	9.4454	11.8494	9.8428
103	ENSECAG00000000701	ENSECAG00000000701	FN1	8.0239	10.365	10.6617	2	7.9714	5.2252	9.6094	2
104	ENSECAG00000006864	ENSECAG00000006864	LOC100072536	2	2	2	10.0148	8.757	7.8423	5.1362	9.3038
105	ENSECAG00000009618	ENSECAG00000009618	IFI44L	8.6719	9.187	12.2205	2.286	2.7737	8.7511	10.3836	6.611
106	ENSECAG00000014388	ENSECAG00000014388	ZNF432	2.6526	9.0938	10.0184	2	2	7.0949	9.0742	8.8091
107	ENSECAG00000015721	ENSECAG00000015721	SLC19A3	2	6.8681	8.8224	2	2	6.8266	10.7256	8.5851
108	ENSECAG00000008131	ENSECAG00000008131	ITPR2	3.281	8.8899	10.7043	5.7071	2	10.4248	10.9083	9.1304
109	ENSECAG00000017839	ENSECAG00000017839	LOC100067491	3.4415	8.9569	8.8395	2	2	7.7644	11.0287	8.0828
110	ENSECAG00000013956	ENSECAG00000013956	ROBO3	2	6.8023	2	8.6038	10.9497	10.2401	8.7757	9.1304
111	ENSECAG00000000714	ENSECAG00000000714	CALHM4	3.4415	2	2	8.7954	9.0933	9.6952	8.6244	9.5212
112	ENSECAG00000032976	ENSECAG00000032976	LOC100630385	9.267	8.8605	10.6374	9.257	2	12.1716	13.1964	12.1344
113	ENSECAG00000010022	ENSECAG00000010022	CYP17A1	12.3845	12.6563	14.0993	11.2853	2.5589	11.2438	10.3734	10.8926
114	ENSECAG00000010494	ENSECAG00000010494	DNAJC12	9.7362	9.1434	8.8703	2	2	9.2592	10.7973	8.5926
115	ENSECAG00000000731	ENSECAG00000000731	C1H10orf82	2	7.7	8.1796	2	2	8.7165	10.133	8.2875
116	ENSECAG00000019868	ENSECAG00000019868	C1QB	2	9.0707	7.4124	2	2	5.5449	11.1123	6.4033
117	ENSECAG00000034702	ENSECAG00000034702	DEFB1	6.9288	5.7638	5.6909	2.5246	3.2746	7.7333	13.5246	9.2258
118	ENSECAG00000016124	ENSECAG00000016124		7.9255	2	3.3638	9.895	9.8528	8.9644	2	8.3908
119	ENSECAG00000008347	ENSECAG00000008347	defb3	2	5.428	5.0735	2	2.5589	7.531	11.5995	8.6732
120	ENSECAG00000007192	ENSECAG00000007192	PTPRC	3.4415	9.059	7.8379	2	2	6.3236	11.4191	8.1147
121	ENSECAG00000022992	ENSECAG00000022992	CCL4	2	6.7451	8.7579	2	2.5589	2	10.8173	5.8436
122	ENSECAG00000000133	ENSECAG00000000133	TMEM59L	10.0745	8.2533	11.1768	2	2	8.519	9.0991	7.1197
123	ENSECAG00000011486	ENSECAG00000011486	ATF3	5.7019	9.2846	8.2237	2.5246	9.3512	12.2351	12.5466	11.7916
124	ENSECAG00000012955	ENSECAG00000012955	CD163L1	6.8452	2	2	9.109	9.7053	9.1526	2	7.5504
125	ENSECAG00000022533	ENSECAG00000022533	GPRC5B	6.0143	8.1947	9.974	2	2.5589	10.1906	10.9292	8.954
126	ENSECAG00000020037	ENSECAG00000020037	CTSO	9.8604	9.8771	10.342	2.9085	2	8.9884	10.8886	8.8316
127	ENSECAG00000020856	ENSECAG00000020856	EIF2AK3	12.1358	11.4396	11.739	5.9101	2	9.6887	10.4354	9.1121
128	ENSECAG00000030501	ENSECAG00000030501	DEFA8	10.0928	9.6482	5.2543	2	2	3.6266	7.9429	2
129	ENSECAG00000012668	ENSECAG00000012668	PTPRF	2.6526	2	9.8303	2	9.1303	9.0528	8.3117	7.6552
130	ENSECAG00000003776	ENSECAG00000003776	ENPP2	9.8903	8.1557	10.0555	8.6859	2	2.5499	11.3605	6.844
131	ENSECAG00000017457	ENSECAG00000017457	CYTIP	12.9284	12.835	12.8276	11.2189	2.5589	9.7965	12.2784	10.2099
132	ENSECAG00000011893	ENSECAG00000011893	CNTNAP4	10.4813	11.4473	10.1128	6.4483	2.9607	2	8.2687	6.844
133	ENSECAG00000011776	ENSECAG00000011776	MX1	8.1396	8.9468	13.1977	7.5893	2	10.2511	12.4708	7.9062
134	ENSECAG00000010521	ENSECAG00000010521	SERPINB8	12.2571	12.2159	12.6455	10.0038	2	9.7048	11.6129	9.7309
135	ENSECAG00000017055	ENSECAG00000017055	NODAL	2	2	2	2	9.5464	8.6313	6.5445	8.3468
136	ENSECAG00000007183	ENSECAG00000007183	SEMA3E	10.1227	9.785	9.685	2.5246	2.3063	9.3966	10.1725	9.8741
137	ENSECAG00000020410	ENSECAG00000020410	FREM2	9.2372	8.4911	2	7.1014	2	2	8.5702	2
138	ENSECAG00000010959	ENSECAG00000010959	SGSM2	2	9.8489	6.4082	2	2.3063	8.7696	9.757	6.7526
139	ENSECAG00000015695	ENSECAG00000015695	PTPRO	9.742	11.0444	9.1515	3.4616	2	8.3529	10.2921	10.7189
140	ENSECAG00000007149	ENSECAG00000007149	ADCY7	2.6526	2	9.4604	2	10.2105	3.2582	8.2142	5.5341
141	ENSECAG00000010042	ENSECAG00000010042	EMP3	12.9211	12.6933	13.0904	10.6598	3.2746	7.0451	9.4789	8.0666
142	ENSECAG00000014406	ENSECAG00000014406	IL15	10.5144	10.1293	8.7061	2.5246	2	3.2582	7.809	6.0108
143	ENSECAG00000000939	ENSECAG00000000939	FAH	11.6139	11.9324	12.4103	7.8582	2	10.4783	11.149	10.649
144	ENSECAG00000004854	ENSECAG00000004854	PLPPR4	9.0475	8.5886	9.6644	2	2	4.1635	7.5617	2
145	ENSECAG00000001949	ENSECAG00000001949	LOC100071946	8.3157	6.9715	8.3992	2	2	2	9.4341	2
146	ENSECAG00000017917	ENSECAG00000017917	CYBB	3.281	10.7259	10.1871	5.7547	2.7737	6.2726	11.9642	7.2207
147	ENSECAG00000012539	ENSECAG00000012539	RASGRP3	8.7583	8.7602	9.0597	2.5246	2	9.2958	11.3282	9.3401
148	ENSECAG00000010231	ENSECAG00000010231	IL18BP	2	11.7982	7.1083	2	5.2504	7.1335	9.7844	6.5346
149	ENSECAG00000010560	ENSECAG00000010560	CXCL1	11.9798	10.4852	10.4937	8.4385	2	4.4957	9.8877	6.918
150	ENSECAG00000028256	ENSECAG00000028256		3.4415	5.0285	2.5357	2	7.3897	10.0995	10.5276	8.6261
151	ENSECAG00000013896	ENSECAG00000013896	IFI30	8.8144	9.3928	8.7061	2	2	4.4957	8.2242	2
152	ENSECAG00000030329	ENSECAG00000030329	STON1	10.539	10.6679	10.2984	2	6.4936	11.1097	12.0805	11.4576
153	ENSECAG00000001481	ENSECAG00000001481	SAMD9L	5.3839	5.9776	11.7609	2	2	6.2197	9.9617	6.3685
154	ENSECAG00000001399	ENSECAG00000001399	SAMD9	8.5714	8.4523	11.2909	2.5246	2	6.729	10.2993	8.6589
155	ENSECAG00000017172	ENSECAG00000017172	IFI27	11.8874	13.3399	13.7624	8.8208	3.9406	12.2514	14.3153	11.3558
156	ENSECAG00000033624	ENSECAG00000033624	LOC100064076	2	6.3441	2.7436	2	2	9.1265	10.3598	6.0983
157	ENSECAG00000012059	ENSECAG00000012059	OPLAH	3.8376	9.1891	9.9919	2.9085	4.1854	10.5622	11.3444	8.954
158	ENSECAG00000013597	ENSECAG00000013597	DAB2	2.6526	9.3703	10.1646	8.9415	2	9.7753	10.5256	7.6624
159	ENSECAG00000024756	ENSECAG00000024756	DSEL	11.6228	13.0235	12.9683	8.594	2.5589	10.1756	11.5883	9.7863
160	ENSECAG00000014771	ENSECAG00000014771	LOX	10.8038	9.3532	11.4496	4.9218	2	5.4254	10.2933	6.2397
161	ENSECAG00000035431	ENSECAG00000035431	SIRPA	5.9355	9.2167	8.6587	2	2	2	8.4974	2
162	ENSECAG00000019821	ENSECAG00000019821	GPR137B	9.0935	9.2684	9.1986	2	2	7.0246	10.4717	9.0255
163	ENSECAG00000019391	ENSECAG00000019391	TNFSF10	8.8398	9.7168	11.7234	3.2114	2.5589	8.8502	11.0164	8.1963
164	ENSECAG00000010611	ENSECAG00000010611	RNF217	8.1219	9.1278	9.7361	2	2	9.2765	10.2668	8.2828
165	ENSECAG00000021397	ENSECAG00000021397	ZNF805	2	2	7.9886	6.7244	2	9.0222	9.5386	8.3689
166	ENSECAG00000037786	ENSECAG00000037786		6.0645	4.2943	2.2925	2	2	7.9218	10.4854	9.0255
167	ENSECAG00000021315	ENSECAG00000021315	EPHA7	2.6526	7.6573	7.6697	2	2	9.1337	9.7005	8.773
168	ENSECAG00000012331	ENSECAG00000012331	PARP9	10.5763	10.3226	10.626	4.1726	2	8.8208	10.9067	9.3602
169	ENSECAG00000017186	ENSECAG00000017186	SLFN5	10.1003	9.853	12.098	4.5953	2	8.8958	10.5387	7.5427
170	ENSECAG00000019591	ENSECAG00000019591	ANKRD28	2	10.3782	8.6873	8.7012	2.9607	10.1651	9.5803	10.0366
171	ENSECAG00000040705	ENSECAG00000040705		7.863	9.3222	9.7407	2	2	8.6614	10.4895	8
172	ENSECAG00000024812	ENSECAG00000024812		9.7669	7.4722	8.9407	2	2	7.9865	9.3026	3.1763
173	ENSECAG00000017269	ENSECAG00000017269	TNFRSF21	9.2427	9.0282	10.4747	2.5246	2.9607	9.298	11.2022	9.7119
174	ENSECAG00000043705	ENSECAG00000043705	DEFA31L	9.4945	7.9534	8.1661	8.9338	2	2.301	7.979	2
175	ENSECAG00000019061	ENSECAG00000019061	ADAMTS3	11.0116	10.236	11.4053	4.3065	2.9607	9.8085	11.7684	9.8156
176	ENSECAG00000037168	ENSECAG00000037168	DEFA12	2	7.2016	2	2	2	7.1143	10.6427	6.2963
177	ENSECAG00000008401	ENSECAG00000008401	S100A6	17.1095	17.6568	16.3049	14.2215	9.4676	9.6223	13.3458	10.5526
178	ENSECAG00000001069	ENSECAG00000001069	CCRL2	8.1913	8.2777	7.9731	2	2	5.7075	10.1156	2
179	ENSECAG00000019111	ENSECAG00000019111	CD163	2	6.3746	8.6842	2	2	6.3567	10.6248	7.487
180	ENSECAG00000017380	ENSECAG00000017380	LOC102148936	8.3053	2	8.3642	10.5678	9.4126	8.9319	2	8.7222
181	ENSECAG00000013685	ENSECAG00000013685	TNXB	8.4726	8.8846	8.4594	2	2	2	6.7111	2
182	ENSECAG00000013135	ENSECAG00000013135	PLS3	12.6624	13.2018	13.7059	11.0339	4.0269	12.7768	14.8702	12.2258
183	ENSECAG00000011511	ENSECAG00000011511	PGR	2	8.4161	5.2879	2	2	8.4479	9.4915	8.408
184	ENSECAG00000016865	ENSECAG00000016865	ENTPD2	2	2	6.6726	7.3849	2	9.4814	8.9854	8.5506
185	ENSECAG00000003554	ENSECAG00000003554	AKR1E2	9.5811	10.0154	9.3234	2	2	8.2772	9.2495	7.2966
186	ENSECAG00000019660	ENSECAG00000019660	TRIB1	9.0814	8.5624	7.0989	2	2	8.6447	11.2142	7.527
187	ENSECAG00000015389	ENSECAG00000015389	SV2B	2	2	8.9616	10.4632	2	6.9616	4.631	6.6258
188	ENSECAG00000010809	ENSECAG00000010809	CACNA2D1	10.7645	9.9022	10.5371	3.945	2	8.9098	10.4875	8.7188
189	ENSECAG00000020753	ENSECAG00000020753	NRP1	2	7.1139	8.2495	2	2	4.0867	10.6229	7.0335
190	ENSECAG00000011751	ENSECAG00000011751	CUL9	9.2696	4.9086	8.1015	2	2.9607	8.8326	11.2186	9.0199
191	ENSECAG00000008446	ENSECAG00000008446	NCF2	6.113	10.9475	2	7.9984	2	7.1046	9.7895	4.5946
192	ENSECAG00000010792	ENSECAG00000010792	INTS1	2	7.712	8.3759	2	9.8002	9.9315	9.6397	8.3197
193	ENSECAG00000009104	ENSECAG00000009104	TTC23	9.0031	10.0382	9.2052	2	2.5589	9.3604	10.2122	7.5659
194	ENSECAG00000010447	ENSECAG00000010447	EFEMP1	14.0118	14.5154	14.7988	10.3916	5.3204	10.1871	14.7238	10.9635
195	ENSECAG00000021664	ENSECAG00000021664	ARHGEF5	2.6526	2	2	2	9.3386	8.5006	6.6968	8.2875
196	ENSECAG00000013566	ENSECAG00000013566	PKP2	3.1004	10.748	10.128	8.3521	2	8.4012	10.145	6.3329
197	ENSECAG00000019506	ENSECAG00000019506	ARRDC3	13.5508	13.477	12.9349	11.4971	3.7509	11.2305	14.0072	12.0535
198	ENSECAG00000015145	ENSECAG00000015145	ACTA2	2	10.4006	7.8323	2	2	6.0482	8.702	5.6831
199	ENSECAG00000038251	ENSECAG00000038251	LOC100061470	2	7.2922	6.747	2	2	10.005	2	7.7118
200	ENSECAG00000018455	ENSECAG00000018455	FBN1	2.6526	7.4073	10.5178	2	8.27	8.6712	10.3734	9.3908
201	ENSECAG00000023083	ENSECAG00000023083	HGD	2	4.5826	2	8.9821	8.5541	8.7604	8.8938	9.8834
202	ENSECAG00000000734	ENSECAG00000000734	HMGA1	9.8728	10.2729	10.7652	6.519	2.5589	3.2582	5.9093	4.0087
203	ENSECAG00000012025	ENSECAG00000012025	ZNF891	2	7.4365	9.5889	2	9.7004	8.8473	9.0631	9.1814
204	ENSECAG00000001418	ENSECAG00000001418	B3GNT4	8.6183	6.2485	2	11.2939	11.3287	10.6697	9.5665	11.4038
205	ENSECAG00000002186	ENSECAG00000002186	CD68	11.3607	13.7053	12.8612	9.0553	6.0125	6.2375	13.7374	7.2592
206	ENSECAG00000013863	ENSECAG00000013863	LEPR	8.8144	9.543	9.6402	3.2114	10.4577	12.8064	14.1018	11.7689
207	ENSECAG00000016950	ENSECAG00000016950	KCNJ8	2.6526	7.193	9.4288	2	2	6.7907	9.813	8.0114
208	ENSECAG00000009079	ENSECAG00000009079	CLEC1A	8.6057	7.9584	7.7742	2	2	2	9.7076	6.4539
209	ENSECAG00000024981	ENSECAG00000024981	HFE	2	7.9685	9.3574	2	2	5.3939	9.5823	6.5656
210	ENSECAG00000022585	ENSECAG00000022585	PRKACB	9.9382	9.4223	8.8592	2	2.5589	9.0852	9.846	8.5813
211	ENSECAG00000007963	ENSECAG00000007963	ADAM10	12.654	13.7281	13.9766	11.7965	3.7509	11.2148	13.121	11.5208
212	ENSECAG00000002619	ENSECAG00000002619	GREM1	2	6.4191	7.1083	2	2	9.8292	6.8861	9.3356
213	ENSECAG00000001389	ENSECAG00000001389	SMG5	5.7019	11.3661	11.2971	2	10.6853	9.2808	10.4791	8.8538
214	ENSECAG00000007359	ENSECAG00000007359	IL10RB	11.0665	12.1148	11.4215	10.54	2.5589	10.8618	13.2828	11.2493
215	ENSECAG00000019428	ENSECAG00000019428	UTP15	9.8515	10.1712	9.4659	2.5246	2	8.1463	8.4424	9.0199
216	ENSECAG00000019343	ENSECAG00000019343	ALDH1A1	10.5763	6.8999	11.2312	8.5166	2.5589	8.7909	13.5368	7.7927
217	ENSECAG00000012351	ENSECAG00000012351	FCSK	9.275	9.4168	2	2	9.9079	7.5018	8.9095	8.3645
218	ENSECAG00000018176	ENSECAG00000018176	PDGFRA	11.547	11.9308	11.6397	7.4658	3.5323	6.2898	7.6687	4.7647
219	ENSECAG00000032055	ENSECAG00000032055	PROKR2	11.3862	11.3441	11.2078	9.8668	2	11.4203	11.3264	11.3696
220	ENSECAG00000033160	ENSECAG00000033160		3.1004	2	4.9106	9.3568	9.1107	10.3702	5.8325	9.7994
221	ENSECAG00000015951	ENSECAG00000015951	PPIP5K1 ENSECAG00000015951	7.5025	9.2805	2.5357	2.5246	2.9607	9.1432	8.8392	9.5927
222	ENSECAG00000010098	ENSECAG00000010098	GDPD5	2	3.3327	7.8548	9.3684	11.7576	9.5221	7.2824	8.6371
223	ENSECAG00000021494	ENSECAG00000021494	KLHL11	9.317	9.0614	9.6007	2	2	8.5515	9.2593	8.0721
224	ENSECAG00000008193	ENSECAG00000008193	UPP1	7.8052	8.4487	8.5762	2	2	2	7.4375	2
225	ENSECAG00000040727	ENSECAG00000040727		2.3629	3.7598	2	8.7637	8.618	8.8268	8.6692	9.6499
226	ENSECAG00000010663	ENSECAG00000010663	SKIL	10.9259	10.4676	11.3547	9.9382	2	11.6572	12.1285	10.6114
227	ENSECAG00000018240	ENSECAG00000018240	PHKB	12.6799	13.1644	13.5542	10.8739	3.5323	11.3665	13.1672	11.4643
228	ENSECAG00000016064	ENSECAG00000016064	SYDE1	2	9.25	8.5101	2	2	7.6491	8.4596	6.906
229	ENSECAG00000010117	ENSECAG00000010117	S100A9	2	2	2.5357	7.1197	8.8127	7.5382	10.3587	6.0769
230	ENSECAG00000013883	ENSECAG00000013883	ICAM1	2	6.8788	8.3283	2.5246	11.4435	9.246	7.3756	8.5583
231	ENSECAG00000011891	ENSECAG00000011891	NTN4	2	6.8894	2	2	2	7.727	9.803	7.0224
232	ENSECAG00000016682	ENSECAG00000016682	RIT2	7.5908	9.4168	9.3152	2	2.5589	9.8555	9.919	8.5698
233	ENSECAG00000007048	ENSECAG00000007048	SLCO6A1	10.4188	9.3627	9.1538	5.6068	2	5.9649	4.8547	2
234	ENSECAG00000020438	ENSECAG00000020438	RASGEF1B	12.6048	12.5263	13.1147	9.5	3.2746	11.1521	12.7736	10.3244
235	ENSECAG00000039476	ENSECAG00000039476	PASD1	2	2	7.1546	2	9.6872	8.508	7.2824	7.8505
236	ENSECAG00000016669	ENSECAG00000016669	ANGPT1	7.7216	8.4806	9.9649	2	2.5589	2.9471	6.4955	2
237	ENSECAG00000018887	ENSECAG00000018887	PSMB8	9.3299	11.385	9.2697	2	4.2585	7.5382	11.0113	7.5963
238	ENSECAG00000013553	ENSECAG00000013553	ZNF8	10.5301	10.3545	9.3887	2.5246	2.9607	7.9706	10.1995	8.3777
239	ENSECAG00000000122	ENSECAG00000000122	GDA	8.9574	6.7216	10.2287	2	2.5589	9.9383	8.9373	8.7153
240	ENSECAG00000022059	ENSECAG00000022059	MYC	9.699	8.9918	9.6499	2	2	8.6347	8.7056	7.0446
241	ENSECAG00000014709	ENSECAG00000014709	SDC1	3.4415	11.124	9.495	2	2.9607	7.6222	6.8213	5.4367
242	ENSECAG00000008980	ENSECAG00000008980	FBXL21P	2	2	2	8.5166	2.5589	7.7949	7.7122	8.6661
243	ENSECAG00000005515	ENSECAG00000005515	GCNT4	2	7.694	8.1015	7.4658	2	7.1143	9.9237	2
244	ENSECAG00000017658	ENSECAG00000017658	CRNN	7.8199	2	2	8.9338	9.736	8.4895	6.8605	3.0058
245	ENSECAG00000018927	ENSECAG00000018927	ANGPTL4	11.0479	11.0265	12.0718	7.2079	2.5589	9.8351	12.436	8.9859
246	ENSECAG00000013788	ENSECAG00000013788	ARHGDIB	8.1913	8.763	8.5693	3.2114	2	7.8188	12.1458	8.0282
247	ENSECAG00000041115	ENSECAG00000041115	RSC1A1	2	8.6491	8.7338	2	2	7.1988	9.1288	6.4033
248	ENSECAG00000010672	ENSECAG00000010672	PLXDC1	8.5228	9.435	10.8512	2	6.5959	5.3617	6.4275	2
249	ENSECAG00000019491	ENSECAG00000019491	MR1	11.0711	11.525	11.3562	8.5269	2	9.1456	11.9422	9.6299
250	ENSECAG00000021154	ENSECAG00000021154	ZNF699	2	6.8246	8.2956	2	9.528	9.3212	8.6655	9.6243
251	ENSECAG00000021794	ENSECAG00000021794	SERPINF2	3.281	7.3316	9.541	2	2	8.0282	9.5366	4.1789
252	ENSECAG00000004762	ENSECAG00000004762	NRIP1	10.9963	12.1691	11.1706	8.0708	2.5589	11.1772	12.2724	10.6049
253	ENSECAG00000009142	ENSECAG00000009142	DQA	7.8488	6.8999	8.6587	2	2	2.7621	9.828	8.1094
254	ENSECAG00000006306	ENSECAG00000006306	SLC38A5	12.0755	11.5211	11.01	2	8.7348	7.5668	9.6036	7.6552
255	ENSECAG00000000132	ENSECAG00000000132	MAOB	8.092	6.7216	2	2	2	7.6222	9.1368	2
256	ENSECAG00000013605	ENSECAG00000013605	SGPP1	8.5138	8.505	9.8389	2	2	8.7229	9.5305	7.6407
257	ENSECAG00000015567	ENSECAG00000015567	FREM1	2	2	6.8851	6.9355	2	9.6691	6.3377	9.1938
258	ENSECAG00000005697	ENSECAG00000005697	HTR1D	2	2	2	8.2477	9.3238	8.6973	5.4073	7.3059
259	ENSECAG00000021864	ENSECAG00000021864	MAN2C1	9.4527	9.8006	10.2901	2.5246	2.9607	8.604	10.3666	8.7188
260	ENSECAG00000039865	ENSECAG00000039865	LOC100068433	11.811	11.312	13.0195	10.4306	2.5589	9.2125	10.3252	8.2875
261	ENSECAG00000012113	ENSECAG00000012113	ACP5	2	9.897	7.5845	2	8.1405	5.6553	10.4267	6.2963
262	ENSECAG00000012957	ENSECAG00000012957	RHAG	12.7879	13.5887	13.0517	10.3783	4.3945	10.9036	14.8732	11.0695
263	ENSECAG00000011822	ENSECAG00000011822	SPTLC3	9.4761	10.2463	10.2406	5.8234	2	3.3917	9.3901	7.3776
264	ENSECAG00000010305	ENSECAG00000010305	ALB	2	8.7573	8.6393	2.5246	2	8.4594	8.1836	4.0963
265	ENSECAG00000028126	ENSECAG00000028126	MAS1	7.5025	6.4765	2	8.9771	2	8.3405	2	8.7014
266	ENSECAG00000010892	ENSECAG00000010892	RRP12	3.1004	9.3005	9.3534	2	10.4979	8.3405	9.5546	8.7014
267	ENSECAG00000022438	ENSECAG00000022438	CTSS	11.5454	12.7518	12.0751	3.4616	8.3221	10.2675	13.4511	9.9378
268	ENSECAG00000002876	ENSECAG00000002876	FAAP100	2	7.4863	7.5152	2	2	8.4479	9.6265	6.6404
269	ENSECAG00000003253	ENSECAG00000003253	GLB1L	8.279	9.6087	10.328	2.5246	2.5589	8.1882	10.2668	8.4419
270	ENSECAG00000006999	ENSECAG00000006999	PLEKHG4	2	7.9982	2	8.2725	8.9096	5.6285	2	2
271	ENSECAG00000023853	ENSECAG00000023853	DCLRE1C	2.6526	8.1291	2	7.291	2	8.0333	10.1236	6.8566
272	ENSECAG00000011343	ENSECAG00000011343	GZF1 ENSECAG00000011343	8.8929	8.2777	9.889	2	2	8.5043	8.9281	8.2782
273	ENSECAG00000010604	ENSECAG00000010604	EGR4	2	2	5.6656	2	9.8002	8.0982	8.3305	6.4704
274	ENSECAG00000007883	ENSECAG00000007883	TLR7	2.6526	7.4863	2	2.5246	2	7.124	9.171	8.6768
275	ENSECAG00000011256	ENSECAG00000011256	CFH	14.0331	14.1211	13.4486	11.876	5.7335	14.8103	16.0113	14.397
276	ENSECAG00000022789	ENSECAG00000022789	CCDC65	7.6078	7.7357	2	8.7402	2	8.8732	9.0687	10.0213
277	ENSECAG00000018514	ENSECAG00000018514	ADAM23	4.8664	2	2.9254	10.0487	9.3001	7.8423	8.8938	9.423
278	ENSECAG00000015069	ENSECAG00000015069	BHLHE40	8.0799	7.0109	9.3672	2.5246	2	9.6492	10.0993	8.5622
279	ENSECAG00000021398	ENSECAG00000021398	HDAC5	9.9449	11.1589	10.5776	2.9085	4.2585	10.5272	10.3064	9.313
280	ENSECAG00000014267	ENSECAG00000014267	NINJ1	7.7138	10.1658	9.666	2	2	6.3567	8.7825	7.0446
281	ENSECAG00000017751	ENSECAG00000017751	ZNF142	2.6526	5.6185	8.0239	2	10.6122	6.9068	2.3331	8.0057
282	ENSECAG00000007914	ENSECAG00000007914	NOL6	2	7.4073	8.1062	2.5246	11.2121	6.8844	9.5645	6.739
283	ENSECAG00000019193	ENSECAG00000019193	NCAM1	8.0859	8.5457	10.2545	3.3419	2	2.7621	8.6206	4.9169
284	ENSECAG00000011626	ENSECAG00000011626	S1PR1	9.8098	8.4343	10.5026	7.6968	2	2.5499	7.4632	5.1395
285	ENSECAG00000023828	ENSECAG00000023828	GPAT3	8.5407	8.2858	8.9668	2	2	9.2371	9.0826	8.8188
286	ENSECAG00000019864	ENSECAG00000019864	TEX11	2	2	5.0345	2	2	9.155	7.4288	8.4208
287	ENSECAG00000010933	ENSECAG00000010933	ERMARD	10.8139	9.8956	9.1239	3.2114	2.5589	9.4454	9.7466	8.2208
288	ENSECAG00000023241	ENSECAG00000023241	SCRN1	2	9.6529	9.3009	9.1805	2.5589	8.4012	9.3767	8.408
289	ENSECAG00000019958	ENSECAG00000019958	ARHGAP20	11.88	11.9615	12.5256	9.1935	2.5589	9.3149	10.7247	9.9525
290	ENSECAG00000039508	ENSECAG00000039508	PGRMC1	12.1184	11.7357	13.0011	10.2564	3.2746	11.3123	13.1801	10.9025
291	ENSECAG00000016060	ENSECAG00000016060	FAM114A1	11.6415	12.281	11.8155	8.6767	2.9607	11.7097	12.0998	11.0059
292	ENSECAG00000001324	ENSECAG00000001324	ISG15	10.0837	11.0041	13.2871	7.9885	2.9607	8.9537	11.3369	7.0665
293	ENSECAG00000005417	ENSECAG00000005417	TMEM177	2	2	7.2599	8.0849	10.2737	9.0171	7.887	8.8506
294	ENSECAG00000014046	ENSECAG00000014046	ANKMY2	11.5868	11.7651	12.049	10.5013	2.5589	10.7788	12.0571	10.568
295	ENSECAG00000023474	ENSECAG00000023474	TBC1D25	2.6526	9.3416	10.719	9.215	13.6149	10.9878	9.269	11.0897
296	ENSECAG00000033385	ENSECAG00000033385	LGALS3BP	2	8.2978	8.2622	2	2	4.9501	9.4276	6.9537
297	ENSECAG00000021498	ENSECAG00000021498	SNX13	12.2322	12.59	12.4789	11.9293	3.2746	11.7275	12.3165	11.9838
298	ENSECAG00000020632	ENSECAG00000020632	RPL3L	7.959	10.0465	10.4618	2	8.6692	11.8208	11.3023	10.8531
299	ENSECAG00000011510	ENSECAG00000011510	OPHN1	8.987	8.9991	8.4258	2	2	7.4414	9.8782	8.211
300	ENSECAG00000024640	ENSECAG00000024640	CCL3	2	8.5919	7.1083	6.3891	2	2	9.993	5.4367
301	ENSECAG00000021047	ENSECAG00000021047	EFEMP2	9.2096	10.1647	10.3015	2	9.8646	11.4198	12.1862	10.6599
302	ENSECAG00000010068	ENSECAG00000010068	PLCL2	8.5929	6.4765	10.3188	2.5246	3.7509	10.3652	10.751	9.0058
303	ENSECAG00000005898	ENSECAG00000005898	LOC100073116	9.5659	8.3331	5.4451	2	2	9.9438	8.3117	6.5029
304	ENSECAG00000005083	ENSECAG00000005083	IL1RAP	7.0829	8.3447	9.0252	2.9085	2	8.9751	10.08	10.0352
305	ENSECAG00000024443	ENSECAG00000024443	TMEM62	10.2757	9.1544	8.9032	2.5246	2.5589	8.6414	9.8638	8.5033
306	ENSECAG00000021353	ENSECAG00000021353	FSCN3	2	8.2858	7.8151	8.7839	2	2	2	5.7656
307	ENSECAG00000033778	ENSECAG00000033778		2	2	2	8.4276	9.152	6.8383	7.4461	7.8505
308	ENSECAG00000017558	ENSECAG00000017558	MLKL	2	2	8.7549	2	2	7.531	8.0142	6.9654
309	ENSECAG00000019285	ENSECAG00000019285	SFXN3	10.5031	9.6182	10.491	2.5246	2.9607	7.3377	8.5261	8.156
310	ENSECAG00000031491	ENSECAG00000031491	LOC100051073	7.6078	8.5984	9.878	2	2.3063	6.7663	10.1893	7.948
311	ENSECAG00000009896	ENSECAG00000009896	SERPINB1	11.6317	11.3208	12.485	9.8682	2.5589	10.9517	11.5098	10.3379
312	ENSECAG00000014442	ENSECAG00000014442	OPRK1	6.7866	9.052	9.303	3.8605	2	9.8742	10.7051	9.4356
313	ENSECAG00000002211	ENSECAG00000002211	CD80	6.5604	8.0651	10.177	2	2	2	6.4275	6.906
314	ENSECAG00000019905	ENSECAG00000019905	NOX1	7.5993	2	8.959	11.0767	10.2174	11.4085	9.8213	11.4246
315	ENSECAG00000007571	ENSECAG00000007571	PLAT	10.7221	11.1703	12.3374	9.2631	8.6041	2.5499	10.1061	6.2963
316	ENSECAG00000014357	ENSECAG00000014357	DLL1	2	8.1425	3.6995	9.4538	10.6416	8.7165	9.8925	9.3734
317	ENSECAG00000023077	ENSECAG00000023077	SNAP25	2	6.2485	2	8.7073	2	8.5657	6.808	8.7325
318	ENSECAG00000017955	ENSECAG00000017955	SLC12A9	3.1004	8.4594	9.1809	2.5246	9.0346	8.4518	8.7515	2.5888
319	ENSECAG00000024641	ENSECAG00000024641	WNT2	8.9272	9.2062	8.3323	8.2012	3.7509	2	7.8354	2
320	ENSECAG00000010185	ENSECAG00000010185	IFIT2	8.5539	5.717	11.8007	2	9.8109	7.7079	10.9857	7.201
321	ENSECAG00000011432	ENSECAG00000011432	SLC46A3	2	7.3002	7.9834	2	2	7.0949	9.7759	6.906
322	ENSECAG00000015460	ENSECAG00000015460	HCLS1	2	8.6112	2.5357	2.5246	2.9607	6.3236	10.3541	5.0976
323	ENSECAG00000023827	ENSECAG00000023827	CTDSPL	10.4882	11.0426	9.0499	12.4994	2	9.3846	9.9632	9.7513
324	ENSECAG00000004874	ENSECAG00000004874	EPM2AIP1	9.544	6.6734	9.3867	2	2	6.4967	9.6695	7.2304
325	ENSECAG00000020175	ENSECAG00000020175	SLC12A8	2	7.1671	2.5357	2	8.878	8.2598	7.6314	8.6874
326	ENSECAG00000008705	ENSECAG00000008705	STAT6	7.7829	9.3045	10.3549	2.9085	2.5589	7.8995	10.833	8.0393
327	ENSECAG00000017870	ENSECAG00000017870	RBM12B	5.5691	5.6185	10.3921	2	2.5589	8.7037	9.8263	6.4373
328	ENSECAG00000009296	ENSECAG00000009296	DCHS1	9.5725	8.7221	8.8786	2	2	7.531	9.2196	7.3241
329	ENSECAG00000004701	ENSECAG00000004701	CSTF2T	2	8.0745	9.1561	2	2.5589	6.9829	8.6692	7.4789
330	ENSECAG00000038650	ENSECAG00000038650	LOC100061670	8.4726	8.5356	8.4994	2	2	8.6843	9.7023	8.1251
331	ENSECAG00000018916	ENSECAG00000018916	FILIP1	2	2.52	5.1116	2.7293	7.8931	8.9778	9.1606	8.4992
332	ENSECAG00000024353	ENSECAG00000024353	AGO1	9.0444	8.4161	9.7361	2	8.8458	7.1143	2	8.0282
333	ENSECAG00000003704	ENSECAG00000003704	TMEM139	8.3815	8.8713	8.1616	2	8.9377	11.5038	11.9246	10.8181
334	ENSECAG00000012037	ENSECAG00000012037	NCKIPSD	2.6526	6.3896	8.4068	2	10.7652	8.6143	8.3258	8.7829
335	ENSECAG00000011281	ENSECAG00000011281	NPR2	4.5515	9.1805	9.3887	2	2.5589	6.9723	9.462	8.4749
336	ENSECAG00000010818	ENSECAG00000010818	EGR2	8.5273	10.7156	8.8869	2	2.5589	8.3239	8.3212	6.844
337	ENSECAG00000037977	ENSECAG00000037977	RNPEPL1	2	8.3714	9.8016	2.5246	9.3512	8.9126	8.6432	8.2968
338	ENSECAG00000023149	ENSECAG00000023149	SCIN	7.1425	10.9627	7.472	8.7402	2	2	7.162	7.3241
339	ENSECAG00000038332	ENSECAG00000038332	LOC100072612	10.3969	11.8641	11.3793	7.5627	2.5589	9.9932	11.7965	8.615
340	ENSECAG00000038853	ENSECAG00000038853	CCL8	6.507	7.7357	9.5497	2	2	2	7.9121	3.5927
341	ENSECAG00000021970	ENSECAG00000021970	CYB561D2	9.7148	9.3455	10.2755	2	3.6457	6.6776	9.9451	7.4291
342	ENSECAG00000019234	ENSECAG00000019234	UNC13B	10.5556	11.3803	10.0892	2	10.2425	10.5254	11.6038	9.9452
343	ENSECAG00000035260	ENSECAG00000035260	PANK4	9.634	9.3005	9.7648	2.5246	4.7393	9.246	9.3215	3.4668
344	ENSECAG00000000282	ENSECAG00000000282	ABCD4	3.1004	9.623	8.8051	11.1109	13.0693	11.7954	10.8445	11.9113
345	ENSECAG00000030672	ENSECAG00000030672		7.1998	2	2	7.8582	9.6486	9.2894	6.7673	9.1764
346	ENSECAG00000006847	ENSECAG00000006847	PIK3CD	3.7173	6.8135	9.4586	2.5246	8.401	2.5499	9.0059	2.5888
347	ENSECAG00000024267	ENSECAG00000024267	TFRC	13.4799	13.3952	14.1229	10.4416	4.3281	10.9658	12.0405	11.0937
348	ENSECAG00000009147	ENSECAG00000009147	CTCFL	2	2	7.7801	8.231	8.6145	2	2	5.368
349	ENSECAG00000000267	ENSECAG00000000267	SLC5A1	8.1219	2	2	8.0519	9.5094	6.3567	7.7264	9.8221
350	ENSECAG00000016274	ENSECAG00000016274	TSHZ3	8.9067	9.2438	7.644	2	2	8.5335	9.3378	6.8185
351	ENSECAG00000011009	ENSECAG00000011009	STARD13	6.9689	9.8394	10.168	2	2	6.9829	6.4619	7.527
352	ENSECAG00000014231	ENSECAG00000014231	TONSL	9.4715	10.6106	9.7069	4.4291	2	8.9264	10.2631	8.0775
353	ENSECAG00000009898	ENSECAG00000009898	UEVLD	7.8559	7.4652	9.9675	2	2	8.6876	8.9675	7.6038
354	ENSECAG00000012742	ENSECAG00000012742	CXCL6	9.0444	8.9619	6.9599	2.5246	2.5589	5.7578	2	2
355	ENSECAG00000019540	ENSECAG00000019540	SEC14L2	8.326	9.3493	8.8786	2	2	5.6553	6.9481	3.0058
356	ENSECAG00000020956	ENSECAG00000020956	SERINC2	8.3716	7.6448	8.4704	2	2.5589	2	6.7534	2
357	ENSECAG00000012662	ENSECAG00000012662	SEMA3A	10.586	2	2	7.182	2	6.0482	6.5763	5.0101
358	ENSECAG00000008289	ENSECAG00000008289	ODR4	11.264	10.4711	11.2344	10.4028	2	9.9627	10.7238	10.1148
359	ENSECAG00000002508	ENSECAG00000002508	DENND2D	2	7.2185	7.5777	2	2	8.5407	8.2091	7.9242
360	ENSECAG00000017592	ENSECAG00000017592	MYOM2	9.0063	6.6361	2	8.0708	2.3063	8.3446	2	7.395
361	ENSECAG00000014387	ENSECAG00000014387	RASA3	10.2717	9.0637	8.148	2	4.5188	8.2467	6.8733	2.5888
362	ENSECAG00000000836	ENSECAG00000000836	FES	8.1454	9.893	9.658	2.5246	3.2746	9.8598	10.2008	7.6552
363	ENSECAG00000021236	ENSECAG00000021236	CCNB1IP1	7.5908	2	2	6.4041	9.7677	7.5738	5.934	10.0087
364	ENSECAG00000018133	ENSECAG00000018133	VSIR	7.959	7.2681	8.2915	2	7.1798	2	9.7466	3.1763
365	ENSECAG00000004768	ENSECAG00000004768	TNFAIP8L3	11.3206	10.3716	11.6631	8.3365	2	7.4944	9.0908	7.5111
366	ENSECAG00000001958	ENSECAG00000001958	TLR6	2	7.1758	7.9471	2	2	5.7329	9.3968	7.7927
367	ENSECAG00000008237	ENSECAG00000008237	KLHL13	10.3254	8.8899	9.2528	2.9085	2.5589	9.5949	9.2787	7.626
368	ENSECAG00000003532	ENSECAG00000003532	IFNAR2	8.1913	9.3513	9.4823	2.5246	2	8.2019	9.5285	6.8313
369	ENSECAG00000013946	ENSECAG00000013946	UMODL1	8.2082	7.0492	2	2	10.2912	7.9437	6.8733	8.9243
370	ENSECAG00000012063	ENSECAG00000012063	GLRA4	7.0583	2	7.4793	2	8.8546	7.6424	8.1887	2
371	ENSECAG00000024961	ENSECAG00000024961	XAF1	2	8.1291	10.2309	5.7071	2	7.2436	9.2907	6.611
372	ENSECAG00000024885	ENSECAG00000024885	GFRAL	2	4.9086	7.0605	2	9.965	8.9401	6.1393	8.7697
373	ENSECAG00000039673	ENSECAG00000039673	LOC100054641	2	7.6196	6.5942	2	2	6.583	10.1183	6.5188
374	ENSECAG00000000943	ENSECAG00000000943	PTGES	2	6.0921	2	7.797	2	8.2772	9.4232	6.1808
375	ENSECAG00000001415	ENSECAG00000001415	ATP8B2	2.6526	7.5276	8.2915	9.0905	2	2	6.6378	2.5888
376	ENSECAG00000010817	ENSECAG00000010817	CTTNBP2NL	10.4006	11.6139	11.7657	7.9835	2.5589	10.1225	11.6386	9.6058
377	ENSECAG00000024457	ENSECAG00000024457	SPI1	3.1004	8.9794	6.0256	2	2.5589	2.5499	9.859	5.9177
378	ENSECAG00000014256	ENSECAG00000014256	PPP1R16A	7.9918	2	8.7246	2	2.5589	8.3364	7.8679	7.3332
379	ENSECAG00000011514	ENSECAG00000011514	LOC100059905	2	8.2898	7.3341	8.9695	2	8.6811	8.6802	9.1304
380	ENSECAG00000024839	ENSECAG00000024839	MBD5	2	7.9883	9.2528	4.9218	2	8.4441	9.2196	7.8379
381	ENSECAG00000029020	ENSECAG00000029020	LOC102150154	7.905	9.248	9.7752	2	2.5589	6.918	9.686	6.2777
382	ENSECAG00000000141	ENSECAG00000000141	PTCH1	2.6526	2	6.9176	6.7715	9.7376	2	8.6357	6.906
383	ENSECAG00000024946	ENSECAG00000024946	LOC100058329	12.1713	12.5607	12.0477	10.7441	3.5323	11.0087	13.2105	11.4539
384	ENSECAG00000017615	ENSECAG00000017615	CDH17	10.3585	8.051	8.5065	12.2195	10.9324	10.6135	2.6036	11.4331
385	ENSECAG00000037881	ENSECAG00000037881	KCNK18	6.8736	2	8.0239	9.1474	2	9.1898	5.219	9.0963
386	ENSECAG00000007704	ENSECAG00000007704	PRR5	2	7.2599	7.6761	10.1777	12.0276	10.2178	7.1828	9.7309
387	ENSECAG00000026826	ENSECAG00000026826	CHCHD5	11.6968	12.2427	11.914	9.2856	2.9607	10.4988	11.9103	10.3038
388	ENSECAG00000017338	ENSECAG00000017338	PFKFB4	2	7.9584	9.2528	6.8171	2	2	8.0486	6.1606
389	ENSECAG00000002472	ENSECAG00000002472	NHSL2	2	7.6819	6.468	2	10.2681	7.6951	8.2292	8.773
390	ENSECAG00000000887	ENSECAG00000000887	ARL4C	2.6526	7.8212	7.8323	2	2	5.7075	9.0687	2
391	ENSECAG00000022731	ENSECAG00000022731	COL6A1	10.2623	4.4166	9.1239	2	2.5589	2.9471	6.41	5.965
392	ENSECAG00000022062	ENSECAG00000022062	MGARP	10.9478	10.3535	9.9791	7.323	2	4.6635	6.5445	7.4207
393	ENSECAG00000008333	ENSECAG00000008333	MSC	8.116	8.1557	9.6451	6.7003	2	2.7621	2.6036	3.3289
394	ENSECAG00000002867	ENSECAG00000002867	F2RL1	5.9623	5.1392	9.3672	9.2022	2	2	5.9823	2
395	ENSECAG00000040128	ENSECAG00000040128		2	8.1425	7.5293	8.8291	2	9.9734	7.3016	8.3468
396	ENSECAG00000021726	ENSECAG00000021726	ZNF556	2	7.0865	2	8.1352	2	8.8559	7.3936	7.5504
397	ENSECAG00000011813	ENSECAG00000011813	CNBD2	2	7.0586	2	9.2129	9.0731	9.0753	7.5133	8.306
398	ENSECAG00000000627	ENSECAG00000000627	PDZRN4	2	7.6259	7.4124	2	2	8.3155	8.2638	7.6908
399	ENSECAG00000021592	ENSECAG00000021592	LOC100062625	11.0338	9.9281	10.8533	2	8.9321	10.3365	11.3017	10.1562
400	ENSECAG00000010458	ENSECAG00000010458	GGCX	10.9369	11.4026	10.1338	9.8339	2	10.3375	10.7131	10.1663
401	ENSECAG00000029414	ENSECAG00000029414	LOC100071942	8.8033	2	9.6337	2.7293	2	3.514	5.2973	6.93
402	ENSECAG00000005995	ENSECAG00000005995	BCOR	9.0875	8.8686	9.3945	2	2	6.0072	8.2342	7.2966
403	ENSECAG00000012161	ENSECAG00000012161	ZNF711	10.2929	10.7036	11.2753	9.3607	2.5589	10.8545	12.644	9.7697
404	ENSECAG00000023822	ENSECAG00000023822	NXPH2	2	2	7.2934	7.709	2.9607	6.2375	9.4298	2
405	ENSECAG00000028970	ENSECAG00000028970	SP1	9.8299	9.7964	8.2665	2	10.5361	10.0141	11.8716	10.5766
406	ENSECAG00000000686	ENSECAG00000000686	LAPTM5	3.1004	8.9844	6.6978	3.6748	2.9607	3.9199	11.3235	5.9415
407	ENSECAG00000005376	ENSECAG00000005376	LOC100062286	9.4621	8.7012	8.0088	5.2557	2	2	8.7722	7.8057
408	ENSECAG00000039188	ENSECAG00000039188		2	2.52	5.788	9.4448	9.2427	8.5006	8.6357	8.5813
409	ENSECAG00000000666	ENSECAG00000000666	CEP126	7.4842	7.3925	8.5964	2	2	2.301	7.3846	2
410	ENSECAG00000014944	ENSECAG00000014944	CUZD1	2.6526	6.9615	7.7382	11.1482	10.7923	10.4365	10.8839	11.2783
411	ENSECAG00000018722	ENSECAG00000018722	AS3MT	7.1885	8.1732	8.7307	2	2.9607	8.8119	10.3757	9.12
412	ENSECAG00000009954	ENSECAG00000009954	OTOGL	6.1599	10.0723	8.8452	2	2	6.3567	8.8748	6.906
413	ENSECAG00000017486	ENSECAG00000017486	CCDC159	9.1757	8.6739	8.8951	2	2	6.873	8.4164	4.8172
414	ENSECAG00000025019	ENSECAG00000025019	ARHGEF26	2	3.3327	8.1342	10.0582	10.4741	7.8129	7.1087	8.7663
415	ENSECAG00000000942	ENSECAG00000000942	ACKR3	2	9.1434	8.2495	2.5246	2	6.0683	7.3846	2.5888
416	ENSECAG00000000343	ENSECAG00000000343	HACD4	8.4911	7.8541	7.9098	2	2	8.6075	9.9314	6.1808
417	ENSECAG00000023291	ENSECAG00000023291	C15H2orf81	2.6526	6.4191	2	2	10.3769	7.7143	5.8586	6.9884
418	ENSECAG00000014544	ENSECAG00000014544	NME5	8.7507	8.6016	8.9771	2	2	6.3729	9.3608	6.0983
419	ENSECAG00000023018	ENSECAG00000023018	DRGX	6.6779	2	2.5357	10.1266	9.4226	7.4944	3.8469	6.6835
420	ENSECAG00000002827	ENSECAG00000002827	LOC100052033	2	5.717	2	2	8.3178	9.5844	6.6378	6.844
421	ENSECAG00000039280	ENSECAG00000039280		2	5.3987	2	8.0519	7.2352	8.8817	8.2687	9.8124
422	ENSECAG00000009465	ENSECAG00000009465	ZNF213	7.9918	9.6637	8.6064	2	2	7.9218	8.8457	6.4704
423	ENSECAG00000018973	ENSECAG00000018973	ENTHD1	7.0706	2	2	2	8.3221	2	8.349	6.4868
424	ENSECAG00000011968	ENSECAG00000011968	DGKA	9.7109	10.9795	11.1132	10.5869	2	8.907	10.9648	8.6039
425	ENSECAG00000028977	ENSECAG00000028977	ATAD3A	8.3515	8.8168	8.9059	2	2	9.1989	8.0542	6.6258
426	ENSECAG00000023540	ENSECAG00000023540	LOC100068332	2	8.379	2	9.3157	9.1592	7.7015	6.7673	8.5389
427	ENSECAG00000014537	ENSECAG00000014537	MAML2	2	9.0823	6.8177	2	6.3335	7.2957	10.0745	8.3777
428	ENSECAG00000009524	ENSECAG00000009524	SLC16A3	9.7187	9.2866	10.6455	2.5246	7.6833	11.5107	12.1365	10.2222
429	ENSECAG00000018798	ENSECAG00000018798	NAALADL1	9.4784	9.9996	9.7603	7.473	2.5589	2.5499	8.3627	7.0112
430	ENSECAG00000008795	ENSECAG00000008795	SPATS1	2	7.9685	2	2	8.126	7.854	7.2434	7.948
431	ENSECAG00000000715	ENSECAG00000000715	LPXN	10.1476	9.7708	9.5497	3.5721	2.5589	8.1273	10.1673	8.5926
432	ENSECAG00000010632	ENSECAG00000010632	EPHB4	2	7.0492	8.1434	2	2.5589	6.8147	8.7234	2
433	ENSECAG00000021009	ENSECAG00000021009	GUCY1B1	11.6595	11.835	11.6579	2.9085	9.2562	9.984	11.7345	8.5428
434	ENSECAG00000010251	ENSECAG00000010251	SLC37A2	7.6412	7.9433	6.7945	2	2	2	8.0821	2
435	ENSECAG00000002755	ENSECAG00000002755	B3GALT1	8.1219	9.1389	7.9098	6.3891	2	2	2	4.5331
436	ENSECAG00000014681	ENSECAG00000014681	IL17RE	2	6.2811	8.6197	2	2.5589	8.1557	7.7264	8.4749
437	ENSECAG00000009300	ENSECAG00000009300	SPOCD1	3.1004	7.2842	7.2934	2	10.9723	9.0553	8.6692	7.8755
438	ENSECAG00000024988	ENSECAG00000024988	PARP14	11.1654	12.1263	12.8785	10.1311	3.2746	8.9182	11.4969	8.8818
439	ENSECAG00000011078	ENSECAG00000011078	TGIF1	9.9297	10.8647	9.9348	8.1926	2	10.7166	11.3153	9.8895
440	ENSECAG00000015798	ENSECAG00000015798	MS4A3 ENSECAG00000015798	2	2	2	7.9532	9.1782	5.7578	2	6.4204
441	ENSECAG00000017863	ENSECAG00000017863	PFKL	9.9382	10.3226	10.9272	2.5246	10.0498	11.6798	12.1658	10.2523
442	ENSECAG00000007610	ENSECAG00000007610	TMEM98	11.5387	12.2318	12.1956	9.717	3.2746	8.8588	12.1255	9.2618
443	ENSECAG00000018541	ENSECAG00000018541	C2CD2L	2	8.4415	9.0178	2	9.5537	7.7521	8.0821	6.739
444	ENSECAG00000015301	ENSECAG00000015301	RNF122	2.6526	4.9086	8.4958	9.493	11.235	10.3457	9.1342	10.6179
445	ENSECAG00000012128	ENSECAG00000012128	CD86	2	8.8497	8.9274	10.8418	11.46	10.9765	9.8956	9.7597
446	ENSECAG00000018897	ENSECAG00000018897	SLC6A15	2	9.4423	8.7758	8.7461	10.8783	10.3773	11.5553	10.5565
447	ENSECAG00000011057	ENSECAG00000011057	MDC1	3.1004	8.0791	7.5081	2.5246	2.5589	8.4518	9.729	8.3333
448	ENSECAG00000029003	ENSECAG00000029003	ABRACL	8.6679	9.736	7.4425	6.8283	2	2	7.3846	3.5927
449	ENSECAG00000012002	ENSECAG00000012002	LRRC8B	11.5332	10.977	12.4407	9.9082	2.9607	11.12	11.6825	10.9613
450	ENSECAG00000020398	ENSECAG00000020398	STK33	2	7.718	8.0189	2	9.2382	8.3239	8.5898	8.7084
451	ENSECAG00000021310	ENSECAG00000021310	RND3	11.8901	12.264	12.2373	9.7409	3.2746	10.4072	11.3876	8.4585
452	ENSECAG00000020995	ENSECAG00000020995	NLGN3	2	2.52	2.5357	2	9.4344	8.132	6.6074	6.0983
453	ENSECAG00000021675	ENSECAG00000021675	BMP1	10.5578	10.2245	11.4361	2.5246	7.1798	5.4562	9.1421	6.739
454	ENSECAG00000008871	ENSECAG00000008871	ALDH1A3	2	9.2209	9.5669	2.5246	7.6497	5.6816	3.2008	4.1789
455	ENSECAG00000008635	ENSECAG00000008635	PIGG	9.675	11.0813	10.5673	2	9.1852	10.0724	11.2874	9.9657
456	ENSECAG00000011471	ENSECAG00000011471	AXL	11.1832	10.5094	12.8936	8.4781	3.2746	7.5526	10.8355	7.4375
457	ENSECAG00000006886	ENSECAG00000006886	RAB31	11.8796	11.2851	11.7064	6.9863	3.2746	9.5879	11.5368	9.8972
458	ENSECAG00000013319	ENSECAG00000013319	SLC25A37	6.0143	9.004	8.2062	2	2	8.3197	9.4578	7.5659
459	ENSECAG00000009103	ENSECAG00000009103	MLANA ENSECAG00000009103	2	9.9599	6.6598	2	2	6.4049	7.6085	4.7102
460	ENSECAG00000000954	ENSECAG00000000954	NPR1	7.5561	8.1247	2	2	2	6.6776	7.8743	2
461	ENSECAG00000010720	ENSECAG00000010720	ELOVL6	8.3616	9.2846	9.3111	2.5246	2	7.8482	8.925	8.0337
462	ENSECAG00000023642	ENSECAG00000023642	SPHK1	7.3987	6.9815	8.2193	2.286	2	2	7.9429	2
463	ENSECAG00000022696	ENSECAG00000022696	SLC7A11	8.9772	10.2391	11.7149	9.6319	2	6.1833	8.6948	7.161
464	ENSECAG00000005594	ENSECAG00000005594	PAQR8	2	9.1278	7.9312	2	2	5.189	7.7335	3.3289
465	ENSECAG00000011660	ENSECAG00000011660	CD1C	9.1527	2	7.695	7.5493	2	5.7329	2	7.4207
466	ENSECAG00000024872	ENSECAG00000024872	SMTNL2	2.6526	8.1601	7.4793	10.2605	12.3345	10.8194	8.6052	10.8476
467	ENSECAG00000038038	ENSECAG00000038038	LOC100061533	6.8736	7.6259	2	9.6603	2	6.8383	4.2916	2
468	ENSECAG00000009561	ENSECAG00000009561	FDXACB1	10.2089	10.5333	10.2703	7.9785	2	9.1121	11.6789	9.4586
469	ENSECAG00000010920	ENSECAG00000010920	SLC5A12	8.5843	2	2	8.7373	5.9027	9.5687	5.3349	7.9886
470	ENSECAG00000000638	ENSECAG00000000638	SEL1L3	11.3682	10.6241	12.6886	2.9085	9.5094	9.3543	11.2553	8.3689
471	ENSECAG00000029062	ENSECAG00000029062	PRNP	8.5714	10.29	10.1612	8.6486	2	10.4988	11.7393	9.8204
472	ENSECAG00000019781	ENSECAG00000019781	SERPINE1	10.7309	11.9734	13.3883	3.4616	8.9321	7.8482	9.3879	8.6224
473	ENSECAG00000016339	ENSECAG00000016339	ADAMTS1	6.612	5.1033	9.541	2	2.9607	2	9.049	6.6976
474	ENSECAG00000009985	ENSECAG00000009985	CEP68	8.6433	2.9014	7.6244	2	10.7823	8.0884	8.0766	8.0226
475	ENSECAG00000023061	ENSECAG00000023061	ITGB2	2	6.5452	5.6656	2	2	7.4181	9.8909	6.8938
476	ENSECAG00000000880	ENSECAG00000000880	SPATA33	8.9136	8.9186	9.2885	2	2	6.7786	7.8354	7.395
477	ENSECAG00000016406	ENSECAG00000016406	P2RX2	2	6.3441	8.4408	2	2	7.5238	7.6238	2
478	ENSECAG00000019355	ENSECAG00000019355	ZEB2	12.3897	12.0359	12.7632	8.8375	3.8489	10.7535	12.454	11.1337
479	ENSECAG00000041548	ENSECAG00000041548		2	7.9534	7.0989	2	2	3.2582	8.8875	6.9884
480	ENSECAG00000022198	ENSECAG00000022198	MTNR1B	2	5.1392	7.899	2	2	7.7015	8.8095	7.4707
481	ENSECAG00000024110	ENSECAG00000024110	PENK	11.1253	5.0664	9.1215	8.9721	6.8057	4.4351	2.6036	4.0087
482	ENSECAG00000018024	ENSECAG00000018024	TMEM150C	10.2186	11.2877	10.8179	8.5269	2	7.2699	9.1342	6.9999
483	ENSECAG00000013708	ENSECAG00000013708	SLC24A4	2	2	2	7.9326	7.7355	6.0278	2	8.0935
484	ENSECAG00000033030	ENSECAG00000033030	LOC100063034	10.6684	10.1136	10.0272	10.5745	2	10.7022	10.1931	10.4513
485	ENSECAG00000021423	ENSECAG00000021423	DZIP1	7.7678	9.5909	9.5075	2	3.4092	8.9374	8.9971	9.0227
486	ENSECAG00000017718	ENSECAG00000017718	FRRS1L	9.683	10.5467	10.1234	7.9684	2	10.6481	11.1082	9.8156
487	ENSECAG00000006707	ENSECAG00000006707	INSIG2	10.9071	10.8092	10.4865	8.9312	2	8.9374	10.8783	9.5429
488	ENSECAG00000016819	ENSECAG00000016819	PDCD2	10.7531	10.5567	11.1818	8.8067	2	9.6724	10.419	8.615
489	ENSECAG00000019919	ENSECAG00000019919	GLDN	6.8595	9.932	10.4113	3.945	2.5589	8.7849	10.3264	8.1813
490	ENSECAG00000023426	ENSECAG00000023426	GRTP1	2	9.0449	9.5235	7.6722	2	8.0884	7.3391	7.6479
491	ENSECAG00000009459	ENSECAG00000009459	FAM160B2	8.4586	8.5951	9.3355	2	2	7.2957	7.8289	4.7647
492	ENSECAG00000022900	ENSECAG00000022900	RAP1GAP	8.3515	8.7916	2	2	9.7312	7.1143	6.5763	4.9169
493	ENSECAG00000008999	ENSECAG00000008999	CHORDC1	10.0088	10.5625	10.7719	7.7798	2	9.6984	11.0732	8.7993
494	ENSECAG00000020172	ENSECAG00000020172	ZFPM2	4.9219	7.4722	10.2341	2.9085	2	7.8995	9.5285	6.7253
495	ENSECAG00000021765	ENSECAG00000021765	TSPO	11.8743	11.5406	11.6437	9.3607	2.7737	8.9237	10.758	9.1713
496	ENSECAG00000016070	ENSECAG00000016070	ABI3	2	6.8681	2	2	9.8078	6.3567	7.3936	5.965
497	ENSECAG00000042718	ENSECAG00000042718	LOC100071590	8.847	7.6448	7.2851	4.6467	2	2.9471	8.7619	2
498	ENSECAG00000002700	ENSECAG00000002700	TCEAL1	7.8052	9.0614	8.7123	2	2	7.4719	9.0826	6.2963
499	ENSECAG00000021796	ENSECAG00000021796	LOC100060996	2.3629	6.6107	6.8518	2	2	2.5499	10.0061	5.0976
500	ENSECAG00000007584	ENSECAG00000007584	HCN1	9.2935	6.6234	8.1571	2	2	6.5969	6.3377	2
501	ENSECAG00000037857	ENSECAG00000037857	CAV2	11.7761	11.914	12.5468	9.6524	3.2746	10.5007	11.5568	9.8926
502	ENSECAG00000021448	ENSECAG00000021448	PADI1	2	3.9338	2	7.9532	8.6958	7.5597	2.6036	7.8631
503	ENSECAG00000003755	ENSECAG00000003755	PIGW	11.1861	10.2999	9.9623	2	10.0665	10.0167	10.6687	9.2665
504	ENSECAG00000015846	ENSECAG00000015846	VASH2	9.1115	8.5015	9.8876	7.5893	2	4.7154	8.3305	3.1763
505	ENSECAG00000007761	ENSECAG00000007761	DSC2	12.1562	12.3958	12.5628	10.2921	3.7509	10.7496	12.6367	11.3519
506	ENSECAG00000018314	ENSECAG00000018314	TIMP3	10.9174	9.9256	11.3403	7.7507	2	9.4144	9.6584	8.0114
507	ENSECAG00000012481	ENSECAG00000012481	TNFRSF1B	5.2601	8.1021	8.1752	2	9.2359	6.8266	9.0059	2
508	ENSECAG00000037417	ENSECAG00000037417		2	8.7544	2	2	8.6145	7.1046	5.9093	6.6693
509	ENSECAG00000014658	ENSECAG00000014658	SCD	11.7873	12.4071	12.2118	10.9836	3.2746	9.1313	10.4212	9.9063
510	ENSECAG00000018135	ENSECAG00000018135	BIK	9.9058	5.2086	8.0088	10.9577	8.6859	9.9853	2	8.6838
511	ENSECAG00000011680	ENSECAG00000011680	TBC1D19	9.7838	10.8853	10.78	9.8298	2	8.4441	10.9168	9.0283
512	ENSECAG00000015609	ENSECAG00000015609	DGKK	2	6.5317	2	2.9085	8.7633	7.2078	8.5583	8
513	ENSECAG00000009686	ENSECAG00000009686	DTX3L	9.4314	8.8112	11.6726	2	7.9768	8.2064	9.4935	5.4367
514	ENSECAG00000008020	ENSECAG00000008020	SFXN5	2	7.8045	8.1342	8.7897	2	8.2511	8.6948	8.3423
515	ENSECAG00000023736	ENSECAG00000023736	PIFO	5.9885	2	2	9.2319	9.032	8.0686	6.0289	8.4335
516	ENSECAG00000018633	ENSECAG00000018633	ECRG4	7.1541	5.6185	5.3208	2	2	7.1804	10.9368	7.0987
517	ENSECAG00000036480	ENSECAG00000036480		8.3515	8.2777	9.4914	2	2	7.727	8.254	6.0332
518	ENSECAG00000038549	ENSECAG00000038549	FAM200A	10.7348	10.9187	10.5553	7.666	2	8.8473	10.1842	9.0802
519	ENSECAG00000023126	ENSECAG00000023126	LOC100067916	8.7621	6.5585	10.4982	2	6.6648	2	6.5919	6.0552
520	ENSECAG00000011948	ENSECAG00000011948	VEGFD	2	2	2.9254	7.6088	2	8.0835	7.3391	7.7729
521	ENSECAG00000011718	ENSECAG00000011718	FCGBP	2.6526	6.2319	8.2193	2	2	7.7396	8.0026	2
522	ENSECAG00000000889	ENSECAG00000000889	ZNF322	10.4139	11.3184	11.1946	11.1969	2.5589	10.0873	10.9997	10.227
523	ENSECAG00000015742	ENSECAG00000015742	FGD3	2	2	2	7.4296	9.3195	6.5114	7.0868	6.9537
524	ENSECAG00000025117	ENSECAG00000025117	LOC100065936	2	6.4337	5.0735	8.6643	2	9.1783	7.8223	8.7427
525	ENSECAG00000008411	ENSECAG00000008411	ADAM15	10.4604	10.169	10.508	2	9.9691	9.674	11.1082	8.8026
526	ENSECAG00000030173	ENSECAG00000030173	LOC100072242	2	6.8023	2	2	2	8.5832	5.7232	8
527	ENSECAG00000015440	ENSECAG00000015440	TBC1D9	4.4033	8.4701	8.8536	2	2	7.6017	9.003	6.5029
528	ENSECAG00000030975	ENSECAG00000030975	LOC100146533	2.6526	2	9.1741	8.3978	9.6435	6.569	5.219	8.2875
529	ENSECAG00000006827	ENSECAG00000006827	SEMA6A	8.7039	8.5153	10.5017	2	10.0265	10.5877	11.0863	10.0269
530	ENSECAG00000018026	ENSECAG00000018026	EPS8L3	2	2	7.3659	2	9.152	7.4414	6.9236	6.5502
531	ENSECAG00000006499	ENSECAG00000006499	GPR101	2	7.0586	2.5357	7.9684	8.521	2	2	6.4704
532	ENSECAG00000015029	ENSECAG00000015029	TGFB3	2	7.6385	9.3435	2	9.2337	8.0127	6.7809	5.5341
533	ENSECAG00000004924	ENSECAG00000004924	TSEN54	2	9.2438	9.6123	10.027	11.5705	9.8954	10.0421	10.1877
534	ENSECAG00000019410	ENSECAG00000019410	FXYD5	10.0897	10.4764	9.8739	2	6.5086	5.0342	8.451	6.5029
535	ENSECAG00000003482	ENSECAG00000003482	RTL4	2	7.0397	2	7.2501	2	7.5018	7.311	8.7829
536	ENSECAG00000011293	ENSECAG00000011293	PTPRZ1	9.0286	8.8766	9.4805	3.0679	9.8335	11.8891	12.5234	11.3136
537	ENSECAG00000019695	ENSECAG00000019695	PALD1	2	5.9373	7.2256	2	9.0757	7.5018	2	2.8123
538	ENSECAG00000012863	ENSECAG00000012863	ITGA8 ENSECAG00000012863	9.0753	7.933	8.4107	4.3065	2	9.2438	10.091	10.0695
539	ENSECAG00000010534	ENSECAG00000010534	GTF3C1	2.6526	9.3741	10.2766	7.5827	2.9607	8.1557	9.4035	8.4585
540	ENSECAG00000008283	ENSECAG00000008283	BSN	8.2843	4.1607	2	6.5463	9.9471	3.9199	7.1303	2
541	ENSECAG00000020170	ENSECAG00000020170	RBP2	2	2	2.5357	2	7.0824	6.5548	9.207	6.7253
542	ENSECAG00000016658	ENSECAG00000016658	SLCO4A1	2	2	6.7945	8.5235	8.5098	7.1618	2	6.3329
543	ENSECAG00000018118	ENSECAG00000018118	BMERB1	8.7996	8.8632	8.6587	2	2	7.5382	8.2041	6.4704
544	ENSECAG00000018191	ENSECAG00000018191	GUCY1A2	2	2	2	2	8.2113	5.7075	8.1939	6.9999
545	ENSECAG00000013435	ENSECAG00000013435	OAS1	9.7069	7.8702	11.9035	8.108	2	9.763	10.0563	8.156
546	ENSECAG00000017096	ENSECAG00000017096	MSH4	2	8.4343	2	8.658	8.9237	8.7069	6.6968	7.0335
547	ENSECAG00000009580	ENSECAG00000009580	LVRN	9.703	8.9819	5.8342	9.507	2	10.0167	10.1101	10.3084
548	ENSECAG00000007466	ENSECAG00000007466	PCDH11X	8.6474	8.3827	8.7549	6.7363	2	7.7079	2	8.6732
549	ENSECAG00000012793	ENSECAG00000012793	CPT1B	7.8981	2	2	2	2	6.9399	7.0306	7.8631
550	ENSECAG00000000893	ENSECAG00000000893	LOC100065387	8.1628	7.4509	7.8492	2	2	8.4169	9.4852	7.6624
551	ENSECAG00000021503	ENSECAG00000021503	MLLT11	10.2433	10.888	11.0094	9.234	2	8.6109	10.1634	9.3175
552	ENSECAG00000018690	ENSECAG00000018690	TNR	2	7.7763	6.1404	2	9.2805	8.5153	8.254	8.1251
553	ENSECAG00000021354	ENSECAG00000021354	NOP16	11.5209	11.6568	11.9277	9.9226	2.9607	10.4365	11.1116	9.7529
554	ENSECAG00000011496	ENSECAG00000011496	NFKBIZ	7.8771	7.3238	8.8281	2	8.0863	10.5081	11.7034	9.7546
555	ENSECAG00000007536	ENSECAG00000007536	HELB	10.7454	9.599	11.0281	8.8208	2	9.7691	10.5377	9.3995
556	ENSECAG00000020874	ENSECAG00000020874	TCN2	10.7251	10.7333	11.1085	8.0423	2.9607	10.9625	12.1494	9.6039
557	ENSECAG00000015842	ENSECAG00000015842	ANKRD55 ENSECAG00000015842	2.6526	6.9104	2	2	2	6.4818	8.307	8.2546
558	ENSECAG00000007926	ENSECAG00000007926	EDARADD	2	2	2	2	8.9293	7.531	6.4619	5.9415
559	ENSECAG00000000910	ENSECAG00000000910	LOC100050637	11.1393	12.7102	12.7241	7.7798	5.6544	11.3212	14.6456	9.5429
560	ENSECAG00000007296	ENSECAG00000007296	PPP1R3F	5.2601	2	8.148	2	9.8979	6.6378	7.1409	8.4123
561	ENSECAG00000004913	ENSECAG00000004913	LPAR6	8.0175	7.6819	8.9771	2.7293	2	2.5499	8.2975	5.0976
562	ENSECAG00000003760	ENSECAG00000003760	SNTB2	10.8679	10.7133	9.7498	10.1722	2	8.8817	10.4696	9.2062
563	ENSECAG00000043250	ENSECAG00000043250	H2BC5	11.0377	11.536	11.2532	7.9118	2.9607	9.0119	11.6048	8.8252
564	ENSECAG00000010099	ENSECAG00000010099	SLC26A11	2	6.8681	8.7246	2	2	7.8423	6.7945	7.3422
565	ENSECAG00000021434	ENSECAG00000021434	ARHGEF40	9.9861	10.4516	10.4964	7.5627	2.5589	4.4957	9.1606	7.395
566	ENSECAG00000013221	ENSECAG00000013221	PTPRQ	8.7583	7.0109	6.3297	4.3065	2	7.8939	9.5039	2
567	ENSECAG00000012961	ENSECAG00000012961	HSPG2	5.5339	7.1584	7.6697	2	10.0892	11.0522	9.3608	9.2185
568	ENSECAG00000007829	ENSECAG00000007829	TPP1	10.6613	10.6462	11.0125	8.4385	2.7737	10.5533	12.113	9.8491
569	ENSECAG00000036563	ENSECAG00000036563	LOC100064097	7.9722	2	7.2082	9.6366	7.8758	8.5299	7.1087	2
570	ENSECAG00000010860	ENSECAG00000010860	OLFM4	8.8754	2	2	7.9012	2	7.1046	6.5919	6.8185
571	ENSECAG00000003836	ENSECAG00000003836	LRRC75A	7.4278	8.903	8.5207	2	2	5.0745	8.8716	7.3776
572	ENSECAG00000012109	ENSECAG00000012109	SOSTDC1	2.6526	9.5729	9.4751	7.6472	2.5589	7.2699	9.0742	5.0101
573	ENSECAG00000022810	ENSECAG00000022810	DENND2B	9.483	10.3019	10.0396	2	10.1445	9.7661	10.8823	10.3458
574	ENSECAG00000039564	ENSECAG00000039564	NANP	10.6572	9.8943	10.9827	7.8799	2	8.8846	10.2753	7.8187
575	ENSECAG00000028689	ENSECAG00000028689		2	6.9413	7.1177	5.3518	2.5589	9.0827	10.4201	6.1606
576	ENSECAG00000010345	ENSECAG00000010345	ZSCAN31	3.1004	8.8739	9.2802	10.6777	11.8861	11.7825	10.3936	11.7301
577	ENSECAG00000038773	ENSECAG00000038773		2	2	7.5081	2	8.2567	6.389	7.7683	2.5888
578	ENSECAG00000033467	ENSECAG00000033467	REELD1	2	5.9776	2	8.854	2	7.854	4.5046	7.8187
579	ENSECAG00000008142	ENSECAG00000008142	DESI2	7.7602	8.8333	9.7558	2.286	2	6.8147	8.1576	7.278
580	ENSECAG00000019223	ENSECAG00000019223	MACROH2A2	7.1189	10.2769	10.7689	2	6.9671	8.2986	10.7397	8.8941
581	ENSECAG00000011463	ENSECAG00000011463	CCSER1	10.0928	9.2459	10.2576	2.5246	4.3281	8.6279	9.808	8.888
582	ENSECAG00000012835	ENSECAG00000012835	CLEC18B	2	6.2649	2	6.2956	9.7248	8.5971	6.5445	8.5073
583	ENSECAG00000024244	ENSECAG00000024244	CASP10	11.0155	10.5667	11.1295	5.8234	2.9607	8.3651	9.9019	9.8664
584	ENSECAG00000021515	ENSECAG00000021515	CD22	7.939	7.8045	9.9334	2	8.649	11.2063	10.7597	9.6481
585	ENSECAG00000026915	ENSECAG00000026915	STPG2	6.6779	5.8531	8.1249	2	2	8.8502	8.7859	8.6589
586	ENSECAG00000014185	ENSECAG00000014185	IPO11	11.7925	10.2678	12.1526	11.8092	3.5323	11.507	11.7965	11.6914
587	ENSECAG00000006880	ENSECAG00000006880	WNT16	4.5515	5.2748	4.5718	2	2	8.9154	8.5702	8.8849
588	ENSECAG00000014251	ENSECAG00000014251	C1RL	9.3578	7.7416	7.9628	2.5246	2	5.8765	9.6017	7.4459
589	ENSECAG00000006500	ENSECAG00000006500	ADAMTS5	2	5.5399	6.747	2	2	8.0179	8.4723	7.8442
590	ENSECAG00000000296	ENSECAG00000000296	LAMC3	2	2.9014	7.4866	7.2501	2	8.0786	8.2041	8.1458
591	ENSECAG00000043488	ENSECAG00000043488	LOC100629395	8.9204	8.4307	2	2	2	6.5405	6.5605	5.368
592	ENSECAG00000021525	ENSECAG00000021525	IL4R	5.9885	8.3977	9.3633	2	2	4.6097	8.4338	4.3312
593	ENSECAG00000010540	ENSECAG00000010540	TRRAP	9.0783	7.6757	7.9098	2	2	7.8129	8.2638	8.3601
594	ENSECAG00000002321	ENSECAG00000002321	SEC24A	10.7645	11.0876	12.1662	10.7486	3.2746	11.4232	11.5618	11.6884
595	ENSECAG00000018814	ENSECAG00000018814	BCAM	6.313	9.0961	10.5665	2.5246	8.2963	10.5675	11.5297	8.7084
596	ENSECAG00000032331	ENSECAG00000032331	ZNF594	2	7.5874	9.2781	5.7071	2	8.2555	8.2783	8.0612
597	ENSECAG00000040985	ENSECAG00000040985		7.4468	7.2922	3.5961	2	2	7.4644	9.0963	8.3288
598	ENSECAG00000001845	ENSECAG00000001845	P2RY1	7.7526	7.1048	7.631	2	2	8.893	9.1527	7.9655
599	ENSECAG00000000625	ENSECAG00000000625	LRCH2	8.2082	8.6366	8.3642	2	2.5589	7.085	9.875	7.2874
600	ENSECAG00000024232	ENSECAG00000024232	A2ML1	2.6526	2	6.9703	8.5062	9.0057	9.3212	8.199	8.3014
601	ENSECAG00000042952	ENSECAG00000042952	GPX3	8.4539	10.7874	11.1968	2	8.7024	8.508	10.1751	9.5813
602	ENSECAG00000022893	ENSECAG00000022893	MAN2A1	11.1022	9.8758	9.9753	10.9735	2.5589	9.4454	11.7498	9.9078
603	ENSECAG00000009125	ENSECAG00000009125	UPK3A	7.1885	6.5317	8.8109	2	2	6.8956	9.0146	8.8971
604	ENSECAG00000023169	ENSECAG00000023169	LOC100068071	2	7.385	8.3444	2	2	7.6755	7.855	5.4028
605	ENSECAG00000009818	ENSECAG00000009818	AMOTL2	7.2869	8.032	7.5845	2	2.9607	9.4739	9.2642	9.1016
606	ENSECAG00000010669	ENSECAG00000010669	CRB1	8.684	3.0599	2	7.5289	6.8537	7.8995	2	8.0666
607	ENSECAG00000012733	ENSECAG00000012733	COL6A5	2	2	2	7.5827	2	7.9706	7.842	5.2958
608	ENSECAG00000012492	ENSECAG00000012492	UBE2J1	10.5784	11.1828	11.0417	8.9746	2.5589	10.3853	11.0718	9.9407
609	ENSECAG00000004400	ENSECAG00000004400	RBM47	3.8376	9.0089	9.9636	3.2114	2.5589	7.0349	8.6206	4.8172
610	ENSECAG00000010752	ENSECAG00000010752	LOC100058940	11.2826	11.3335	10.9891	6.7715	2.9607	9.2482	10.2398	8.2061
611	ENSECAG00000017827	ENSECAG00000017827	ANTXR2	6.9015	8.1861	7.8604	2	2	5.7329	8.7199	2.5888
612	ENSECAG00000016165	ENSECAG00000016165		2	6.7216	8.5418	8.1839	2	7.4103	5.7232	2
613	ENSECAG00000003173	ENSECAG00000003173	GPR34	2	5.9776	2	2	2	5.3617	9.9159	5.5341
614	ENSECAG00000030951	ENSECAG00000030951	PTP4A3	2	5.1392	8.4183	2	10.3075	6.2552	6.6968	6.6835
615	ENSECAG00000009724	ENSECAG00000009724	RBAK	4.148	8.6491	9.2571	2.9085	2.5589	7.9107	9.4057	7.7324
616	ENSECAG00000008241	ENSECAG00000008241	SORCS3	2	4.3568	2	8.6167	9.2761	5.7075	4.7472	8.2922
617	ENSECAG00000019955	ENSECAG00000019955	COQ8A	2	7.2599	9.4437	2.5246	9.3512	8.3281	7.2033	7.5659
618	ENSECAG00000042368	ENSECAG00000042368		8.6057	2.52	7.2683	10.3398	10.7051	10.6364	9.3516	11.3613
619	ENSECAG00000039902	ENSECAG00000039902	TMEM114	2	8.6616	6.8291	9.82	11.591	9.5634	8.9942	9.2087
620	ENSECAG00000023979	ENSECAG00000023979	SCN3B	8.3105	7.2599	8.1015	8.6517	9.0398	2	2	6.5346
621	ENSECAG00000014723	ENSECAG00000014723	LPP	9.3222	10.3304	10.5725	6.7244	2.5589	9.6838	11.5493	9.5908
622	ENSECAG00000019442	ENSECAG00000019442	CYP1B1	9.0381	9.9074	9.9714	7.3924	2	5.4254	10.5548	8.2735
623	ENSECAG00000016215	ENSECAG00000016215	PARP6	9.9161	10.4089	11.3572	9.5105	2.5589	10.5989	11.2041	10.5946
624	ENSECAG00000010846	ENSECAG00000010846	DPP8	10.5977	10.7326	10.4141	9.4628	2.5589	10.6229	11.3987	10.6472
625	ENSECAG00000016121	ENSECAG00000016121	ADAMTS12	10.1491	9.2125	8.9113	2.5246	6.6782	10.5719	11.2699	10.4781
626	ENSECAG00000020835	ENSECAG00000020835	ADAMTS20	9.0031	2	2	9.5035	7.1608	4.4351	6.808	6.386
627	ENSECAG00000012752	ENSECAG00000012752	EPHA4	2	7.1229	9.5906	7.6968	2	7.4414	8.6507	7.1711
628	ENSECAG00000015030	ENSECAG00000015030	IL10RA	2	6.2971	8.6905	2	2	5.5449	8.3117	7.1811
629	ENSECAG00000016702	ENSECAG00000016702	WDFY3	9.7535	9.9712	10.4255	9.9266	2	9.908	10.8526	9.393
630	ENSECAG00000023248	ENSECAG00000023248	RSAD1	7.2109	6.8681	8.4334	8.2183	2	6.146	2	2
631	ENSECAG00000005887	ENSECAG00000005887	LRRN2	8.0175	8.1557	8.4296	2	2	8.0536	8.3117	8.2061
632	ENSECAG00000012246	ENSECAG00000012246	BCKDHA	9.7497	10.1668	10.6823	3.0679	4.6333	10.1986	9.7148	8.3908
633	ENSECAG00000018228	ENSECAG00000018228	IGSF6	6.3938	7.6757	6.7348	2	2	2	9.2811	4.4689
634	ENSECAG00000024148	ENSECAG00000024148	RAB39A	3.1004	7.1139	6.4384	3.3419	2	8.1368	9.736	8.5033
635	ENSECAG00000018724	ENSECAG00000018724	ETNPPL	10.9011	9.7636	9.5686	10.246	2	7.4024	6.9359	6.9419
636	ENSECAG00000039843	ENSECAG00000039843	GTF2H4	2	8.9619	9.0277	2.5246	8.757	8.1225	7.7751	6.2963
637	ENSECAG00000013892	ENSECAG00000013892	PPEF1	2	7.2016	5.2543	2	2	8.361	8.4467	6.739
638	ENSECAG00000013772	ENSECAG00000013772	MDFIC	6.3938	9.3532	8.2998	2	2	6.2375	8.8969	5.2958
639	ENSECAG00000020964	ENSECAG00000020964	PLA2G2F	3.9487	2	2	2	10.0992	5.6553	5.2587	6.8815
640	ENSECAG00000024185	ENSECAG00000024185	GNG11	10.5088	10.3147	10.8085	7.9222	2	8.0485	9.9175	8.1763
641	ENSECAG00000008692	ENSECAG00000008692	MAPKBP1	8.8107	10.1438	10.3579	2	10.7318	7.0246	9.5939	9.2853
642	ENSECAG00000000357	ENSECAG00000000357	DOCK10	10.2623	11.0084	10.7778	5.4419	3.2746	7.2699	10.6742	8.2257
643	ENSECAG00000030614	ENSECAG00000030614		2	2	2	2	8.7507	6.7786	6.0517	7.1092
644	ENSECAG00000012773	ENSECAG00000012773	CMPK2	2	6.4337	8.3364	2	2	6.1269	7.8743	2
645	ENSECAG00000024288	ENSECAG00000024288	SLC27A2	2	8.1557	2	6.7124	8.6215	9.0679	6.6676	8.2402
646	ENSECAG00000013608	ENSECAG00000013608	KAZALD1	8.406	8.3902	8.8951	2	2	7.6558	7.7264	5.3323
647	ENSECAG00000019861	ENSECAG00000019861	CCDC80	8.8963	10.3187	11.7245	2.5246	8.9789	8.9264	10.4504	6.611
648	ENSECAG00000018649	ENSECAG00000018649	UCP2	3.7173	8.728	10.8143	3.8605	7.9876	9.2722	11.3082	7.0224
649	ENSECAG00000032582	ENSECAG00000032582	FHIT	8.8577	6.5181	8.5313	2	2.5589	2.5499	7.8354	6.4373
650	ENSECAG00000007743	ENSECAG00000007743	KMT2A	9.2068	9.4458	9.9161	4.1726	2.9607	10.0762	10.1183	9.12
651	ENSECAG00000015002	ENSECAG00000015002	OAZ3	5.9885	2	2	8.7461	8.9237	7.7458	6.0517	8.5506
652	ENSECAG00000005447	ENSECAG00000005447	GUCY1A1	10.2757	11.6909	11.9227	3.5721	7.1608	10.4727	11.2964	10.5776
653	ENSECAG00000024262	ENSECAG00000024262	PGM1	10.1991	10.8647	11.6151	7.8799	2.9607	10.4689	11.4607	9.8926
654	ENSECAG00000036553	ENSECAG00000036553	TLR5	8.6014	2.2833	7.3738	2	2	7.9437	6.7945	6.7115
655	ENSECAG00000010713	ENSECAG00000010713	KCNMA1	9.3653	2	9.7513	7.8139	6.6239	10.0922	9.7237	10.724
656	ENSECAG00000014708	ENSECAG00000014708	PTHLH	10.5752	10.3098	10.607	7.8363	2	9.4908	9.7166	8.8252
657	ENSECAG00000015844	ENSECAG00000015844	ZNF496	2	9.3163	8.4446	2	6.5817	8.5153	5.9093	7.395
658	ENSECAG00000009562	ENSECAG00000009562	ZC3H12A	2	6.4624	8.2874	2	2	7.2957	7.2434	7.8187
659	ENSECAG00000010721	ENSECAG00000010721	MGP	7.5473	7.3002	5.9437	6.9252	8.3391	11.7772	13.2276	12.5463
660	ENSECAG00000011981	ENSECAG00000011981	SLC25A43	8.8754	8.4234	9.0401	2.5246	2	7.6424	8.2928	7.626
661	ENSECAG00000038417	ENSECAG00000038417	BVES	2	5.717	7.9523	7.6023	10.0186	9.2057	3.2008	8.0882
662	ENSECAG00000013636	ENSECAG00000013636	HELZ2	5.0766	2	7.7013	2	9.3344	3.111	6.0517	2
663	ENSECAG00000018111	ENSECAG00000018111	NAPRT	10.4686	9.9587	10.9171	2	9.2154	9.2482	9.9707	8.2968
664	ENSECAG00000012133	ENSECAG00000012133	VEGFC	10.7387	9.9922	10.8456	9.0433	2	8.1744	8.9001	7.3241
665	ENSECAG00000016238	ENSECAG00000016238	RPS6KA1	9.7535	10.7237	8.8109	4.1726	8.757	2.9471	9.3215	5.7921
666	ENSECAG00000012334	ENSECAG00000012334	TMLHE	10.1736	9.8407	10.3046	5.7547	2	7.669	9.3968	8.5152
667	ENSECAG00000018553	ENSECAG00000018553	STK38	10.3994	10.0548	10.2037	5.5806	2.5589	8.8208	10.4812	8.8663
668	ENSECAG00000022018	ENSECAG00000022018	TRIM47	9.8425	10.1102	10.8928	8.6736	2	7.4869	7.8615	6.0108
669	ENSECAG00000009575	ENSECAG00000009575		2	6.0921	7.127	8.5097	7.8345	2	2	7.1405
670	ENSECAG00000030271	ENSECAG00000030271	MSRB1	10.4744	9.6135	9.8766	2	8.7727	9.9108	10.9445	8.8941
671	ENSECAG00000000025	ENSECAG00000000025	FGD1	8.4445	3.3327	4.5162	2	10.5083	8.2901	6.2419	6.2007
672	ENSECAG00000024082	ENSECAG00000024082	ITGAX	2	9.1389	9.71	9.2445	11.6885	9.674	8.8684	9.2853
673	ENSECAG00000000968	ENSECAG00000000968	LOC100050719	7.3079	7.1758	8.4594	2	2.5589	4.8139	8.7199	2.3242
674	ENSECAG00000019231	ENSECAG00000019231	XKRX	6.995	2	7.041	9.6477	10.6131	10.0205	7.8023	10.2343
675	ENSECAG00000002562	ENSECAG00000002562	PGAP4	10.2061	10.0501	10.6078	8.1531	2.5589	5.1137	6.7254	6.0983
676	ENSECAG00000034852	ENSECAG00000034852	COL4A5	6.595	8.3752	10.3549	7.2748	2	9.8439	10.8412	6.8566
677	ENSECAG00000018543	ENSECAG00000018543	RCAN2	7.5384	10.4281	10.3776	8.4957	2	8.5371	10.9551	8.888
678	ENSECAG00000000794	ENSECAG00000000794	EMB	2	5.7867	7.2256	2	2	5.7578	8.5342	8.3468
679	ENSECAG00000024269	ENSECAG00000024269	UGT8	3.586	7.4365	2	2	7.8931	7.8769	7.1931	8.8694
680	ENSECAG00000015125	ENSECAG00000015125	CAPN5	4.8087	7.7357	8.9976	2	3.5323	6.526	8.5543	2
681	ENSECAG00000021855	ENSECAG00000021855	KLF3	8.1278	9.7153	10.0008	5.8889	2	8.9374	10.7167	8.888
682	ENSECAG00000033979	ENSECAG00000033979		2	2	2	7.5151	8.3929	7.5165	7.162	6.2589
683	ENSECAG00000000520	ENSECAG00000000520	STK17B	10.2942	8.8084	11.1237	2	9.164	9.7874	9.9826	8.9944
684	ENSECAG00000036921	ENSECAG00000036921	LOC102150986	8.7	8.5984	8.3798	2.9085	9.2108	11.5594	12.0599	10.6326
685	ENSECAG00000007023	ENSECAG00000007023	ANTXR1	9.1469	8.4415	8.6393	2	7.0207	8.5299	12.1425	8.1863
686	ENSECAG00000012172	ENSECAG00000012172	PFKFB3	10.4308	12.3879	13.1451	10.5645	4.3945	9.4104	10.0938	6.9537
687	ENSECAG00000012271	ENSECAG00000012271	ZSCAN2	2.6526	6.9514	7.9098	2	2	6.4818	8.2687	8.1763
688	ENSECAG00000003988	ENSECAG00000003988	LOC102148739	8.6141	7.6259	9.1583	2	3.2746	7.629	9.2666	9.0394
689	ENSECAG00000022119	ENSECAG00000022119	FAM71F1	6.1599	2.9014	2	2	9.2827	7.2612	4.1298	7.9122
690	ENSECAG00000001316	ENSECAG00000001316	ZNF606	10.0294	10.7013	10.4179	9.9304	2.5589	10.6973	11.2287	10.3624
691	ENSECAG00000023875	ENSECAG00000023875	DNAI4	2	8.9315	7.3501	2	2	6.0683	6.8605	7.0335
692	ENSECAG00000024719	ENSECAG00000024719	SLC2A3	9.3528	9.6668	11.2842	4.3691	9.3719	11.9108	13.9933	11.5685
693	ENSECAG00000022304	ENSECAG00000022304	RNF103	11.2912	10.3885	10.8673	2.5246	10.5679	8.7909	10.1169	8.9916
694	ENSECAG00000006619	ENSECAG00000006619	ZNF688	9.1293	8.2368	8.6967	2	2.5589	7.1896	8.5975	7.5582
695	ENSECAG00000011564	ENSECAG00000011564	DLG1	6.4325	10.6877	10.349	9.1317	2.5589	10.3733	10.0534	10.0044
696	ENSECAG00000021499	ENSECAG00000021499	LTF	2	7.7648	7.501	2	2	7.3704	6.3001	2
697	ENSECAG00000022638	ENSECAG00000022638	PLD1	10.5967	8.8251	11.2537	6.7124	2.7737	9.8292	10.9384	9.4709
698	ENSECAG00000018422	ENSECAG00000018422	NME8	2	2	8.2832	6.1782	2	7.7143	6.3922	2
699	ENSECAG00000021798	ENSECAG00000021798	LAX1	7.5993	8.9468	5.1486	2	2	2	2.3331	6.1402
700	ENSECAG00000021543	ENSECAG00000021543	CDKN1A	7.6329	8.9417	8.8896	2	2.5589	8.0636	8.727	6.7925
701	ENSECAG00000004795	ENSECAG00000004795		8.6638	2	6.9908	8.5474	8.4525	2.5499	4.0415	7.9302
702	ENSECAG00000019250	ENSECAG00000019250	GPR162	2	8.5356	8.7519	7.9118	2	6.4967	6.4788	3.4668
703	ENSECAG00000002917	ENSECAG00000002917	OGDHL	5.4229	4.4166	9.214	10.9804	12.1034	11.2543	9.7023	10.8116
704	ENSECAG00000015657	ENSECAG00000015657	TNNT1	8.092	7.8862	7.8492	2	2	2	6.1813	3.8156
705	ENSECAG00000011193	ENSECAG00000011193	KBTBD12	2	9.8311	7.8492	10.3678	10.0408	9.283	10.2558	9.9511
706	ENSECAG00000009303	ENSECAG00000009303	GFPT2	10.185	10.0394	11.2987	7.797	3.1262	8.4932	12.238	10.2535
707	ENSECAG00000019617	ENSECAG00000019617	ATP8B4	2	2	8.372	7.6535	2.5589	5.6012	7.7335	2.5888
708	ENSECAG00000024039	ENSECAG00000024039	HFM1	2.6526	5.3687	3.8866	8.3482	2	7.5808	9.9221	6.7253
709	ENSECAG00000016898	ENSECAG00000016898	PSMB9	10.8855	11.6913	10.516	7.9429	2.9607	8.6481	11.1913	8.6589
710	ENSECAG00000008905	ENSECAG00000008905	MCF2L2	9.2882	9.8489	8.9247	7.6598	2	9.5634	11.1926	9.814
711	ENSECAG00000022610	ENSECAG00000022610	TAP1	10.2365	10.1668	10.6656	2	8.6925	8.3071	10.166	8.264
712	ENSECAG00000023479	ENSECAG00000023479	FAM126A	11.1754	10.5341	10.2502	8.544	2.5589	8.5443	11.228	8.6553
713	ENSECAG00000009858	ENSECAG00000009858	ZBTB41	9.9764	9.8798	9.6206	8.0034	2	9.6625	10.952	9.2922
714	ENSECAG00000001716	ENSECAG00000001716	PLXNA2	9.2317	5.2086	2	2	2	6.5114	7.1828	6.93
715	ENSECAG00000038698	ENSECAG00000038698	ALOX15	11.2051	10.6017	10.6374	8.2477	2.7737	6.146	8.5057	7.161
716	ENSECAG00000014183	ENSECAG00000014183	GPAT2	6.2275	2	7.2683	8.7163	11.2669	9.0999	6.1813	9.4166
717	ENSECAG00000012398	ENSECAG00000012398	EOGT	11.1725	10.6469	10.4396	10.3972	2.5589	8.0127	10.2861	8.9093
718	ENSECAG00000019769	ENSECAG00000019769	PPARGC1B	4.3232	2.52	3.4846	7.6535	9.0215	8.6481	2	6.93
719	ENSECAG00000024862	ENSECAG00000024862	HDX	8.4492	7.9483	8.7964	2	2	5.8065	8.3853	5.5024
720	ENSECAG00000024859	ENSECAG00000024859		10.231	10.5961	11.3527	8.7073	2.7737	10.8517	10.9603	8.5152
721	ENSECAG00000042870	ENSECAG00000042870		2	6.8023	3.6995	8.9569	2	7.7143	2.6036	6.9537
722	ENSECAG00000014732	ENSECAG00000014732	ATP10A	2	2	8.0486	2	2	8.4745	5.5096	5.5341
723	ENSECAG00000024562	ENSECAG00000024562	NOS3	2	2	2	7.9583	8.5613	6.8147	6.7254	6.1606
724	ENSECAG00000022526	ENSECAG00000022526	CDH15	2	5.1392	2	7.774	8.425	7.8306	2	6.0769
725	ENSECAG00000009479	ENSECAG00000009479	CASS4	2	7.1758	2	2	2	6.7786	8.2491	6.5188
726	ENSECAG00000007709	ENSECAG00000007709	SEMA3F	7.2548	8.3097	9.3152	2	2	8.2155	7.1409	6.386
727	ENSECAG00000014566	ENSECAG00000014566	CCN5	8.8362	11.0144	10.3035	6.477	3.2746	7.1804	11.9946	7.7861
728	ENSECAG00000026969	ENSECAG00000026969	RIMKLB	2	2	8.215	2.5246	2	7.0143	7.6978	6.1402
729	ENSECAG00000018888	ENSECAG00000018888	RENBP	2	8.2032	8.0038	7.045	2	8.6245	8.2192	7.894
730	ENSECAG00000008627	ENSECAG00000008627	KLHL5	10.3073	9.9799	10.2534	8.4202	2	8.5515	10.4654	7.6978
731	ENSECAG00000017396	ENSECAG00000017396	STING1	10.3112	10.4738	10.5423	8.0802	2	8.8789	9.5366	9.1068
732	ENSECAG00000007780	ENSECAG00000007780	PANX1	2	8.3902	6.9495	2	2	2.9471	7.6162	6.4868
733	ENSECAG00000022353	ENSECAG00000022353	B4GALNT4	4.3232	6.8246	3.2319	2	10.4837	8.0736	7.5133	7.3059
734	ENSECAG00000015748	ENSECAG00000015748	ARNT2	5.9885	7.5071	8.6064	2	2	2	7.5537	3.8156
735	ENSECAG00000006717	ENSECAG00000006717	ASS1	6.3938	2	2	8.1839	8.3847	8.2598	7.7683	8.3951
736	ENSECAG00000022203	ENSECAG00000022203	FHL2	9.8024	9.9523	10.3158	2	6.3997	9.4531	9.481	8.5926
737	ENSECAG00000017170	ENSECAG00000017170	TEFM	9.2803	10.6217	10.5708	9.1474	2	8.1744	10.2122	8.4037
738	ENSECAG00000017731	ENSECAG00000017731	ORAI3	7.4373	9.0777	9.1876	2	2.9607	6.873	9.2544	6.9537
739	ENSECAG00000000763	ENSECAG00000000763	CSRNP1	2	6.5317	7.501	2.5246	6.2993	9.5348	9.2859	7.527
740	ENSECAG00000000591	ENSECAG00000000591	TRAF3IP2	6.8736	5.338	2	2	2	2.5499	8.9032	7.1092
741	ENSECAG00000022202	ENSECAG00000022202	ADGRD1	2	5.5399	7.501	8.6423	2	8.4858	8.412	7.4207
742	ENSECAG00000033890	ENSECAG00000033890	CIDEC	3.281	7.0011	2.5357	8.2928	10.3645	9.1289	7.4884	8.8818
743	ENSECAG00000000940	ENSECAG00000000940	CRY2	2	7.2762	5.5595	2	2.5589	7.8306	8.2783	7.8442
744	ENSECAG00000042020	ENSECAG00000042020	TTN	2	8.1645	7.42	6.7481	2.9607	9.7475	8.5583	8.5583
745	ENSECAG00000036999	ENSECAG00000036999		2	2	2	7.721	7.4994	7.1525	2	6.386
746	ENSECAG00000018853	ENSECAG00000018853	ACTG2	11.9468	9.2562	10.6996	8.3598	2.7737	7.727	7.0978	6.5502
747	ENSECAG00000029432	ENSECAG00000029432	ARL10	2	7.2842	6.8851	6.519	2	7.2612	9.6132	8.446
748	ENSECAG00000021019	ENSECAG00000021019	CPXM1	2.6526	8.7717	7.5223	2.5246	8.5432	6.1833	6.5763	2
749	ENSECAG00000018583	ENSECAG00000018583	STX16	2.6526	7.7416	7.4275	2	9.5807	8.2858	8.4765	7.5031
750	ENSECAG00000011854	ENSECAG00000011854	CFB	8.2082	4.2943	2	2	8.3221	7.6085	8.4723	6.906
751	ENSECAG00000018089	ENSECAG00000018089	ZC4H2	4.6858	9.453	8.8423	9.0859	2	9.0901	9.7148	8.6039
752	ENSECAG00000012824	ENSECAG00000012824	DPH2	2	8.0128	8.5136	3.7706	2.5589	6.5969	8.7927	7.8187
753	ENSECAG00000018122	ENSECAG00000018122	MTFP1	10.073	9.8462	11.2462	8.2888	2	8.876	9.0908	8.306
754	ENSECAG00000015351	ENSECAG00000015351	LRRN3	8.0302	7.0302	7.6112	2	2.5589	2	6.4788	2
755	ENSECAG00000015000	ENSECAG00000015000	FAM83G	2	5.3687	8.0437	7.6023	2	2.5499	7.5457	2
756	ENSECAG00000023918	ENSECAG00000023918	DUOX1	9.2262	7.4793	7.4793	8.7253	2	5.3617	6.0289	2
757	ENSECAG00000012909	ENSECAG00000012909	KRT38	7.4842	6.4481	2	9.7512	8.5577	10.6762	8.2832	10.3107
758	ENSECAG00000022686	ENSECAG00000022686	MRAP2	10.7492	10.2108	9.4805	6.5051	2.5589	9.5166	10.6371	9.4627
759	ENSECAG00000019886	ENSECAG00000019886	LY6G6D	5.794	8.1157	5.7403	2	7.3568	9.6559	10.6548	9.38
760	ENSECAG00000008499	ENSECAG00000008499	COL5A2	10.6664	10.5526	10.2555	7.2584	3.2746	7.6624	10.4526	5.3323
761	ENSECAG00000000264	ENSECAG00000000264	DCT	2	2	2.5357	2	7.8405	6.9723	6.6074	7.7528
762	ENSECAG00000022793	ENSECAG00000022793	HECTD3	8.6267	8.8333	8.848	2.286	2.9607	8.1368	9.1208	7.9122
763	ENSECAG00000024142	ENSECAG00000024142	WBP1L	4.6858	7.9534	8.308	2.5246	2	8.0835	9.3285	6.6693
764	ENSECAG00000021517	ENSECAG00000021517	RABEPK	9.3426	9.9409	10.1257	4.6467	2.5589	8.4325	9.8313	8.3152
765	ENSECAG00000017407	ENSECAG00000017407	MOXD1	9.5616	10.0489	9.6483	8.6005	2	6.6243	10.6009	7.5811
766	ENSECAG00000024279	ENSECAG00000024279	FAM200B	9.1956	7.8649	7.041	2	2.5589	7.1712	2.6036	6.4373
767	ENSECAG00000017697	ENSECAG00000017697	ECSCR	2	7.7416	2.5357	6.9252	9.0346	8.5902	8.2041	8.3197
768	ENSECAG00000014430	ENSECAG00000014430	GALM	9.2262	9.6973	9.9174	8.1883	2	10.1871	10.5912	9.5794
769	ENSECAG00000023467	ENSECAG00000023467	TMEM69	8.8362	9.3513	9.7407	9.3097	2	10.4699	10.6888	9.444
770	ENSECAG00000000847	ENSECAG00000000847	SLC16A9	7.4278	8.1247	7.3098	2	2	5.189	9.6454	6.4373
771	ENSECAG00000000541	ENSECAG00000000541	PTCH2	2	8.2032	4.2006	2	8.5613	6.754	5.8586	2
772	ENSECAG00000017191	ENSECAG00000017191	SPP1	15.225	16.1765	16.3552	12.0642	11.4697	17.531	19.5187	17.8149
773	ENSECAG00000043317	ENSECAG00000043317		2	2	2	7.6472	8.625	6.6644	5.0483	7.1405
774	ENSECAG00000018550	ENSECAG00000018550	DOK4	2	5.4851	8.3563	2	7.8523	2	6.0058	2
775	ENSECAG00000016546	ENSECAG00000016546	GALNT12	2	4.6835	6.4234	4.3065	9.6789	7.9328	2	7.3776
776	ENSECAG00000031034	ENSECAG00000031034		2	6.2319	7.0989	2	2	5.7075	9.2811	6.6404
777	ENSECAG00000035437	ENSECAG00000035437	HOXD1	2	2	9.0001	6.1782	8.7348	6.4967	5.219	8.2257
778	ENSECAG00000016802	ENSECAG00000016802	PEG3	13.0238	13.4675	14.3951	10.9125	5.627	12.0401	13.9022	11.7982
779	ENSECAG00000020136	ENSECAG00000020136	LOC100059533	10.6387	10.9526	9.2074	7.7448	2	8.9292	9.0433	8.1041
780	ENSECAG00000005285	ENSECAG00000005285	DIPK1B	2	2	7.501	2	8.2159	7.9971	5.5739	6.2963
781	ENSECAG00000011500	ENSECAG00000011500	FUBP3	8.5843	9.112	9.7377	2	4.3945	9.3461	8.8061	8.1963
782	ENSECAG00000015269	ENSECAG00000015269	TGFBR2	5.637	8.7339	8.3642	2	2.5589	5.3617	9.5506	6.5346
783	ENSECAG00000006020	ENSECAG00000006020	RRAGB	7.4656	9.4601	10.1326	9.187	2.3063	10.2434	11.0465	9.7428
784	ENSECAG00000006216	ENSECAG00000006216	KIAA2026	10.3932	11.0175	10.6512	8.8864	2.5589	9.1193	10.9975	9.3334
785	ENSECAG00000000744	ENSECAG00000000744	TBC1D2	8.3414	8.5015	9.1764	2	10.0291	9.8656	10.1489	10.6545
786	ENSECAG00000011993	ENSECAG00000011993	THBS3	2	2	5.415	3.7706	10.1601	4.6635	7.311	6.7253
787	ENSECAG00000012425	ENSECAG00000012425	LOC100057500	9.448	9.9885	9.8711	2	9.2472	8.8414	11.0294	8.5583
788	ENSECAG00000009511	ENSECAG00000009511	ANKRD52	9.1293	8.9868	8.4777	2.9085	2	4.2363	6.5919	6.6549
789	ENSECAG00000022333	ENSECAG00000022333	MFSD4A	7.2109	6.7097	2	2	6.6099	9.807	6.9359	8.1712
790	ENSECAG00000036515	ENSECAG00000036515		2	9.6341	9.2528	11.0644	8.1974	10.3229	8.4765	8.0612
791	ENSECAG00000015829	ENSECAG00000015829	ZNF23	9.2207	10.5392	10.2406	5.9919	2.5589	9.3786	9.803	10.049
792	ENSECAG00000001407	ENSECAG00000001407	CHSY3	3.1004	9.3045	9.8985	7.6088	9.0189	11.366	11.9623	10.4842
793	ENSECAG00000000808	ENSECAG00000000808	TCTEX1D1	10.3318	10.9232	9.0645	9.2876	2.5589	6.7415	5.4763	7.3241
794	ENSECAG00000019067	ENSECAG00000019067	OSBPL7	2	7.694	9.594	9.6928	11.2746	6.9616	8.6984	7.3776
795	ENSECAG00000000773	ENSECAG00000000773	GGT7	8.684	8.4379	6.9495	2	2	8.7197	6.4275	7.0665
796	ENSECAG00000037430	ENSECAG00000037430	LOC102150625	2	6.5717	7.968	7.045	2	7.3377	2.3331	2
797	ENSECAG00000012297	ENSECAG00000012297	TMEM38A	2	6.6361	8.3681	2	2.5589	8.3529	7.1515	6.2777
798	ENSECAG00000039537	ENSECAG00000039537		8.0428	6.6856	2	2	5.627	7.5454	2	7.9182
799	ENSECAG00000034308	ENSECAG00000034308	TRIM6	2	8.7072	8.4667	9.8655	10.4989	9.27	5.7789	9.0449
800	ENSECAG00000013616	ENSECAG00000013616	DSG2	9.4457	10.3167	9.1099	9.4646	2.5589	8.6481	12.2268	8.5428
801	ENSECAG00000021903	ENSECAG00000021903	LAMC2	10.2447	8.9417	10.2363	6.1955	2	7.7521	5.219	6.7115
802	ENSECAG00000004595	ENSECAG00000004595	HPS6	2	5.8531	8.9005	2	9.4226	7.1335	6.7534	6.1808
803	ENSECAG00000018379	ENSECAG00000018379	NDST2	3.1004	9.8173	10.4646	10.0111	12.2951	10.6836	10.6779	10.7445
804	ENSECAG00000003669	ENSECAG00000003669	HLA-DMA	2	8.1818	6.6076	2.5246	2.5589	6.583	9.3285	5.5955
805	ENSECAG00000005833	ENSECAG00000005833	PTPRK	11.9945	13.4013	12.5986	10.4406	4.838	8.9237	12.4433	11.5965
806	ENSECAG00000024804	ENSECAG00000024804		9.6402	10.5231	10.0567	7.2501	2	8.8646	9.993	8.6298
807	ENSECAG00000007009	ENSECAG00000007009	ITPKC	7.9722	8.7745	9.0766	6.088	2	6.3236	6.9359	2
808	ENSECAG00000006685	ENSECAG00000006685	NPFFR2	2	7.782	2	2	2.5589	6.7035	8.2928	5.7111
809	ENSECAG00000007922	ENSECAG00000007922	KCNJ2	8.3565	2	2	2	2	5.8302	7.8615	5.4699
810	ENSECAG00000021145	ENSECAG00000021145	GSDME	8.567	9.9371	10.1093	7.2666	2	9.9219	10.3825	8.6371
811	ENSECAG00000016499	ENSECAG00000016499	TMEM256	9.5082	10.7882	9.9053	2.286	6.6376	8.7696	10.397	8.5813
812	ENSECAG00000036570	ENSECAG00000036570	SSMEM1	2	6.2152	7.4047	8.3404	2	8.2901	6.8345	8.9859
813	ENSECAG00000010781	ENSECAG00000010781	RNF169	2.6526	8.2032	4.2006	9.9914	10.4411	8.519	8.5543	8.9916
814	ENSECAG00000016587	ENSECAG00000016587	GOLPH3L	9.7401	9.4132	10.7174	8.1796	2	8.1882	10.5306	8.4992
815	ENSECAG00000019853	ENSECAG00000019853	AMIGO2	8.781	10.4913	9.8558	8.8622	2.5589	5.6553	7.8156	4.6536
816	ENSECAG00000018248	ENSECAG00000018248	LUM	14.1641	15.3452	12.8032	11.142	7.2798	8.7849	11.6628	9.2233
817	ENSECAG00000021823	ENSECAG00000021823	SKIV2L	9.2096	10.1226	10.4264	2	9.5717	8.7323	9.9587	7.315
818	ENSECAG00000030805	ENSECAG00000030805		2	2	8.148	8.0519	8.4986	7.5526	5.1362	7.9362
819	ENSECAG00000005316	ENSECAG00000005316	PIF1	2	2	2	6.6381	8.5358	7.8939	4.8547	6.7925
820	ENSECAG00000023887	ENSECAG00000023887	WNK4	2.3629	7.3316	9.7116	5.8674	2	4.2363	2	5.1395
821	ENSECAG00000017842	ENSECAG00000017842	ABCB1	10.8084	9.991	11.6364	9.134	2.5589	7.8883	8.796	8
822	ENSECAG00000015370	ENSECAG00000015370	MECR	9.892	10.1949	10.1781	9.6618	2	9.6155	8.9373	9.7928
823	ENSECAG00000038163	ENSECAG00000038163	LOC100052388	8.049	4.4166	6.1404	10.9564	12.2043	10.8704	8.451	11.3871
824	ENSECAG00000022951	ENSECAG00000022951	CALN1	6.612	7.6322	6.3773	2	2	8.2858	9.5881	6.7526
825	ENSECAG00000002716	ENSECAG00000002716	KDM7A	8.987	9.7935	10.1395	2	6.4158	7.9599	10.4278	8.6732
826	ENSECAG00000019828	ENSECAG00000019828	ABCC2	2	6.3286	2	7.2584	7.1892	7.5738	8.5139	9.1988
827	ENSECAG00000036575	ENSECAG00000036575	MACIR	5.8523	7.1496	7.5709	2	2	2.5499	8.0986	2
828	ENSECAG00000018147	ENSECAG00000018147	AOX1	2.3629	7.9228	9.4098	9.0648	8.6925	9.2787	11.3381	10.9237
829	ENSECAG00000009130	ENSECAG00000009130		8.3001	2	8.372	2.286	2	6.8383	6.5919	4.5946
830	ENSECAG00000015894	ENSECAG00000015894	ANGPT2 ENSECAG00000015894	2	8.0079	9.5703	5.778	8.5395	7.9051	11.2491	8.3601
831	ENSECAG00000018841	ENSECAG00000018841	CGA	9.4853	9.3965	8.8281	8.6005	2	4.8139	6.0058	4.6536
832	ENSECAG00000013967	ENSECAG00000013967	RASGRF1	2	2	2	2	7.4534	6.3236	7.2631	7.4707
833	ENSECAG00000006722	ENSECAG00000006722	WDR17	8.7735	8.4665	9.0475	6.8283	2	2.9471	7.6389	8.5775
834	ENSECAG00000017084	ENSECAG00000017084	DPYSL4	2	7.1584	7.9834	2	2	6.8028	8.0655	4.4689
835	ENSECAG00000022660	ENSECAG00000022660	PSD4	2	5.9973	2	7.9735	9.0346	8.7573	6.6676	6.6404
836	ENSECAG00000036638	ENSECAG00000036638	SLC6A12	2.6526	8.6585	7.1816	2	2	2	6.808	5.7386
837	ENSECAG00000006191	ENSECAG00000006191	RILPL1	2	7.9834	7.3893	2.5246	2	7.3623	8.0372	6.1402
838	ENSECAG00000041894	ENSECAG00000041894		9.744	11.0114	9.8346	9.7774	2.3063	9.8159	10.1725	9.7961
839	ENSECAG00000016452	ENSECAG00000016452	PODNL1	2	4.8663	7.8716	6.3891	2	6.3729	8.7791	2
840	ENSECAG00000032131	ENSECAG00000032131	UBE2L6	8.468	8.8551	10.208	4.8795	2	6.4361	9.8362	7.2966
841	ENSECAG00000015188	ENSECAG00000015188	RNASEL	6.6617	10.236	10.434	2.5246	10.5444	9.2012	10.179	8.6803
842	ENSECAG00000037129	ENSECAG00000037129	LOC100055179	2	6.0921	2	6.4911	3.4092	8.3029	7.0306	9.0989
843	ENSECAG00000023522	ENSECAG00000023522	SUOX	9.8568	9.4672	10.6633	8.3521	2	9.2504	7.7545	6.2963
844	ENSECAG00000042358	ENSECAG00000042358		2	2	2	7.7798	7.2442	7.8247	6.5605	6.9537
845	ENSECAG00000010191	ENSECAG00000010191	PYGO1	10.1108	9.1675	9.8431	10.4855	2	8.9884	9.8606	9.1864
846	ENSECAG00000039212	ENSECAG00000039212		5.9083	2	7.4275	9.2235	10.8228	8.2334	7.0534	9.8865
847	ENSECAG00000022815	ENSECAG00000022815	RNF123	9.1056	9.9749	10.7136	2.5246	6.2282	8.5762	10.6678	9.064
848	ENSECAG00000006573	ENSECAG00000006573	CMTR2	9.3222	9.9523	10.5708	8.3208	2	7.7706	10.353	8.2875
849	ENSECAG00000040200	ENSECAG00000040200	UNC13A	2	2.7232	6.4826	7.709	8.5793	7.2078	2	7.1301
850	ENSECAG00000000501	ENSECAG00000000501	UNC5CL	2	3.2027	2	8.2183	8.0813	6.8028	7.1515	7.7392
851	ENSECAG00000024143	ENSECAG00000024143	MYO7A	8.2467	2.2833	8.3992	2	2	5.3939	7.311	5.5341
852	ENSECAG00000022588	ENSECAG00000022588	GSDMC	6.525	4.6835	8.0088	9.9839	2	9.3043	8.9188	9.0883
853	ENSECAG00000021012	ENSECAG00000021012	UAP1L1	6.7866	8.8333	8.5964	2	2	8.0023	7.0534	7.0987
854	ENSECAG00000011101	ENSECAG00000011101	PTK7	10.4451	7.7705	8.6426	2	10.7026	9.226	9.592	8.2828
855	ENSECAG00000039279	ENSECAG00000039279	TBX19	2	6.7683	2	2	2	7.0552	6.6528	7.9182
856	ENSECAG00000012454	ENSECAG00000012454	XYLT2	3.1004	8.2777	9.8346	7.0257	10.199	6.6243	9.3834	3.4668
857	ENSECAG00000019296	ENSECAG00000019296	GUF1	10.5279	8.6861	8.8951	9.9122	2	9.867	8.4031	10.0856
858	ENSECAG00000017843	ENSECAG00000017843		2	5.5927	6.8518	2	2	9.1145	4.3661	7.201
859	ENSECAG00000035545	ENSECAG00000035545		2	2	2	7.6598	7.6223	7.2612	4.6903	7.6038
860	ENSECAG00000020931	ENSECAG00000020931	TRIM65	8.3515	8.6523	8.3563	2	2	7.124	7.2631	5.6545
861	ENSECAG00000019732	ENSECAG00000019732	ANKS4B	2	5.7638	2	8.1217	7.9659	9.27	5.5739	7.24
862	ENSECAG00000023091	ENSECAG00000023091	LOC100070719	2	8.1775	5.6909	2	2	6.1647	8.7092	4.5946
863	ENSECAG00000020970	ENSECAG00000020970	SLC25A23	8.7885	8.1336	7.7623	2	2	6.9508	8.0542	5.4028
864	ENSECAG00000019613	ENSECAG00000019613	RAB37	8.847	7.8323	8.7459	6.4627	2	2	4.7472	5.2958
865	ENSECAG00000013058	ENSECAG00000013058	PBX1	10.5827	9.2985	10.334	8.8594	2	8.7355	9.5645	9.423
866	ENSECAG00000018503	ENSECAG00000018503	PARP3	11.198	10.7761	11.1666	8.5508	3.1262	8.4518	11.2693	8.8252
867	ENSECAG00000021505	ENSECAG00000021505	MAP3K2	9.4218	10.7296	9.944	9.538	2	8.9963	9.4894	9.0667
868	ENSECAG00000006063	ENSECAG00000006063	JRK	2	4.6339	2	2	9.0215	7.3945	5.7789	6.7253
869	ENSECAG00000011964	ENSECAG00000011964	IL27RA	8.1571	9.9712	8.9564	2.5246	2.9607	8.0485	8.0655	6.9654
870	ENSECAG00000013484	ENSECAG00000013484	ACCS	8.8577	7.1408	4.1283	2	2	8.2642	7.1195	7.1811
871	ENSECAG00000024775	ENSECAG00000024775	PRKD2	8.0175	2	7.318	10.2229	10.1288	9.5844	9.0233	9.9078
872	ENSECAG00000008487	ENSECAG00000008487	ATL1	9.1115	7.3925	7.1177	2	2.3063	6.8844	9.0319	7.0335
873	ENSECAG00000018867	ENSECAG00000018867	LINS1	9.9566	9.9217	10.8887	10.4388	2.5589	9.8954	9.8782	10.6198
874	ENSECAG00000001080	ENSECAG00000001080	PLPP5	9.9959	9.7316	9.572	6.9662	2.3063	9.0654	11.0773	8.479
875	ENSECAG00000016476	ENSECAG00000016476	VPS18	9.9499	8.9056	9.0302	2.5246	11.2225	9.0629	11.1563	9.3668
876	ENSECAG00000008423	ENSECAG00000008423	SELE	2	8.4841	8.1796	9.813	9.3985	9.6707	5.8842	9.9393
877	ENSECAG00000023391	ENSECAG00000023391	GCNA	2	8.4343	2	7.8528	2	5.5733	6.7673	6.4868
878	ENSECAG00000013613	ENSECAG00000013613	GRIP2	8.5318	2.52	6.8291	2	2	6.0881	2	6.8691
879	ENSECAG00000014762	ENSECAG00000014762	PFAS	2	8.3677	9.5617	8.9695	11.0019	9.5966	9.3332	9.2876
880	ENSECAG00000012367	ENSECAG00000012367	TMEM92	5.4229	4.0134	3.6995	8.3049	11.0548	9.7459	7.5215	9.3015
881	ENSECAG00000016830	ENSECAG00000016830	IP6K1	2.6526	9.3703	7.0508	9.1249	11.3218	10.4365	8.6766	10.3176
882	ENSECAG00000000593	ENSECAG00000000593	PTN	10.3356	10.1159	9.5004	8.5508	2	8.4632	10.1277	7.6978
883	ENSECAG00000012520	ENSECAG00000012520	SRD5A1	2	7.9176	2.5357	8.214	2	7.2785	6.6226	6.7115
884	ENSECAG00000023931	ENSECAG00000023931	MED12	10.5368	9.3627	10.4113	9.8546	2.5589	9.674	11.2699	9.1433
885	ENSECAG00000003981	ENSECAG00000003981	GIMAP6	2	7.7705	2	6.4483	2	5.9862	8.6875	5.965
886	ENSECAG00000024626	ENSECAG00000024626	FAM193B	6.995	7.8541	8.4183	2	3.5323	8.3972	9.9632	8.306
887	ENSECAG00000024214	ENSECAG00000024214	FANCA	6.7866	9.4637	8.7459	3.4616	2	9.0528	8.0429	7.5348
888	ENSECAG00000013428	ENSECAG00000013428	ID4	9.6046	9.5108	10.6957	7.917	2	8.7197	10.0464	7.948
889	ENSECAG00000041650	ENSECAG00000041650		6.113	2	2	2.5246	7.4456	4.9927	2	8.7325
890	ENSECAG00000012396	ENSECAG00000012396	MPZL2	2	6.931	2	2	2	7.9865	5.0483	7.4459
891	ENSECAG00000011592	ENSECAG00000011592	HNMT	2	9.0984	7.8323	2.9085	7.7291	7.6558	8.7994	8.1712
892	ENSECAG00000024910	ENSECAG00000024910	TRPC4	2	4.6835	6.9283	2	2	5.8536	9.2196	6.6404
893	ENSECAG00000017669	ENSECAG00000017669	CTPS2	9.8745	10.1482	10.5098	9.2129	2.5589	9.9533	11.1576	9.846
894	ENSECAG00000024980	ENSECAG00000024980	H1-2	8.5495	8.5657	8.2367	6.688	2	5.1137	6.7945	2
895	ENSECAG00000029783	ENSECAG00000029783	CRIP2	7.682	7.0865	9.0886	2	2.9607	6.1076	6.2616	2
896	ENSECAG00000020898	ENSECAG00000020898	RELB	2	8.6398	8.1342	5.9516	2	7.5238	8.1732	4.8172
897	ENSECAG00000019708	ENSECAG00000019708	PIK3CG	8.68	6.2319	4.3353	2	2	7.9107	8.4932	6.6258
898	ENSECAG00000011365	ENSECAG00000011365	CLMN	2	2	2	5.2885	8.6726	7.2348	5.7513	7.4036
899	ENSECAG00000024359	ENSECAG00000024359	SLC45A2	8.9607	10.3545	9.067	7.2829	2	8.519	10.7606	8.2402
900	ENSECAG00000010932	ENSECAG00000010932	AGPAT2	9.3603	9.8904	10.2277	2	7.2798	9.9465	9.3378	8.3557
901	ENSECAG00000016691	ENSECAG00000016691	NTNG1	9.4853	9.5877	9.8669	9.543	2	10.2401	9.7725	8.6589
902	ENSECAG00000002256	ENSECAG00000002256		7.0829	8.6144	12.0639	5.3205	2.9607	5.7578	8.5936	6.3329
903	ENSECAG00000019758	ENSECAG00000019758	TNFSF13B	2	2	7.7137	6.783	2	7.4024	7.6464	6.4204
904	ENSECAG00000013693	ENSECAG00000013693	COL1A1	8.7697	6.6107	9.2697	2.5246	7.2261	7.2436	7.8807	2
905	ENSECAG00000042373	ENSECAG00000042373		2	5.9576	2	7.5827	2	7.9706	5.934	7.7795
906	ENSECAG00000015036	ENSECAG00000015036	ANKHD1	11.7432	11.9282	11.7787	10.4103	4.1083	11.9	12.2696	11.4699
907	ENSECAG00000013128	ENSECAG00000013128	ACP2	2	9.9587	9.7662	8.4053	5.4509	9.0553	9.2787	7.7187
908	ENSECAG00000022866	ENSECAG00000022866	SPNS2	2	6.2152	2	6.3891	9.5753	4.6635	8.0084	3.9154
909	ENSECAG00000011912	ENSECAG00000011912	RAB36	2.6526	4.0134	6.6339	2	8.7727	7.0552	7.4801	2
910	ENSECAG00000042773	ENSECAG00000042773		2	2	6.8061	7.556	8.6353	8.3932	5.9584	8.0503
911	ENSECAG00000023303	ENSECAG00000023303	ARHGAP22	2	6.4765	2	3.6748	8.7284	7.2699	7.2134	2.5888
912	ENSECAG00000037483	ENSECAG00000037483	LHPP	9.0935	8.2574	9.2008	2.5246	2.5589	7.4491	8.0932	6.2589
913	ENSECAG00000005958	ENSECAG00000005958	EFNA4	2	7.8915	6.9176	6.1428	2	6.3567	8.1204	2
914	ENSECAG00000024829	ENSECAG00000024829	CCDC172	5.5339	7.9685	8.258	2	2	6.389	8.8906	7.3776
915	ENSECAG00000013283	ENSECAG00000013283	DLG5	2	10.1125	9.9348	10.3378	9.3802	8.5692	9.207	8.4165
916	ENSECAG00000012302	ENSECAG00000012302	NOTCH4	2	2.2833	6.6469	8.7402	8.618	8.3071	5.4073	7.2207
917	ENSECAG00000017890	ENSECAG00000017890	CORO2A	6.5428	6.8135	7.5433	7.2829	2	2	2	2
918	ENSECAG00000010160	ENSECAG00000010160	AR	4.2382	3.0599	7.0989	2	2	7.2348	8.9765	7.0773
919	ENSECAG00000012507	ENSECAG00000012507	CRYAB	10.2582	9.1719	9.6835	7.9935	7.0519	2	5.6051	5.8436
920	ENSECAG00000012459	ENSECAG00000012459	VAC14	10.2269	9.332	9.7422	2	9.9595	9.4358	9.2396	9.3107
921	ENSECAG00000034496	ENSECAG00000034496		2	4.0134	2.2925	2	8.7727	6.389	7.0191	7.2207
922	ENSECAG00000021457	ENSECAG00000021457	ZBTB3	2.6526	5.7638	2	2	7.9272	7.0652	7.1725	8.2922
923	ENSECAG00000008629	ENSECAG00000008629	HELT	2	4.2943	2	7.9012	6.9888	8.7101	6.5919	8.1199
924	ENSECAG00000037184	ENSECAG00000037184	TUBG2	10.6283	10.6763	11.5408	8.8918	2.7737	8.5515	9.675	8.6517
925	ENSECAG00000014260	ENSECAG00000014260	FOS	13.3416	14.6124	13.3606	8.4922	14.293	15.9602	17.4743	16.0394
926	ENSECAG00000006674	ENSECAG00000006674	RRAD	6.6779	7.3002	8.8923	2.5246	2	7.9437	8.5583	8.0988
927	ENSECAG00000016578	ENSECAG00000016578	LOC102148014	2	8.0416	2	7.1993	7.7483	3.9199	8.6432	5.1802
928	ENSECAG00000028773	ENSECAG00000028773		2	6.1462	2.2925	8.2602	2.5589	7.669	4.9547	8.2402
929	ENSECAG00000011898	ENSECAG00000011898	SPEF2	7.7903	8.9366	6.6469	2	2	7.4944	8.2192	6.4033
930	ENSECAG00000012132	ENSECAG00000012132	LOC100052508	9.8353	9.0869	11.2553	7.0921	2.5589	7.1143	9.9647	6.9654
931	ENSECAG00000011604	ENSECAG00000011604	AOC2	5.8523	6.2152	2	2	8.9237	2	5.934	2
932	ENSECAG00000009813	ENSECAG00000009813	CD83	8.4957	9.9126	10.0975	2	9.2871	9.2148	10.2981	8.1458
933	ENSECAG00000021642	ENSECAG00000021642	DYRK3	9.317	8.763	8.9459	9.5277	2	10.3198	9.4915	10.1549
934	ENSECAG00000031797	ENSECAG00000031797		2	6.3594	4.9106	2	2	8.4708	7.0646	7.4625
935	ENSECAG00000037668	ENSECAG00000037668		2	2	2	7.1733	8.0963	7.8306	5.0929	6.386
936	ENSECAG00000016811	ENSECAG00000016811	FOXRED2	2	7.1758	8.3202	2	9.1496	7.0451	6.6528	7.1197
937	ENSECAG00000036671	ENSECAG00000036671	CCL27	2.8938	4.3568	2	5.6578	9.736	8.2642	5.9823	7.9421
938	ENSECAG00000010751	ENSECAG00000010751	SCN8A	10.4403	9.4655	5.1847	8.4638	2.3063	7.8188	8.9942	9.3778
939	ENSECAG00000005678	ENSECAG00000005678	TMEM200A	9.4121	7.1496	10.5266	7.522	2	5.6285	9.4578	8.2593
940	ENSECAG00000011138	ENSECAG00000011138	COL4A4	9.701	10.6383	9.4155	7.1378	2.5589	9.2148	11.0308	8.9801
941	ENSECAG00000030743	ENSECAG00000030743		2.3629	6.3594	2	8.8124	9.4166	5.189	6.4619	4.4689
942	ENSECAG00000000227	ENSECAG00000000227	HDAC6	8.9934	10.7538	10.9198	3.2114	11.7421	10.3198	10.7309	10.2282
943	ENSECAG00000003259	ENSECAG00000003259	FLYWCH1	2	6.9815	8.4296	2	2.5589	6.9399	7.5617	6.4539
944	ENSECAG00000003758	ENSECAG00000003758	DNASE1L1	9.9731	9.6668	10.5319	7.709	2	8.0384	9.4057	7.8315
945	ENSECAG00000008985	ENSECAG00000008985	NBEA	10.6955	10.9463	10.1533	11.2289	3.1262	9.5456	11.2862	10.1356
946	ENSECAG00000019638	ENSECAG00000019638	TPPP	8.0737	5.8958	7.5503	2	7.3568	2	2	6.3685
947	ENSECAG00000042614	ENSECAG00000042614	ITPRIPL1	9.0568	9.8242	10.2266	2	6.7176	9.0503	9.3968	9.0504
948	ENSECAG00000014952	ENSECAG00000014952	CYRIA	6.595	9.3416	9.8683	8.9208	2	6.754	10.4321	7.5811
949	ENSECAG00000034421	ENSECAG00000034421	GJB2	2	4.1607	6.9495	6.419	2	6.569	9.823	6.906
950	ENSECAG00000006102	ENSECAG00000006102	GJC3	2	2	2	2	7.9272	6.8956	5.8325	7.088
951	ENSECAG00000025115	ENSECAG00000025115	CC2D2A	11.0564	10.1755	9.5548	7.4149	2.5589	9.6952	10.1463	8.4419
952	ENSECAG00000035913	ENSECAG00000035913	LOC106781387	3.586	8.0651	7.8035	2	2	5.2951	7.3575	8.2159
953	ENSECAG00000000051	ENSECAG00000000051	IL1B	7.1308	6.2649	6.2121	2	7.9159	2	7.8289	2
954	ENSECAG00000009836	ENSECAG00000009836	HIVEP2	3.8376	6.7683	3.2319	2	8.0863	6.5969	9.7255	7.8315
955	ENSECAG00000020327	ENSECAG00000020327	PIPOX	2	5.5127	8.2956	2	2	2	7.7122	5.0976
956	ENSECAG00000033251	ENSECAG00000033251	PRSS21	4.2382	2.52	9.1355	2.5246	2	7.8188	6.3743	6.4868
957	ENSECAG00000012877	ENSECAG00000012877	SMPD1	7.4656	9.6622	10.4065	2.5246	9.992	7.8365	8.8938	5.2197
958	ENSECAG00000015435	ENSECAG00000015435	TNK1	2	2	2	2	7.7355	7.9545	6.0962	5.4699
959	ENSECAG00000020722	ENSECAG00000020722	INO80C	10.1793	9.827	10.2932	7.4801	2	7.8247	9.1072	8.245
960	ENSECAG00000021746	ENSECAG00000021746	SHROOM1	2.6526	6.8135	7.1816	7.9785	12.2674	9.3022	8.0986	8.6113
961	ENSECAG00000034731	ENSECAG00000034731		6.8307	6.5452	2	2.5246	2	8.2378	6.6528	7.9421
962	ENSECAG00000006623	ENSECAG00000006623	LOC100056986	2	6.1637	7.0702	9.3177	9.8484	10.0321	8.2192	9.3107
963	ENSECAG00000039005	ENSECAG00000039005	LSM11	2	6.0921	2	2	7.1319	7.3294	2	7.3776
964	ENSECAG00000017059	ENSECAG00000017059	OTULINL	7.8271	8.2858	2.5357	2	8.1787	7.4568	8.5302	7.9242
965	ENSECAG00000020422	ENSECAG00000020422	PCSK1	2	6.7451	7.7682	2	2	2	7.3756	5.8181
966	ENSECAG00000017519	ENSECAG00000017519	PDE9A	2	7.5939	7.3422	2	2	5.1518	8.3718	5.2583
967	ENSECAG00000017862	ENSECAG00000017862	TYRO3	7.4373	9.9217	10.5902	9.5226	2.9607	10.186	11.5493	9.4461
968	ENSECAG00000022423	ENSECAG00000022423	PLPP3	8.3766	8.9619	10.6584	8.8319	2	6.1076	9.3653	6.8055
969	ENSECAG00000015688	ENSECAG00000015688	NEK11	5.4229	2	8.5728	8.023	2	8.0586	7.1409	7.4542
970	ENSECAG00000016019	ENSECAG00000016019	ST6GALNAC2 ENSECAG00000016019	7.9983	6.9514	2	2	7.3897	2	6.4955	6.7925
971	ENSECAG00000018086	ENSECAG00000018086	FAM214B	8.8506	8.4415	8.8592	2	2.5589	6.526	6.319	6.93
972	ENSECAG00000000214	ENSECAG00000000214	IL18RAP	2	2	2	2	7.1608	6.9935	7.4968	6.3147
973	ENSECAG00000000795	ENSECAG00000000795	ADHFE1	2	8.68	9.7054	10.0025	8.6215	10.1883	6.9958	9.1016
974	ENSECAG00000005046	ENSECAG00000005046	MAB21L2	8.279	10.7252	8.3837	2.5246	8.8605	9.6936	11.1687	7.3688
975	ENSECAG00000022297	ENSECAG00000022297	TEX45	2	5.717	7.1177	2.7293	2	7.085	8.578	7.4789
976	ENSECAG00000003448	ENSECAG00000003448	CBL	7.8701	8.5919	5.3529	2	2	6.8266	8.254	7.4625
977	ENSECAG00000031113	ENSECAG00000031113		6.741	2.7232	2	5.3825	9.4146	5.2951	2	7.1508
978	ENSECAG00000011315	ENSECAG00000011315	ADGRE3	2	2	2.5357	7.5012	2	7.9599	5.0483	7.0665
979	ENSECAG00000026879	ENSECAG00000026879	TXNRD2	10.1168	9.7257	10.338	2	9.1007	8.7818	8.8228	8.9243
980	ENSECAG00000011727	ENSECAG00000011727	RNASE4	9.3703	10.1515	7.8436	7.8528	2.5589	9.176	11.7146	8.6625
981	ENSECAG00000010909	ENSECAG00000010909	TNS2	6.8595	8.2737	10.0346	2	10.6985	7.9218	7.5296	5.965
982	ENSECAG00000017988	ENSECAG00000017988	FRMD7	7.9983	7.0206	8.2237	2	2	7.5454	8.115	7.4951
983	ENSECAG00000017787	ENSECAG00000017787	FLVCR1	8.4397	6.7568	8.5762	2	2.9607	6.754	9.5285	5.9177
984	ENSECAG00000023194	ENSECAG00000023194	XYLB	2	7.5002	2	3.2114	2	8.1128	6.5763	6.5029
985	ENSECAG00000022037	ENSECAG00000022037	SOX9	2	6.4191	2	7.2249	8.2205	2	2	5.1802
986	ENSECAG00000003067	ENSECAG00000003067	PWWP3B	8.9306	9.4168	10.2963	8.6359	2	8.467	10.4927	8.211
987	ENSECAG00000016877	ENSECAG00000016877	KIRREL2	2	8.0605	2	7.0257	7.4918	6.9399	2.6036	7.088
988	ENSECAG00000023562	ENSECAG00000023562	CLEC4F	2	2	2	7.3543	2	7.8188	5.0483	6.918
989	ENSECAG00000023437	ENSECAG00000023437	ALDH16A1	9.7574	9.0707	10.042	2	8.4757	8.6313	10.2957	7.4625
990	ENSECAG00000009261	ENSECAG00000009261	AOAH	6.7564	6.2152	2	2	2	6.6906	8.3763	2.5888
991	ENSECAG00000012440	ENSECAG00000012440	BSPRY	2	7.068	8.258	10.0124	10.3932	8.9428	9.3834	8.8787
992	ENSECAG00000018537	ENSECAG00000018537	HCN4	8.3311	5.8958	8.0088	2	2	7.2169	8.5898	6.766
993	ENSECAG00000021103	ENSECAG00000021103	CEP72	2	9.2293	9.8218	9.2816	9.1229	9.4358	10.1919	9.4586
994	ENSECAG00000012221	ENSECAG00000012221	RPS6KB2	8.1686	8.903	9.1696	2.9085	2.5589	7.7644	8.8228	7.2966
995	ENSECAG00000007393	ENSECAG00000007393	IRS1	9.2262	5.5927	7.1083	2	10.1943	8.6109	9.1891	8.8538
996	ENSECAG00000025051	ENSECAG00000025051	ZNF175	5.7019	8.4736	8.4371	2.5246	2	7.2348	8.7234	7.2874
997	ENSECAG00000007798	ENSECAG00000007798	ME3	9.2882	9.6466	10.4246	2.5246	9.0215	4.9927	7.5133	6.8691
998	ENSECAG00000020196	ENSECAG00000020196	CCDC102A	3.7173	7.8378	8.7876	2	2	6.9068	6.8605	3.8156
999	ENSECAG00000017033	ENSECAG00000017033	FBXW5	10.5806	9.5278	10.7881	2.5246	7.4456	7.8482	9.9811	8.7427
1000	ENSECAG00000024348	ENSECAG00000024348	UNC80	5.4229	7.5208	2.2925	6.8058	2	7.5454	9.8329	5.8687
1001	ENSECAG00000004167	ENSECAG00000004167	ZBED8	10.042	8.9744	9.1028	2	9.8762	9.217	9.8329	9.3243
1002	ENSECAG00000023398	ENSECAG00000023398	BST1	7.698	7.0011	7.0111	2	2	3.111	7.162	2
1003	ENSECAG00000010035	ENSECAG00000010035	SCUBE2	9.7497	9.6054	11.5158	4.9218	11.117	13.3335	12.4729	12.6045
1004	ENSECAG00000011616	ENSECAG00000011616	CNGA4	2	6.7568	2	2	9.0294	6.0881	5.219	6.5656
1005	ENSECAG00000001086	ENSECAG00000001086	TMEM187	8.8963	2	7.2934	2.5246	2	6.2375	5.7513	3.0058
1006	ENSECAG00000017353	ENSECAG00000017353	SYNE1	10.957	11.4256	10.9191	10.5349	3.5323	10.7014	11.8704	9.9873
1007	ENSECAG00000016852	ENSECAG00000016852	CPT1A	7.4749	6.8135	9.4212	2	2	7.7949	6.1605	6.3147
1008	ENSECAG00000013492	ENSECAG00000013492	GGA1	2	7.7989	8.5897	2	4.458	7.8423	6.8345	7.278
1009	ENSECAG00000008491	ENSECAG00000008491	DAW1	8.0239	2	7.0989	8.0327	2	6.2375	2.3331	5.8934
1010	ENSECAG00000007634	ENSECAG00000007634	C15H2orf42	10.3034	9.3104	9.9147	2	9.3761	9.1456	9.1474	8.8058
1011	ENSECAG00000007579	ENSECAG00000007579	CEP131	3.1004	8.2574	7.3971	5.1528	11.4595	9.4645	9.2095	9.3356
1012	ENSECAG00000005154	ENSECAG00000005154	TMEM35A	10.8653	8.5118	8.8051	9.635	2	8.8874	7.842	9.2736
1013	ENSECAG00000010613	ENSECAG00000010613	KLF4	2.6526	5.9973	7.3501	2	2	7.2348	8.0821	2.5888
1014	ENSECAG00000017305	ENSECAG00000017305	SEZ6L2	2	6.8788	8.2665	2	8.4447	7.4794	6.3001	7.9539
1015	ENSECAG00000010853	ENSECAG00000010853	REP15	2	7.8595	2	7.2249	2	6.5405	7.6906	4.9642
1016	ENSECAG00000014611	ENSECAG00000014611	ZNF275	7.4085	2	2	2	8.0507	6.3068	6.8987	6.5809
1017	ENSECAG00000007044	ENSECAG00000007044	FRAS1	5.4608	8.6952	6.2805	2.7293	10.4362	9.915	8.2832	9.7563
1018	ENSECAG00000008843	ENSECAG00000008843	PODXL2	2	6.8465	7.3016	2	2	2	5.7232	7.6407
1019	ENSECAG00000008784	ENSECAG00000008784	PPP1R16B	2	2.52	7.7198	2	2	7.6755	6.6074	5.965
1020	ENSECAG00000019219	ENSECAG00000019219	SETD7	9.1984	10.2129	9.7573	2	6.3335	8.5902	9.1018	7.7795
1021	ENSECAG00000036148	ENSECAG00000036148	AMH	4.8664	5.717	6.5255	5.1168	11.1576	11.3971	6.6822	9.4482
1022	ENSECAG00000039645	ENSECAG00000039645		8.8577	9.6729	10.0122	8.2928	2	9.0728	10.361	8.2208
1023	ENSECAG00000021969	ENSECAG00000021969	ITGB6	2	4.6339	6.6469	8.4957	2	7.0039	2	6.8938
1024	ENSECAG00000023063	ENSECAG00000023063	PTX4	4.3232	6.2485	2	2	8.6005	7.0143	2	6.918
1025	ENSECAG00000012095	ENSECAG00000012095	AFMID	2.6526	7.7474	3.6995	8.4016	9.4206	8.6143	8.5543	9.7119
1026	ENSECAG00000010166	ENSECAG00000010166	PYCARD	10.2228	10.7013	9.7752	8.905	2.5589	7.6624	10.1919	7.4375
1027	ENSECAG00000025126	ENSECAG00000025126	FHAD1	9.2562	9.0961	2	9.2424	10.6356	9.5019	8.647	9.0171
1028	ENSECAG00000022054	ENSECAG00000022054	CLSTN2	4.5515	2	5.5868	2	2.9607	9.217	6.8213	7.3863
1029	ENSECAG00000033054	ENSECAG00000033054	ZBED6CL	2.6526	8.2075	2	2	8.1693	6.2726	6.3377	6.6976
1030	ENSECAG00000029985	ENSECAG00000029985		2	2.52	2	7.1993	8.2205	5.8536	2	6.4539
1031	ENSECAG00000029347	ENSECAG00000029347	ADAMTS6	6.0645	10.146	10.159	2.5246	7.7734	7.2258	10.4092	8.425
1032	ENSECAG00000011206	ENSECAG00000011206	MVD	10.0745	8.5919	9.7543	2	9.9079	9.2635	7.3936	7.6479
1033	ENSECAG00000020115	ENSECAG00000020115	TMC6	2	7.7357	9.453	3.7706	8.8664	8.9671	6.9236	6.2589
1034	ENSECAG00000019590	ENSECAG00000019590	NINL	2	9.1255	8.1841	9.717	9.5537	9.3665	9.4189	10.0749
1035	ENSECAG00000002607	ENSECAG00000002607	TCEAL9	9.6215	11.2304	11.0564	9.4912	2.9607	8.907	10.2046	7.7048
1036	ENSECAG00000007842	ENSECAG00000007842	KRT82	2	2	2	2	8.2159	6.3236	5.219	7.1197
1037	ENSECAG00000008793	ENSECAG00000008793	PGBD1	8.8506	7.3394	7.695	2	2	6.3729	7.5853	7.4375
1038	ENSECAG00000017227	ENSECAG00000017227	GASK1B	8.7697	9.3025	9.5445	8.8757	2	8.8443	10.6806	9.0531
1039	ENSECAG00000013024	ENSECAG00000013024	ZKSCAN3	2	8.3677	8.7609	7.4515	7.0312	5.9214	8.4596	2.5888
1040	ENSECAG00000010266	ENSECAG00000010266	NFAT5	9.7362	9.8132	9.4456	7.1733	2	8.9126	9.3539	9.3822
1041	ENSECAG00000015148	ENSECAG00000015148	EMC1	11.1747	11.1967	11.9937	9.6271	3.7509	10.7402	11.6428	9.8957
1042	ENSECAG00000020051	ENSECAG00000020051	CD82	6.1599	9.3005	7.9259	2.5246	2.5589	8.0536	8.7127	5.6545
1043	ENSECAG00000031419	ENSECAG00000031419	DHRSX	7.5295	7.6132	8.9247	2	2	7.1712	7.5457	6.0108
1044	ENSECAG00000013502	ENSECAG00000013502	ITGB7	2	2	5.3529	2	8.3847	7.6886	6.8475	4.8172
1045	ENSECAG00000020295	ENSECAG00000020295	GEN1	10.2338	8.1645	10.2513	8.0375	2	8.5971	9.0603	9.3908
1046	ENSECAG00000019131	ENSECAG00000019131	MICAL1	10.4272	9.932	10.1612	2.5246	9.0807	8.9963	10.3345	7.4789
1047	ENSECAG00000042621	ENSECAG00000042621		4.148	8.0791	2	8.3978	9.9107	8.0023	7.705	8.7325
1048	ENSECAG00000000684	ENSECAG00000000684	KDM8	8.3363	7.8045	7.0508	2	2	5.3288	8.0877	7.5659
1049	ENSECAG00000035141	ENSECAG00000035141		7.6078	7.651	8.8869	2.9085	2.5589	7.7333	9.6151	8.0057
1050	ENSECAG00000014957	ENSECAG00000014957	IL27	2	2	2	2	8.0089	6.3236	6.3743	6.7253
1051	ENSECAG00000037538	ENSECAG00000037538		6.4515	8.1601	8.6263	2	2	6.8956	7.9671	6.844
1052	ENSECAG00000010269	ENSECAG00000010269	NIPAL2	8.5972	9.7197	9.2464	7.8083	2	9.6172	10.2801	8.9598
1053	ENSECAG00000020955	ENSECAG00000020955	LOC100066110	2	2	7.1454	7.4658	2	2	6.4275	6.6258
1054	ENSECAG00000022252	ENSECAG00000022252	LOC100063634	8.3666	9.7822	11.1085	7.2417	2.5589	8.6811	10.3275	9.1121
1055	ENSECAG00000020718	ENSECAG00000020718	SEPTIN5	6.313	6.6107	8.2495	2	2	7.9865	8.7163	6.4033
1056	ENSECAG00000007655	ENSECAG00000007655	QSER1	9.677	9.4743	8.4922	4.542	2.9607	9.6492	9.9767	7.9302
1057	ENSECAG00000036521	ENSECAG00000036521	MAGEB3	2.6526	2	6.896	2	6.3834	7.8129	2	7.0773
1058	ENSECAG00000030838	ENSECAG00000030838		8.0428	2	2	2	2	5.2951	5.7513	7.5735
1059	ENSECAG00000012354	ENSECAG00000012354	LMLN	4.6202	6.1104	7.5912	8.7373	2	8.991	9.3968	9.1147
1060	ENSECAG00000012627	ENSECAG00000012627	MRC2	2	6.9413	8.1342	2	5.8564	8.482	8.199	6.6835
1061	ENSECAG00000028786	ENSECAG00000028786		6.982	6.3286	7.5777	2	2	2	2	6.7253
1062	ENSECAG00000011517	ENSECAG00000011517	BICD1	2	9.0137	5.0345	3.5721	2.7737	6.569	8.6581	6.8566
1063	ENSECAG00000021326	ENSECAG00000021326	NRAP	6.8736	5.8958	6.2637	10.2646	9.4753	8.7849	2	8.648
1064	ENSECAG00000000419	ENSECAG00000000419		6.4515	6.6361	2	6.2297	7.7291	9.6358	9.0348	10.4283
1065	ENSECAG00000043734	ENSECAG00000043734	CSMD3	4.9753	5.6686	2	9.8353	8.968	9.0503	8.0258	7.894
1066	ENSECAG00000009947	ENSECAG00000009947	TTC33	9.2399	9.7168	9.5111	8.8375	2	8.5407	10.4003	8.3152
1067	ENSECAG00000012164	ENSECAG00000012164	DZIP1L	7.7903	2	6.7103	8.0614	2	7.7828	7.8354	7.6407
1068	ENSECAG00000023220	ENSECAG00000023220	RHBDF1	7.4749	9.7935	10.0383	2	8.6859	9.1898	9.7673	7.6186
1069	ENSECAG00000019245	ENSECAG00000019245	ACSF2	8.2467	10.0322	10.6504	8.1397	2.9607	9.9274	11.4349	9.6715
1070	ENSECAG00000012681	ENSECAG00000012681	AMOTL1	10.0745	9.8229	10.0591	7.6846	2	8.668	8.4076	7.6624
1071	ENSECAG00000037906	ENSECAG00000037906		5.0269	4.7314	2	2	8.491	7.3541	2.6036	7.6695
1072	ENSECAG00000019497	ENSECAG00000019497	INPP5D	3.1004	2.9014	2.9254	6.4627	10.4033	7.0652	7.042	5.6831
1073	ENSECAG00000012732	ENSECAG00000012732	HDAC10	9.4504	9.1322	9.4079	8.7343	2	9.2012	10.4728	8.3014
1074	ENSECAG00000002569	ENSECAG00000002569	FLRT3	9.7744	8.7859	9.572	5.6325	2	8.7727	8.9342	8.1407
1075	ENSECAG00000008596	ENSECAG00000008596	THEMIS2	8.3464	7.0773	8.5348	2	2	3.8286	6.4788	6.2777
1076	ENSECAG00000010397	ENSECAG00000010397	KCTD15	2	6.9514	8.1974	2	2	6.9508	6.2419	6.5188
1077	ENSECAG00000014427	ENSECAG00000014427	GPC1	4.4793	7.8045	8.7429	2	2	7.5808	7.162	6.3147
1078	ENSECAG00000013862	ENSECAG00000013862	EPHB1	5.3438	2	2	2	2.5589	8.0835	7.4801	6.4033
1079	ENSECAG00000021182	ENSECAG00000021182	TNFSF4	2	2	6.9495	2	2	5.9433	8.412	5.1802
1080	ENSECAG00000013061	ENSECAG00000013061	CA10	4.8664	8.8605	7.2683	5.1528	2	8.7069	9.8877	8
1081	ENSECAG00000021237	ENSECAG00000021237	SLC36A4	9.8479	9.5278	8.9247	7.6722	2	9.4319	9.6528	9.3289
1082	ENSECAG00000024171	ENSECAG00000024171	NOP9	8.1219	8.9468	8.5931	2	10.3331	9.6526	9.1917	9.5487
1083	ENSECAG00000022321	ENSECAG00000022321	PEAK1	10.2019	9.8745	8.8138	7.1105	2	8.5226	9.5325	7.6837
1084	ENSECAG00000022392	ENSECAG00000022392	LCAT	6.741	2	6.1945	2	2	8.179	6.7809	6.9654
1085	ENSECAG00000039710	ENSECAG00000039710	ZNF543	8.2683	8.2117	7.8436	8.2807	2	2.5499	7.4632	7.3241
1086	ENSECAG00000010505	ENSECAG00000010505	MARVELD2	2.6526	6.8681	9.4022	10.1367	10.3727	8.0586	5.7789	9.3175
1087	ENSECAG00000023404	ENSECAG00000023404	LRRC75B	2	7.2922	6.1031	2	8.2432	8.7635	6.7809	7.2304
1088	ENSECAG00000019762	ENSECAG00000019762	TFEB	2	8.5524	7.644	2	2.5589	5.6012	7.1303	5.1802
1089	ENSECAG00000020117	ENSECAG00000020117	SLC22A15	2	7.7416	3.7961	2	2	7.0652	7.4801	6.5188
1090	ENSECAG00000022383	ENSECAG00000022383	PKIB	2	7.6068	6.5113	2	2	5.7075	8.02	3.0058
1091	ENSECAG00000023628	ENSECAG00000023628	CAMK1	8.2413	8.6952	10.0652	2	9.1303	9.7537	9.5121	9.3778
1092	ENSECAG00000008510	ENSECAG00000008510	KIAA1614	2	7.1584	2	2	2	7.727	6.8213	5.2958
1093	ENSECAG00000008539	ENSECAG00000008539	PRRX1	9.3528	9.1478	9.5923	7.4872	5.0173	3.6266	9.4705	3.8156
1094	ENSECAG00000018063	ENSECAG00000018063	D2HGDH	5.1247	4.8227	9.1515	2	9.5573	8.8789	7.7614	7.278
1095	ENSECAG00000009934	ENSECAG00000009934	KCNH3	6.6287	6.6107	9.4002	7.5627	4.1854	2	7.1515	2.3242
1096	ENSECAG00000010869	ENSECAG00000010869	CAPN6	2	7.4509	7.7742	2	2	2	5.9584	5.8436
1097	ENSECAG00000000080	ENSECAG00000000080	PRXL2C ENSECAG00000000080	9.8024	8.7191	9.7588	9.6524	2	8.7573	9.2019	9.4102
1098	ENSECAG00000030798	ENSECAG00000030798	FIGN	8.8217	6.6856	10.4065	2	8.7089	5.5733	8.6357	8.3601
1099	ENSECAG00000011785	ENSECAG00000011785	PASK	7.2331	7.4793	2	2	2	7.3126	5.6051	7.1092
1100	ENSECAG00000010057	ENSECAG00000010057	TXLNB	2	2	2	6.9355	7.5219	6.1269	2	6.8566
1101	ENSECAG00000037437	ENSECAG00000037437		2	6.1637	5.788	6.8171	8.7056	9.4721	8.2142	10.283
1102	ENSECAG00000031154	ENSECAG00000031154		6.982	9.3703	9.685	2	7.4456	7.1988	10.3791	6.4704
1103	ENSECAG00000019146	ENSECAG00000019146	NDUFAF6	9.9331	9.5022	9.3132	2	8.6991	9.283	9.3699	9.423
1104	ENSECAG00000001414	ENSECAG00000001414	CIAO3	9.1026	8.9186	10.0676	7.9222	2	9.3357	9.695	9.3822
1105	ENSECAG00000018661	ENSECAG00000018661	EXTL3	9.1729	10.1938	9.9281	8.1796	2	8.8385	9.3744	8.1458
1106	ENSECAG00000022277	ENSECAG00000022277	MAOA	10.8502	10.8471	10.9064	9.2549	3.2746	9.6492	11.2559	8.5926
1107	ENSECAG00000010393	ENSECAG00000010393	OTOP1	6.8736	8.051	3.4846	2	2	2	7.0758	6.4704
1108	ENSECAG00000011702	ENSECAG00000011702	GATD1	3.586	6.9615	8.3992	2	9.4962	8.3852	8.2442	7.278
1109	ENSECAG00000000280	ENSECAG00000000280	BCO1	7.2974	2.7232	2	2	2	7.2436	4.9547	7.7528
1110	ENSECAG00000010680	ENSECAG00000010680	CCDC22	2.6526	9.332	8.5556	9.3626	11.2457	10.4727	8.5623	9.691
1111	ENSECAG00000014190	ENSECAG00000014190	LARP6 ENSECAG00000014190	8.635	9.2985	8.7964	2	5.0589	9.0299	9.0518	8.4377
1112	ENSECAG00000019616	ENSECAG00000019616	ACVR2B	2	7.0206	2	7.0061	8.9977	3.111	6.5445	5.8934
1113	ENSECAG00000008873	ENSECAG00000008873	NHLRC3	8.9204	9.1805	10.7143	9.2064	2	7.7828	8.9001	7.6695
1114	ENSECAG00000016924	ENSECAG00000016924	MOCS1	9.0844	7.2517	7.5223	2	11.0413	8.0333	8.8716	8.5964
1115	ENSECAG00000033210	ENSECAG00000033210	CHMP1A	9.6194	8.7916	9.8516	2	9.9304	8.6447	9.3585	8.1458
1116	ENSECAG00000007624	ENSECAG00000007624	LAMB4	2	6.3129	2	7.5289	7.3816	8.9347	7.4968	6.918
1117	ENSECAG00000019011	ENSECAG00000019011	GLRB	6.7098	9.5564	10.2146	8.6232	2	8.2245	9.1684	9.0883
1118	ENSECAG00000007805	ENSECAG00000007805	CCDC141	2	5.7406	5.4746	2	2	3.6266	7.809	8.3908
1119	ENSECAG00000022376	ENSECAG00000022376	RAPH1	8.5002	9.3928	10.2179	9.965	2	8.9042	8.5383	7.7392
1120	ENSECAG00000009626	ENSECAG00000009626	TNFAIP3	2	6.9815	7.2851	6.1248	9.2177	6.9829	2	7.4121
1121	ENSECAG00000038026	ENSECAG00000038026		8.0111	8.1336	2	9.9056	9.4791	9.8555	8.2687	9.6715
1122	ENSECAG00000018457	ENSECAG00000018457	XPNPEP3	10.3138	9.2886	6.6339	7.9935	2	8.5335	8.3398	9.6821
1123	ENSECAG00000008835	ENSECAG00000008835	ANKRD44	8.3565	8.8084	6.2971	10.0829	2	9.4945	8.6052	9.2087
1124	ENSECAG00000004028	ENSECAG00000004028	SHISA9	6.0143	8.7602	6.9068	2	2	6.6512	8.6766	5.965
1125	ENSECAG00000023751	ENSECAG00000023751	CHRM4	7.8981	8.0837	6.1587	2	2	5.2252	6.2616	2
1126	ENSECAG00000012166	ENSECAG00000012166	LRP1	2.6526	7.9382	7.6375	6.9561	2.5589	6.3068	7.8615	2
1127	ENSECAG00000010008	ENSECAG00000010008	POLD4	9.7913	9.1891	10.1361	7.6023	2	7.669	9.4998	7.5504
1128	ENSECAG00000015093	ENSECAG00000015093	NUDT12	7.5206	6.7334	8.3563	2	2	8.108	7.6085	5.3323
1129	ENSECAG00000021606	ENSECAG00000021606	WDR81	7.5735	8.2696	8.9771	3.945	2	2.9471	7.2235	6.596
1130	ENSECAG00000039517	ENSECAG00000039517		6.4515	2	2	7.8307	2	6.1647	2	6.7925
1131	ENSECAG00000005210	ENSECAG00000005210	CASP8	6.595	2	7.6046	6.4337	2	7.5454	8.3212	3.3289
1132	ENSECAG00000009080	ENSECAG00000009080	N6AMT1	8.7314	10.0571	9.6123	2	7.8641	9.0999	9.7255	8.8632
1133	ENSECAG00000008330	ENSECAG00000008330	RIPK4	2.6526	2	7.3501	7.6409	9.8245	5.3939	5.219	6.8055
1134	ENSECAG00000028399	ENSECAG00000028399	DTX1	6.612	2	2.5357	2	8.878	5.6553	2	5.1395
1135	ENSECAG00000014246	ENSECAG00000014246	MYH7B	2.3629	5.1033	2.5357	2	9.0268	6.4818	4.0415	7.5504
1136	ENSECAG00000012328	ENSECAG00000012328	STAT5A	10.6945	9.8691	9.944	2.7293	8.9488	6.8956	8.2392	6.1808
1137	ENSECAG00000000665	ENSECAG00000000665	TBC1D17	7.7372	2.52	7.8716	3.2114	9.7755	8.1031	8.6129	7.7256
1138	ENSECAG00000024793	ENSECAG00000024793	PDGFRB	8.5318	5.693	7.2514	2	2.5589	2	2.3331	5.7386
1139	ENSECAG00000002455	ENSECAG00000002455	ZSCAN22	2	6.7683	8.5418	2	6.2642	7.5091	8.3117	7.0112
1140	ENSECAG00000020088	ENSECAG00000020088	NOSTRIN	9.2427	8.1775	10.0713	8.1926	2	9.0778	10.166	8.4208
1141	ENSECAG00000011370	ENSECAG00000011370	SMARCD2	2.6526	10.2789	10.2734	8.6798	10.7573	9.5527	9.695	9.4791
1142	ENSECAG00000005817	ENSECAG00000005817	KLHL9	8.2843	9.9397	10.3687	8.7343	2.5589	9.7303	10.7051	9.3424
1143	ENSECAG00000011591	ENSECAG00000011591	SZT2	6.8452	9.1544	6.5942	2.5246	2.7737	5.189	8.2292	9.0421
1144	ENSECAG00000014064	ENSECAG00000014064	KCTD19	7.1541	7.2016	7.1177	2	2	8.2289	8.1041	7.5811
1145	ENSECAG00000017943	ENSECAG00000017943	ZNF608	7.7059	8.7916	8.9194	2	6.7686	8.2289	11.0294	8.1963
1146	ENSECAG00000033703	ENSECAG00000033703	DLX4	8.9204	5.8958	2	7.9222	10.4154	8.8559	7.9245	8.9859
1147	ENSECAG00000034304	ENSECAG00000034304		2	6.7568	2	8.6736	8.0195	6.8844	7.2824	7.2207
1148	ENSECAG00000018265	ENSECAG00000018265	IRF3	8.5714	9.1411	10.2384	8.7925	2	8.2064	10.091	8.4708
1149	ENSECAG00000040451	ENSECAG00000040451		2	2	5.4746	7.3465	2	7.1143	6.5284	7.8442
1150	ENSECAG00000022932	ENSECAG00000022932	GRIN2A	2	7.9982	2	7.1197	8.9405	7.2258	6.0058	5.3323
1151	ENSECAG00000000599	ENSECAG00000000599	PCDH7	6.5778	6.0549	8.8423	2	2.5589	8.0636	8.582	5.368
1152	ENSECAG00000009500	ENSECAG00000009500	NEK8	2.3629	5.7406	8.8675	2	8.8487	6.3567	6.7534	7.0987
1153	ENSECAG00000008002	ENSECAG00000008002	IPMK	2	8.3136	8.3243	7.6282	2.3063	6.6644	8.0026	6.7115
1154	ENSECAG00000017053	ENSECAG00000017053	CUL7	7.1425	9.4987	10.2818	2.5246	9.7956	10.447	8.0258	9.0366
1155	ENSECAG00000020003	ENSECAG00000020003	QRICH2	2	3.8494	6.5255	8.6038	8.9923	9.0015	6.2616	8.3994
1156	ENSECAG00000009088	ENSECAG00000009088	KCNMB2	2	4.9896	2	7.5082	6.7176	7.321	2	7.4207
1157	ENSECAG00000033093	ENSECAG00000033093	VWA1	2	5.3987	6.9806	2	8.2342	8.4479	7.6833	6.6258
1158	ENSECAG00000009462	ENSECAG00000009462	COL14A1	9.4991	2	2	2	5.8564	5.4254	5.5421	4.8679
1159	ENSECAG00000009953	ENSECAG00000009953	TBCCD1	9.3426	10.1863	10.648	8.2602	2.5589	7.6154	10.257	8.8156
1160	ENSECAG00000006879	ENSECAG00000006879	PLA2G5	7.69	2	6.3457	9.6882	7.6013	8.7879	4.3661	8.9714
1161	ENSECAG00000023392	ENSECAG00000023392	ZBTB8A	7.4934	7.8595	5.9852	2	2	7.1896	8.4974	7.4707
1162	ENSECAG00000005156	ENSECAG00000005156	ZFP2	2	8.3331	9.0718	7.2748	9.9036	9.2438	9.6968	9.2992
1163	ENSECAG00000016782	ENSECAG00000016782	MYO1F	2.6526	6.2485	2	2	2	5.8765	8.8969	5.5341
1164	ENSECAG00000003201	ENSECAG00000003201	PRSS35	8.829	7.9382	8.6361	2	8.649	8.726	10.8759	9.0775
1165	ENSECAG00000005870	ENSECAG00000005870	RAPGEF3	7.9187	2	2	7.2334	3.7509	8.0485	5.9093	7.5735
1166	ENSECAG00000013036	ENSECAG00000013036	MCAM	9.2454	7.651	8.3523	6.7003	2	2.9471	7.3016	4.9169
1167	ENSECAG00000033137	ENSECAG00000033137		5.6698	2	2	2	2	7.4491	5.6051	7.8568
1168	ENSECAG00000010126	ENSECAG00000010126	ACSL6	6.4515	8.1904	2.9254	2	8.2067	7.531	8.5057	8.3468
1169	ENSECAG00000021169	ENSECAG00000021169	ANKRD6	2.6526	6.9207	7.1727	2.286	2	7.4181	8.349	5.9177
1170	ENSECAG00000006019	ENSECAG00000006019	RILPL2	9.448	10.0712	9.3867	6.7599	2	7.0451	8.6129	6.4704
1171	ENSECAG00000008037	ENSECAG00000008037	MCHR2	2	7.8649	7.5572	9.7155	10.0421	9.3726	8.0142	9.4314
1172	ENSECAG00000011570	ENSECAG00000011570	PLXNA4	2	5.9776	2	3.0679	8.5023	6.3236	6.7254	2
1173	ENSECAG00000003033	ENSECAG00000003033	KCNA5	2	2.9014	6.9806	2	8.03	6.3068	7.2134	7.487
1174	ENSECAG00000002661	ENSECAG00000002661	VSIG10	2	8.2533	6.3928	8.1969	5.512	8.9537	10.5873	6.8815
1175	ENSECAG00000010552	ENSECAG00000010552	PALM2AKAP2	10.4344	9.5363	10.396	2.5246	9.0346	9.0728	10.0364	9.4398
1176	ENSECAG00000019931	ENSECAG00000019931	GPR161	2	7.7474	7.3501	2	2.5589	2	6.7673	5.4367
1177	ENSECAG00000006072	ENSECAG00000006072	ZNF687	2	7.9072	8.9564	9.708	10.6475	8.1928	7.5775	7.315
1178	ENSECAG00000009063	ENSECAG00000009063	RNF25	10.2338	10.3932	11.1779	9.234	2.9607	9.4626	10.3678	9.8317
1179	ENSECAG00000025096	ENSECAG00000025096	TMEM117	10.1374	10.3039	10.6447	8.356	2.9607	9.1898	11.0773	8.4502
1180	ENSECAG00000013741	ENSECAG00000013741	MORC1	2	2	2	5.499	8.3433	6.9935	6.7673	3.3289
1181	ENSECAG00000023282	ENSECAG00000023282	MTMR11	10.6684	9.4332	10.7327	8.658	2.5589	7.7207	9.0348	7.6978
1182	ENSECAG00000007880	ENSECAG00000007880	ABCA5	11.0541	11.246	11.7564	9.8655	3.6457	10.7237	10.5235	10.4923
1183	ENSECAG00000024124	ENSECAG00000024124	MEPCE	2.6526	9.0567	8.3992	9.8298	11.7631	8.0835	8.4723	8.8156
1184	ENSECAG00000012751	ENSECAG00000012751	CCKBR	7.4749	9.1934	10.2984	2	7.5801	9.3378	9.0575	9.0114
1185	ENSECAG00000017980	ENSECAG00000017980	PCSK7	9.0599	10.2297	10.2449	8.2436	2.3063	9.4202	9.6842	8.1662
1186	ENSECAG00000000762	ENSECAG00000000762	DDI2	6.9689	7.7933	8.1616	2	2	6.3402	8.3305	6.8566
1187	ENSECAG00000026849	ENSECAG00000026849	PBXIP1	2.6526	7.6132	9.4136	7.8959	2.5589	6.918	8.5936	7.278
1188	ENSECAG00000021196	ENSECAG00000021196	ACOT12	2	6.3746	7.1454	2	8.5505	6.0278	2	5.0101
1189	ENSECAG00000018924	ENSECAG00000018924	PTK2B	7.7903	7.0011	2	2	8.1693	6.0278	7.9368	7.5504
1190	ENSECAG00000013582	ENSECAG00000013582	DHRS3	5.0269	6.6856	5.0735	6.6633	2.5589	9.317	10.4386	8.6224
1191	ENSECAG00000011996	ENSECAG00000011996	ZMYND10	6.8736	6.9207	7.3341	2	2	8.6581	7.8743	7.0556
1192	ENSECAG00000000841	ENSECAG00000000841	HSPA1L	2	6.6856	2	2	8.4329	2	5.7232	5.3323
1193	ENSECAG00000006315	ENSECAG00000006315	XYLT1	2	2	2	5.003	8.1308	5.7578	7.3756	7.0112
1194	ENSECAG00000012646	ENSECAG00000012646	SYNJ2	9.6485	8.1425	9.1469	2	9.7567	7.9437	6.4448	5.8436
1195	ENSECAG00000013821	ENSECAG00000013821	SLC22A23	3.586	5.6185	6.5671	7.5627	10.4587	7.8995	2.6036	8.4543
1196	ENSECAG00000009966	ENSECAG00000009966	THY1	7.5384	2	4.4584	2	8.36	4.9061	6.5763	2
1197	ENSECAG00000018032	ENSECAG00000018032	EML2	2	6.9207	3.7961	8.5742	2	5.4562	2	6.6258
1198	ENSECAG00000004944	ENSECAG00000004944	CERK	6.7564	7.8323	8.8592	2	2.9607	7.2785	8.9403	5.8436
1199	ENSECAG00000018755	ENSECAG00000018755	SFXN1	8.7391	10.8827	11.8988	8.4567	3.2746	9.2349	10.3052	8.8058
1200	ENSECAG00000035298	ENSECAG00000035298		2	2	4.677	2	7.217	8.1604	6.9359	6.0983
1201	ENSECAG00000038365	ENSECAG00000038365		2	2	6.759	6.4483	8.3806	7.669	3.0278	6.4704
1202	ENSECAG00000016196	ENSECAG00000016196	PIGR	2.3629	6.2485	2	2	8.779	6.4967	6.4619	6.3147
1203	ENSECAG00000005037	ENSECAG00000005037	GPR151	2	7.3002	7.1637	2	2	6.1833	7.7751	5.8687
1204	ENSECAG00000009793	ENSECAG00000009793	TAGLN3	6.8595	9.6699	9.4002	7.8307	2	8.0786	10.2813	7.7324
1205	ENSECAG00000010708	ENSECAG00000010708	ZNF662	6.0143	7.0206	6.6726	2	2	2	7.2033	7.6552
1206	ENSECAG00000036913	ENSECAG00000036913		2	6.4337	2	6.8504	8.4757	7.5526	6.8733	8.1355
1207	ENSECAG00000034845	ENSECAG00000034845		8.0239	6.5317	2	2	7.1319	7.7949	6.0741	8.4208
1208	ENSECAG00000019218	ENSECAG00000019218	ZBTB14	9.9178	8.8223	9.3314	9.5599	2.3063	8.7573	10.4483	9.2829
1209	ENSECAG00000033152	ENSECAG00000033152	LOC100059994	8.9541	12.8185	13.1343	5.0419	10.1803	10.1825	11.96	10.0185
1210	ENSECAG00000039441	ENSECAG00000039441		2	5.1392	5.7158	9.1181	9.6194	8.8502	7.1087	8.3423
1211	ENSECAG00000000376	ENSECAG00000000376	LYSMD4	5.9083	6.5978	2	2	8.1974	7.2169	8.2242	7.7528
1212	ENSECAG00000009977	ENSECAG00000009977	CYB5D1	2	6.6856	7.7742	2	8.4986	4.4351	7.0978	7.315
1213	ENSECAG00000015396	ENSECAG00000015396	KIF17	6.0143	2	2	2	2	8.1651	6.4955	5.965
1214	ENSECAG00000014508	ENSECAG00000014508	PLD2	5.637	9.1653	9.1355	8.4458	2	8.0586	9.9826	7.7392
1215	ENSECAG00000018016	ENSECAG00000018016	FAR2	9.1293	9.1631	8.2749	8.7283	2.5589	10.5497	10.8783	9.2282
1216	ENSECAG00000014682	ENSECAG00000014682	OC90	7.9918	5.2421	2	8.1217	9.8733	8.8874	7.9429	9.2087
1217	ENSECAG00000024668	ENSECAG00000024668	IGDCC4	8.4957	7.5874	6.6598	2	2.5589	8.4895	7.9429	6.1402
1218	ENSECAG00000020764	ENSECAG00000020764	SCARF1	3.4415	6.5181	2	7.7798	2	7.3865	6.8605	7.9886
1219	ENSECAG00000013832	ENSECAG00000013832	DES	2	6.4481	8.2538	2	2.5589	7.5238	6.0962	6.6258
1220	ENSECAG00000024495	ENSECAG00000024495	LYSMD3	10.1063	10.3009	9.7781	8.8067	2.5589	9.5862	10.2034	9.1407
1221	ENSECAG00000024399	ENSECAG00000024399	FGF12	10.8688	11.3238	10.3902	8.3598	3.2746	9.2282	10.3678	8.2061
1222	ENSECAG00000004031	ENSECAG00000004031	EVI2A	6.8452	7.3316	6.0055	2	2	5.3617	8.0986	2
1223	ENSECAG00000023922	ENSECAG00000023922	E2F2	2	2	2	2	8.2205	4.9501	6.5763	6.4033
1224	ENSECAG00000011059	ENSECAG00000011059	CCDC125	6.0143	9.435	9.3213	5.0798	2	7.2612	9.3447	6.9654
1225	ENSECAG00000010291	ENSECAG00000010291	LRRC17	6.8452	7.651	9.7498	8.6005	2.5589	7.4337	11.2608	6.4033
1226	ENSECAG00000009631	ENSECAG00000009631	FBXO6	7.3987	8.3214	8.5522	2	10.1826	9.6724	9.1368	8.8971
1227	ENSECAG00000008015	ENSECAG00000008015	SHB	2.6526	7.1758	8.2707	8.5097	11.6134	9.4889	8.0932	9.2945
1228	ENSECAG00000014247	ENSECAG00000014247	TINAGL1	9.9615	9.49	10.4198	9.3078	2.5589	9.1898	8.0986	6.5656
1229	ENSECAG00000009903	ENSECAG00000009903	SERPINI1	9.2317	9.0496	9.2968	9.493	2	5.7578	6.6968	7.4121
1230	ENSECAG00000035377	ENSECAG00000035377		4.9753	2	2	7.9835	2	6.5548	5.8842	7.7187
1231	ENSECAG00000019867	ENSECAG00000019867	DAPK1	7.7449	8.2777	7.1727	3.2114	2	6.6906	8.7688	8.7393
1232	ENSECAG00000007563	ENSECAG00000007563	RECQL5	8.5757	8.9942	9.4567	2	9.882	8.4969	8.5383	9.7978
1233	ENSECAG00000025088	ENSECAG00000025088	PLXNA3	2	7.5002	9.0203	2	5.6544	6.3402	7.7614	6.0552
1234	ENSECAG00000039093	ENSECAG00000039093	LOC100271875	3.9487	6.6234	7.4647	2.5246	2	6.9399	8.4467	2.5888
1235	ENSECAG00000011019	ENSECAG00000011019	KCNAB3	6.741	2	7.3422	7.4369	2	2	6.7945	6.3147
1236	ENSECAG00000008732	ENSECAG00000008732	GALNS	7.3987	8.1557	8.6747	2	2	5.4864	6.7673	5.5341
1237	ENSECAG00000024667	ENSECAG00000024667	MYH2	2.6526	2	2	7.1287	5.7335	7.8712	6.0058	7.9539
1238	ENSECAG00000007395	ENSECAG00000007395	FAM160A1	9.7049	9.4241	4.0521	11.6364	12.0793	11.1603	10.0549	11.4689
1239	ENSECAG00000018670	ENSECAG00000018670	ALCAM	8.4109	9.7879	9.2613	7.5761	2	8.9237	9.6491	6.596
1240	ENSECAG00000026951	ENSECAG00000026951	ARVCF	2	7.0397	9.2052	4.9218	8.8338	7.124	9.9159	7.4207
1241	ENSECAG00000017746	ENSECAG00000017746	CMTM3	8.4726	9.161	9.4437	6.6125	2	5.7329	8.5543	4.9169
1242	ENSECAG00000022385	ENSECAG00000022385	LRRC14	9.4242	9.2664	9.3613	2.5246	11.0916	8.6177	9.7518	8.7393
1243	ENSECAG00000001514	ENSECAG00000001514		11.1875	12.6887	11.9947	8.5742	5.7335	10.7895	13.8922	9.6715
1244	ENSECAG00000015388	ENSECAG00000015388	EDIL3	2	8.1469	2	2.5246	2	6.2552	5.4073	7.0224
1245	ENSECAG00000017239	ENSECAG00000017239	IL23R	7.1657	2	2	8.1796	6.8178	4.0057	7.6464	7.315
1246	ENSECAG00000017048	ENSECAG00000017048	CD101 ENSECAG00000017048	2	2	2	7.3387	7.0925	7.2785	5.1362	7.0224
1247	ENSECAG00000042923	ENSECAG00000042923		2	5.1743	2	6.7945	8.4642	6.8956	2	5.6545
1248	ENSECAG00000017802	ENSECAG00000017802	OGN	2.3629	7.385	7.8266	6.7945	7.4766	8.7449	11.2211	9.4872
1249	ENSECAG00000013604	ENSECAG00000013604	MDM2	9.3877	9.021	9.4823	2	8.2342	9.4964	9.6547	8.5926
1250	ENSECAG00000000650	ENSECAG00000000650	NPL	9.3376	9.1255	9.2988	2	8.1693	9.2894	9.9617	7.9886
1251	ENSECAG00000020894	ENSECAG00000020894		2	2	4.9531	2	2	7.8365	6.1813	7.2109
1252	ENSECAG00000013913	ENSECAG00000013913	PCK2	7.9524	9.7462	10.2395	8.5201	2.7737	9.2012	10.5902	6.4033
1253	ENSECAG00000015762	ENSECAG00000015762	SNAPC4	9.2399	8.5984	7.1177	2	10.6287	8.413	8.1576	8.6944
1254	ENSECAG00000006052	ENSECAG00000006052	PIGL	9.7669	9.5295	9.6073	7.3924	2	8.023	9.2955	8.0935
1255	ENSECAG00000019798	ENSECAG00000019798	EDNRA	6.694	9.248	7.1816	6.3891	2	6.6107	10.8115	7.9655
1256	ENSECAG00000011306	ENSECAG00000011306	GPSM1	2	3.6643	6.9068	7.7029	10.3331	6.9829	7.6085	6.596
1257	ENSECAG00000008643	ENSECAG00000008643	EXPH5	11.8183	10.9992	11.7894	9.6571	4.1083	10.239	11.8466	10.6198
1258	ENSECAG00000018677	ENSECAG00000018677	SCTR	7.3183	8.539	7.9259	2	2	6.3236	5.6051	7.4036
1259	ENSECAG00000040284	ENSECAG00000040284	OTUD1	2	6.6234	2	2	6.756	7.7079	7.0306	6.3685
1260	ENSECAG00000017294	ENSECAG00000017294	SNTB1	6.8595	7.1319	6.5395	2	2	2.301	8.2142	5.1802
1261	ENSECAG00000017959	ENSECAG00000017959	OVCH2	2	2	2	7.1105	7.3231	6.8615	3.2008	6.8313
1262	ENSECAG00000035777	ENSECAG00000035777		8.092	6.2811	2	7.8691	2	7.0143	6.7254	8.1147
1263	ENSECAG00000022939	ENSECAG00000022939	S100A1	7.5384	10.1057	9.44	6.6507	2	7.4414	9.0001	5.8687
1264	ENSECAG00000015476	ENSECAG00000015476	DTX3	8.7079	9.5142	10.5397	8.689	2.3063	9.3886	9.7023	8.7895
1265	ENSECAG00000014801	ENSECAG00000014801	ANXA9	8.4726	2	6.8061	2	2	5.7329	6.7809	5.1802
1266	ENSECAG00000023319	ENSECAG00000023319	TM6SF2	2	7.0011	8.0038	2	2	6.5969	6.6378	5.8181
1267	ENSECAG00000010148	ENSECAG00000010148	TMEM101	8.9902	9.8242	9.5462	2	8.5023	9.0778	9.269	8.8569
1268	ENSECAG00000008438	ENSECAG00000008438	IL17RD	9.3144	5.428	2	7.6472	2	6.389	6.7111	6.0108
1269	ENSECAG00000009265	ENSECAG00000009265	QPCTL	6.7866	8.2533	8.4258	2	2	6.6906	5.4422	7.2966
1270	ENSECAG00000022014	ENSECAG00000022014	RAVER2	4.148	7.8157	6.896	11.0405	11.0809	10.4755	10.7265	10.724
1271	ENSECAG00000011229	ENSECAG00000011229	SLC1A4	9.0691	8.2615	7.2256	8.5609	10.5297	6.0278	2	7.7662
1272	ENSECAG00000021390	ENSECAG00000021390	CCDC39	8.5583	7.8101	8.7609	8.5775	2.5589	8.6712	3.2008	7.4707
1273	ENSECAG00000024206	ENSECAG00000024206	ASGR1	6.2709	5.428	2	8.9415	9.6587	8.6414	7.8933	8.9656
1274	ENSECAG00000023496	ENSECAG00000023496	IRX3	7.0207	6.2811	8.9564	4.7444	2.5589	2	5.6654	2
1275	ENSECAG00000001372	ENSECAG00000001372	SYN1	5.2164	2	6.6339	2	8.5173	6.7415	2	3.5927
1276	ENSECAG00000017830	ENSECAG00000017830	TBC1D9B	10.0684	10.3564	10.7274	7.7624	3.2746	10.1963	10.8477	8.1913
1277	ENSECAG00000024133	ENSECAG00000024133	FGF14	8.7996	9.6637	9.5839	2	7.8405	5.2951	7.7888	7.5031
1278	ENSECAG00000006304	ENSECAG00000006304	KIF6	2	2.2833	6.6598	8.4852	7.5513	6.5969	8.1784	7.395
1279	ENSECAG00000008964	ENSECAG00000008964	GPR107	9.4645	8.5457	9.3494	8.4992	2	8.4895	9.4384	9.7879
1280	ENSECAG00000010004	ENSECAG00000010004	PRUNE2	8.4445	6.9913	8.2452	2	2	5.7075	6.222	4.0087
1281	ENSECAG00000012405	ENSECAG00000012405	GAD1	2	2.2833	2	2	8.2021	6.0278	6.1179	6.3685
1282	ENSECAG00000009902	ENSECAG00000009902	IRF5	5.9623	2	2	2	7.1798	6.389	8.3444	5.0976
1283	ENSECAG00000035739	ENSECAG00000035739		2	5.1033	2	7.6409	2	7.4794	4.4371	7.3863
1284	ENSECAG00000022186	ENSECAG00000022186	EFNA3	2	7.1139	6.8291	8.8402	10.3384	9.0578	6.1605	8.4585
1285	ENSECAG00000015450	ENSECAG00000015450	TET1	7.4934	9.3005	9.0981	2	7.5293	8.2642	10.4801	8.5271
1286	ENSECAG00000013415	ENSECAG00000013415	THNSL2	2	7.0957	8.4296	2	2	6.2016	6.1179	4.8172
1287	ENSECAG00000009872	ENSECAG00000009872	ROCK2	10.3151	11.2089	10.5733	9.3893	3.2746	9.8085	10.7024	10.2957
1288	ENSECAG00000003831	ENSECAG00000003831	DUSP14	9.4668	9.3513	9.7208	9.1761	2	8.809	8.647	8.8787
1289	ENSECAG00000041750	ENSECAG00000041750	ZNF140	10.4674	9.2167	9.56	2.5246	10.0792	8.6712	9.3121	9.7377
1290	ENSECAG00000041348	ENSECAG00000041348		2	2	2	7.6968	6.1341	6.9068	2	5.965
1291	ENSECAG00000023217	ENSECAG00000023217	KLHL17	8.1857	7.7705	9.425	2	10.5589	8.482	8.8811	7.8631
1292	ENSECAG00000043393	ENSECAG00000043393	CCDC200	2	2	6.4826	7.4296	2	7.1804	5.8325	7.2496
1293	ENSECAG00000000350	ENSECAG00000000350		8.3209	9.7033	9.5217	2	9.4226	8.6006	9.4254	8.2402
1294	ENSECAG00000022776	ENSECAG00000022776	QPCT	9.4738	9.1278	8.9512	2.5246	8.1881	10.261	10.6181	9.2853
1295	ENSECAG00000029244	ENSECAG00000029244		8.5757	6.1104	7.7321	2	2	6.0683	7.842	6.766
1296	ENSECAG00000014812	ENSECAG00000014812	KRT23	2	6.3594	7.3501	2	2	7.3459	6.5919	6.766
1297	ENSECAG00000016919	ENSECAG00000016919	UNC13D	2.6526	2	2.2925	5.778	8.5541	6.7163	7.3298	6.5809
1298	ENSECAG00000019099	ENSECAG00000019099	TENM1 ENSECAG00000019099	7.9457	2	7.1816	2	2	6.2726	5.9584	6.5809
1299	ENSECAG00000021691	ENSECAG00000021691	RHOV	2	6.0737	7.7682	2	7.1892	5.189	2	2
1300	ENSECAG00000038056	ENSECAG00000038056	LOC102149687	7.8981	2	7.8208	2.286	2.3063	5.9649	6.6822	6.386
1301	ENSECAG00000017930	ENSECAG00000017930	PHF2	7.4842	8.6891	7.2767	2	2	6.6776	6.512	4.3312
1302	ENSECAG00000022735	ENSECAG00000022735	DOP1B	3.1004	9.8048	9.8958	10.2759	11.4277	9.2305	10.3087	8.9685
1303	ENSECAG00000013452	ENSECAG00000013452	BRMS1L	7.9118	9.1653	10.1453	6.3739	2	7.8826	9.4449	7.4951
1304	ENSECAG00000020786	ENSECAG00000020786	C1QTNF2	6.8876	7.37	8.2538	2	2	6.526	6.8475	8.1509
1305	ENSECAG00000007441	ENSECAG00000007441	IKZF3	2	6.4624	4.5718	7.362	2	6.6378	9.2095	6.2589
1306	ENSECAG00000022049	ENSECAG00000022049	SMYD2	10.5379	9.8256	10.0616	8.9721	2.5589	9.4964	8.7619	7.8568
1307	ENSECAG00000003802	ENSECAG00000003802	IHH	7.6495	8.6861	10.1859	5.499	11.31	13.1845	11.8319	11.6072
1308	ENSECAG00000021388	ENSECAG00000021388	PGAP6	6.354	9.25	10.2513	2.9085	3.6457	6.4049	8.0258	5.8934
1309	ENSECAG00000020966	ENSECAG00000020966	JMJD7	9.9894	9.1977	9.1424	8.3865	2	7.1525	9.1127	8.7222
1310	ENSECAG00000003800	ENSECAG00000003800	ACKR2	2	6.2971	8.3992	2	8.4719	5.4254	6.319	7.1711
1311	ENSECAG00000019242	ENSECAG00000019242	PLXNB2	8.7848	11.0035	11.5629	9.7759	3.5323	9.8756	10.4058	7.7795
1312	ENSECAG00000000096	ENSECAG00000000096	SLC20A2	7.9118	8.8978	10.1046	9.6206	2	7.4719	9.0936	7.6038
1313	ENSECAG00000028190	ENSECAG00000028190		2.6526	5.6185	3.8866	8.6038	9.6142	7.085	8.3258	8.951
1314	ENSECAG00000016266	ENSECAG00000016266	ADCY2	2	5.3067	2	2	6.5817	5.9649	8.5057	6.611
1315	ENSECAG00000030318	ENSECAG00000030318		2	2	6.0649	8.658	8.0813	6.8266	6.9721	6.5656
1316	ENSECAG00000009959	ENSECAG00000009959	HECA	4.8664	9.1345	8.1388	2	4.5188	7.8129	8.2783	8.5271
1317	ENSECAG00000012289	ENSECAG00000012289	ZSCAN29	8.9772	9.4368	8.5829	9.0553	2	8.7005	9.9283	8.954
1318	ENSECAG00000009427	ENSECAG00000009427	TLCD1	8.9541	6.5978	7.8936	2	2	6.3402	6.1813	6.7925
1319	ENSECAG00000011108	ENSECAG00000011108	PARP8	9.744	9.7078	9.4841	9.3157	2.5589	9.2482	10.2643	7.2207
1320	ENSECAG00000022345	ENSECAG00000022345	ROR2	6.9152	8.6366	9.079	2.5246	10.816	9.5203	9.5325	8.3864
1321	ENSECAG00000016361	ENSECAG00000016361	COL18A1	2	6.5717	6.2295	2	8.6005	4.3718	2.3331	6.7115
1322	ENSECAG00000010491	ENSECAG00000010491	MFSD10	8.692	9.1029	9.7781	2	9.3088	8.9936	9.3447	7.9362
1323	ENSECAG00000019504	ENSECAG00000019504	SYN3	2	2	2.2925	7.6472	7.2532	6.85	5.9584	6.8815
1324	ENSECAG00000002823	ENSECAG00000002823	LIN7A	7.8488	6.9815	8.5625	2.5246	2	4.0867	7.1087	7.2686
1325	ENSECAG00000011609	ENSECAG00000011609	TIMP4	6.982	7.0865	6.896	2	2	6.3567	8.647	7.7595
1326	ENSECAG00000036552	ENSECAG00000036552		2	4.089	5.3529	7.323	2	8.2289	5.6051	8.3288
1327	ENSECAG00000004258	ENSECAG00000004258	IL17RB	2.3629	2	2	2	5.6544	5.8765	6.0289	8.566
1328	ENSECAG00000013728	ENSECAG00000013728	MFSD2A	7.9918	6.6734	9.4878	2	10.2105	7.8365	5.6355	7.3422
1329	ENSECAG00000021462	ENSECAG00000021462	SFMBT2	7.095	2	2	7.733	8.6591	4.7154	6.3001	6.9419
1330	ENSECAG00000023477	ENSECAG00000023477	STN1	9.0814	10.6501	10.208	8.3828	3.1262	10.1201	11.1726	9.1914
1331	ENSECAG00000033399	ENSECAG00000033399	TSC22D3	9.3728	8.9366	9.8146	7.9012	2	7.3459	9.6454	7.7118
1332	ENSECAG00000010839	ENSECAG00000010839	GFOD2	2	8.8951	7.7801	9.1181	10.1826	8.8703	8.7375	8.9743
1333	ENSECAG00000022309	ENSECAG00000022309	DGKQ	2	6.8135	6.6978	8.2888	11.2276	7.2699	7.5931	7.4291
1334	ENSECAG00000009834	ENSECAG00000009834	SERINC4	8.58	7.5743	7.0702	2.286	2	6.3068	7.6906	4.4017
1335	ENSECAG00000007145	ENSECAG00000007145	FAM20C	7.6577	8.9493	7.8771	2	10.4567	8.4364	9.2044	8.6335
1336	ENSECAG00000020789	ENSECAG00000020789	SPON1	2	6.0737	2	2	2	6.873	7.0868	6.8185
1337	ENSECAG00000041866	ENSECAG00000041866		2	2	4.9531	7.6472	8.5935	7.4644	5.8842	7.0112
1338	ENSECAG00000018249	ENSECAG00000018249	LRRC45	9.2776	9.0684	9.8246	8.1034	2	7.7767	9.664	7.746
1339	ENSECAG00000000781	ENSECAG00000000781	ANKLE1	2	8.3524	8.1388	2	5.0173	7.0552	7.0646	6.3685
1340	ENSECAG00000020013	ENSECAG00000020013	ZKSCAN4	2	7.2352	8.4371	3.2114	2	6.389	6.512	3.3289
1341	ENSECAG00000022284	ENSECAG00000022284	ELAVL4	2	6.2971	6.8405	2	5.6544	7.6424	2	7.3332
1342	ENSECAG00000001989	ENSECAG00000001989	SESN2	8.5318	8.2818	6.5395	2	10.6812	8.4247	7.2335	8.5113
1343	ENSECAG00000017136	ENSECAG00000017136	HEMK1	9.8972	7.9685	10.1859	7.7566	2	8.4012	8.4638	8.4377
1344	ENSECAG00000031627	ENSECAG00000031627		2	2	2	6.7481	7.1798	6.7786	2	6.1194
1345	ENSECAG00000028277	ENSECAG00000028277		7.0829	5.3067	2	8.7811	8.0661	8.0686	3.8469	8.888
1346	ENSECAG00000006288	ENSECAG00000006288	SIK1	2	2	5.8568	2	8.1881	7.1804	5.934	6.1808
1347	ENSECAG00000010595	ENSECAG00000010595	TNNI3K	9.8657	2	6.4234	8.6705	8.8982	8.5832	5.4422	7.4625
1348	ENSECAG00000010114	ENSECAG00000010114	RASGRP1	2	4.7778	4.7268	7.8083	2	8.0179	7.5696	7.315
1349	ENSECAG00000030065	ENSECAG00000030065	FZD4	7.2974	8.5557	9.2507	2.9085	8.27	3.9199	6.7395	3.3289
1350	ENSECAG00000039026	ENSECAG00000039026	ALKAL1	9.3299	9.0567	9.1786	6.2297	2.5589	9.9246	9.8525	8.9183
1351	ENSECAG00000026997	ENSECAG00000026997	CLDN10	2	8.1818	6.2121	8.9569	9.6452	8.7449	9.3767	8.5033
1352	ENSECAG00000006391	ENSECAG00000006391	ST14	9.1984	3.6643	8.5207	9.4753	12.8527	9.9451	9.3562	9.1433
1353	ENSECAG00000003934	ENSECAG00000003934	RNF113A	9.5638	7.385	9.7392	7.3387	2	9.3107	8.9063	8.4667
1354	ENSECAG00000005550	ENSECAG00000005550	SFN	2.6526	4.9086	7.695	2	7.8345	8.2555	7.4632	7.7324
1355	ENSECAG00000004251	ENSECAG00000004251	PNMA1	2	7.5071	6.8405	2.5246	9.1472	7.5091	5.1782	6.9537
1356	ENSECAG00000020584	ENSECAG00000020584	PEMT	9.1175	10.5774	10.516	8.0423	2.5589	8.4518	9.3121	8.3557
1357	ENSECAG00000042490	ENSECAG00000042490		7.1657	2	2	7.8959	7.2261	5.1137	2	5.1395
1358	ENSECAG00000009333	ENSECAG00000009333	USP38	8.7079	8.4234	9.7648	2	8.7219	8.5692	9.1342	6.0769
1359	ENSECAG00000040909	ENSECAG00000040909	RILP	7.8416	5.6686	7.1905	2	2	2	6.9602	3.8156
1360	ENSECAG00000002958	ENSECAG00000002958	LRRC4	2	6.2649	7.5845	5.499	9.2827	2	6.41	6.0552
1361	ENSECAG00000033775	ENSECAG00000033775		2	4.9497	2	2	8.1834	6.7786	2	5.7111
1362	ENSECAG00000007837	ENSECAG00000007837	FGR	7.2974	8.1247	8.848	7.3309	2	4.7655	10.1437	6.977
1363	ENSECAG00000011534	ENSECAG00000011534		7.9457	8.0745	8.0139	5.6325	2	9.7303	9.6677	8.2402
1364	ENSECAG00000010967	ENSECAG00000010967	MMP19	15.9853	16.3625	17.4715	14.1865	9.8484	12.0904	14.6258	12.5951
1365	ENSECAG00000037845	ENSECAG00000037845	ARMCX6	8.7	9.623	10.1859	8.3129	2.5589	9.257	10.4462	9.4398
1366	ENSECAG00000007746	ENSECAG00000007746	MAP10	6.8015	2.2833	6.3616	2	2.3063	7.6886	6.7534	2.3242
1367	ENSECAG00000000530	ENSECAG00000000530	EPHA5	8.6141	9.7418	2	8.9796	7.1985	7.6821	9.6074	9.0613
1368	ENSECAG00000000081	ENSECAG00000000081	PTER	7.6162	7.6068	8.0387	2	2	7.2258	7.3391	5.8181
1369	ENSECAG00000021018	ENSECAG00000021018		2	7.193	2	8.0278	7.8816	6.4206	3.4947	6.1606
1370	ENSECAG00000035058	ENSECAG00000035058	LOC100070895	2	7.0011	7.8826	2	2	6.146	2.8312	6.1402
1371	ENSECAG00000012018	ENSECAG00000012018	CACNB3	6.5604	7.7876	7.3971	2	7.8345	6.1647	7.9429	2
1372	ENSECAG00000009175	ENSECAG00000009175	GABBR1	2	5.7406	6.5534	7.9634	2	7.4103	7.9059	7.6837
1373	ENSECAG00000004617	ENSECAG00000004617	PML	7.7449	2.52	9.2968	8.6705	11.1872	9.0093	9.269	8.1251
1374	ENSECAG00000007808	ENSECAG00000007808	DCBLD1	8.098	7.5276	7.9365	2	8.8487	7.4944	7.5853	3.1763
1375	ENSECAG00000015115	ENSECAG00000015115		7.4373	8.1247	8.7609	2	2.9607	8.2858	6.5284	6.8566
1376	ENSECAG00000032321	ENSECAG00000032321	LOC100071039	5.8523	6.1462	6.1404	2	2	2	8.6052	3.1763
1377	ENSECAG00000038622	ENSECAG00000038622		2	2	7.7563	2	4.3945	7.7143	6.512	5.6545
1378	ENSECAG00000020409	ENSECAG00000020409	ERBB2	8.8107	8.463	9.1876	2	6.5817	6.6906	10.2034	7.4291
1379	ENSECAG00000006470	ENSECAG00000006470	STEAP3	2	7.0397	6.2971	2	2	6.6644	7.6008	6.4539
1380	ENSECAG00000024576	ENSECAG00000024576	RASGEF1A	8.4957	9.9191	8.5659	2	9.2673	5.9862	6.6676	6.5029
1381	ENSECAG00000028640	ENSECAG00000028640	PLPP2	2	7.5677	6.497	2	2	6.3068	7.5775	5.5651
1382	ENSECAG00000022093	ENSECAG00000022093	SLC2A5	2	8.4736	7.7503	9.879	7.8225	9.4569	8.9095	9.2853
1383	ENSECAG00000011419	ENSECAG00000011419	CLPB	3.4415	9.5795	9.8318	9.2361	11.3308	11.03	10.0689	10.753
1384	ENSECAG00000001756	ENSECAG00000001756	C11H17orf75	10.2158	9.6714	9.9701	7.0257	2.5589	8.2289	9.5386	7.9421
1385	ENSECAG00000007097	ENSECAG00000007097	CRTAC1	9.0661	9.1098	9.4751	2	4.885	7.1525	6.9112	7.201
1386	ENSECAG00000017181	ENSECAG00000017181	PTGS2	6.5428	8.5323	7.6569	8.6517	2	9.9094	9.3744	8.8252
1387	ENSECAG00000024458	ENSECAG00000024458	KCTD7	7.7753	7.2352	8.6197	2	2	5.9862	4.3661	6.1402
1388	ENSECAG00000009246	ENSECAG00000009246	SIMC1 ENSECAG00000009246	10.302	10.092	9.0814	9.421	2.5589	8.5335	9.9497	8.648
1389	ENSECAG00000019808	ENSECAG00000019808	TGM6	6.9015	3.7598	6.2467	2	2	7.9162	6.0517	8.3645
1390	ENSECAG00000022584	ENSECAG00000022584	DOCK6	3.1004	6.7451	4.2006	2	9.1616	7.7396	6.3922	7.7392
1391	ENSECAG00000010748	ENSECAG00000010748	MPZL3	10.2968	9.4423	9.5057	9.4895	2.5589	8.9831	9.2519	10.0435
1392	ENSECAG00000008009	ENSECAG00000008009	C7H11orf16	6.3938	2	7.7075	6.3431	2	8.1604	3.3552	6.8691
1393	ENSECAG00000003398	ENSECAG00000003398	MARCKS	8.5273	9.004	9.4968	6.7244	2	8.6211	9.7878	7.8057
1394	ENSECAG00000015206	ENSECAG00000015206	SYNE3	5.4229	6.0168	2.5357	8.8291	10.9662	8.151	7.6978	6.9999
1395	ENSECAG00000011239	ENSECAG00000011239	LPIN1	8.7735	8.5221	8.3602	2.5246	10.7644	8.8	10.3287	8.6625
1396	ENSECAG00000011965	ENSECAG00000011965	OLR1	6.8595	6.7097	7.472	2	2	4.3056	8.7092	6.386
1397	ENSECAG00000005905	ENSECAG00000005905	SMOX	8.3914	9.0496	9.9779	2	9.3301	9.0503	8.3673	7.9122
1398	ENSECAG00000006062	ENSECAG00000006062	GPR158	7.9118	7.0302	8.4296	8.3598	2	5.6012	2.6036	6.5656
1399	ENSECAG00000025726	ENSECAG00000025726		7.9853	7.5071	7.0798	2	2	4.6097	7.973	5.965
1400	ENSECAG00000010750	ENSECAG00000010750	VWCE	2	6.9715	7.5223	2	2	6.5114	6.4788	3.0058
1401	ENSECAG00000019455	ENSECAG00000019455	NIPAL1	9.3273	9.4512	8.9642	6.8283	2	8.4364	9.4189	8.1611
1402	ENSECAG00000015133	ENSECAG00000015133	FOXK1	9.594	7.7416	2.5357	8.0988	10.9852	9.3665	7.3205	8.6261
1403	ENSECAG00000007328	ENSECAG00000007328	ITPR3	2.3629	2.9014	5.0345	7.8582	8.6041	2	5.9093	6.3685
1404	ENSECAG00000017607	ENSECAG00000017607	AQP11	8.7545	8.4771	2	9.7874	7.34	9.5456	7.0075	8.9273
1405	ENSECAG00000021544	ENSECAG00000021544	FAIM2	9.8335	8.003	8.6905	8.5808	2	8.6075	5.4422	7.9242
1406	ENSECAG00000006896	ENSECAG00000006896	TIGD3	2.6526	7.2352	5.879	2	8.8576	7.2436	6.7673	8.2498
1407	ENSECAG00000009891	ENSECAG00000009891	ARMC5	8.68	4.1607	3.2319	9.526	10.3267	7.5947	8.1836	8.2968
1408	ENSECAG00000009749	ENSECAG00000009749	SLC35D2	7.6329	8.6769	8.0968	2	6.6376	8.3446	10.6806	8.1199
1409	ENSECAG00000025083	ENSECAG00000025083	FEM1A	5.3025	7.7763	8.0288	2	2	7.8597	6.9359	6.4204
1410	ENSECAG00000010698	ENSECAG00000010698	QRFPR	2	2	6.9495	2	2	5.5733	7.5296	6.2204
1411	ENSECAG00000040960	ENSECAG00000040960		6.5604	8.1291	2	7.5289	2.5589	7.7396	7.3016	8.156
1412	ENSECAG00000009288	ENSECAG00000009288	ICA1L	2	7.7763	2.5357	5.6068	5.5991	7.5454	7.887	8.5506
1413	ENSECAG00000000475	ENSECAG00000000475	DNAH1	2	2	5.2543	2	8.6387	6.3068	5.8586	6.2204
1414	ENSECAG00000013211	ENSECAG00000013211	PRSS41	7.6078	4.8227	6.8851	8.471	2	6.0278	2	7.3776
1415	ENSECAG00000000651	ENSECAG00000000651	SPINK5	9.0063	8.9443	4.5718	8.967	2	7.9273	7.1931	7.5427
1416	ENSECAG00000021314	ENSECAG00000021314	COL4A2	5.9083	7.651	2	5.8234	10.3541	7.3785	8.9705	7.6766
1417	ENSECAG00000016716	ENSECAG00000016716	RRAS	7.8559	8.051	8.9797	2.5246	2.5589	4.2363	6.5763	5.9881
1418	ENSECAG00000011559	ENSECAG00000011559	RHOBTB1	9.7343	9.7865	8.7935	7.5425	2.5589	8.7101	10.5041	9.0963
1419	ENSECAG00000013922	ENSECAG00000013922	PRRC2B	8.6719	7.6448	9.2292	4.6964	2	7.3623	9.1342	7.7392
1420	ENSECAG00000024450	ENSECAG00000024450	HNF4A	5.2601	2	2	2.5246	9.0501	4.9501	2.6036	6.0769
1421	ENSECAG00000019471	ENSECAG00000019471	RASSF6	2	5.7638	4.8668	5.4419	2	7.0451	9.5901	5.0545
1422	ENSECAG00000020454	ENSECAG00000020454	KLHDC8B	9.8153	9.2643	8.9616	2	8.3006	7.7644	9.1501	7.1911
1423	ENSECAG00000008318	ENSECAG00000008318	TRIM68	8.5627	9.5022	8.8536	8.9466	2	9.4739	8.6875	8.951
1424	ENSECAG00000023787	ENSECAG00000023787	OTUB2	2	5.6437	7.2683	2	2	6.7163	7.2824	6.7115
1425	ENSECAG00000019881	ENSECAG00000019881	PARP10A	2	8.4876	9.7928	7.9532	7.4994	8.6547	9.9451	8.017
1426	ENSECAG00000036665	ENSECAG00000036665		2	7.4365	6.8851	2	2	6.8266	5.9093	6.7115
1427	ENSECAG00000023663	ENSECAG00000023663	LRP4	2.6526	7.1229	9.5479	9.879	10.6977	7.7767	7.1409	8.5192
1428	ENSECAG00000037942	ENSECAG00000037942	AEN	9.4922	9.1805	7.7382	2	9.6503	6.2898	6.6968	7.1092
1429	ENSECAG00000005741	ENSECAG00000005741	MYEF2	7.905	7.4365	7.899	2	2	7.1804	6.9602	5.9177
1430	ENSECAG00000020074	ENSECAG00000020074	ABCC8	4.9753	2	2.5357	2	7.7982	6.9508	2	6.5029
1431	ENSECAG00000023941	ENSECAG00000023941	PIK3CB	8.2082	9.7808	7.8716	2	7.5069	5.2606	9.1658	6.2204
1432	ENSECAG00000029756	ENSECAG00000029756	MTCL1	4.8664	9.1913	2	8.8811	9.2651	6.3729	7.1828	6.2397
1433	ENSECAG00000016750	ENSECAG00000016750	DMPK	6.1366	6.8135	7.3501	2	8.401	2	7.3205	4.1789
1434	ENSECAG00000009971	ENSECAG00000009971	AJUBA	7.5384	9.059	9.0001	7.4296	2.5589	10.018	10.1047	9.736
1435	ENSECAG00000009741	ENSECAG00000009741	UHRF1BP1	8.6638	8.8056	10.4982	2.5246	9.5966	9.6724	9.0001	7.3511
1436	ENSECAG00000038173	ENSECAG00000038173	CAPN10	8.0676	7.5611	8.7277	7.8799	2	8.0023	8.7127	3.9154
1437	ENSECAG00000039202	ENSECAG00000039202		2.6526	7.6757	2	6.9252	2	6.1647	6.3561	7.4707
1438	ENSECAG00000013893	ENSECAG00000013893	SCARA5	2	2	2	5.9516	6.1146	5.7824	8.0026	7.1911
1439	ENSECAG00000019294	ENSECAG00000019294	ZNF790	9.3066	9.5974	9.2906	2	7.217	7.4719	9.0853	7.9302
1440	ENSECAG00000009594	ENSECAG00000009594	MTMR8	9.928	9.033	9.214	2.5246	8.7665	9.1643	9.9113	10.06
1441	ENSECAG00000021735	ENSECAG00000021735	EPHA6	8.4865	7.9982	2	8.5372	10.4509	8.7727	8.0821	8.648
1442	ENSECAG00000000090	ENSECAG00000000090	MAP3K8	7.359	7.3002	7.8771	2	2.5589	5.3288	8.8128	5.4367
1443	ENSECAG00000000400	ENSECAG00000000400	JAML	7.6739	7.4509	2	9.9562	8.3093	7.7143	9.9497	8.2305
1444	ENSECAG00000019730	ENSECAG00000019730	CDH24	7.4181	5.2086	6.7103	2	8.8278	6.4049	6.9112	2
1445	ENSECAG00000011361	ENSECAG00000011361	SLC8B1	5.2601	7.316	6.7103	2	2	2	6.8213	2
1446	ENSECAG00000004664	ENSECAG00000004664	TIGD6	9.1115	9.3163	8.2832	9.5447	2	8.6581	8.9765	8.7393
1447	ENSECAG00000034856	ENSECAG00000034856		2	6.0737	2	2	2	7.4794	6.222	6.5809
1448	ENSECAG00000019417	ENSECAG00000019417	ZNF541	8.5362	2.2833	8.241	9.6142	10.6484	8.4745	7.4547	7.4291
1449	ENSECAG00000016879	ENSECAG00000016879	ZSCAN23	7.4934	2	7.0605	4.9218	2	7.8188	7.973	6.4539
1450	ENSECAG00000030803	ENSECAG00000030803	ARMCX4	6.4325	8.1425	8.9564	2	9.6503	8.9154	9.0262	8.3014
1451	ENSECAG00000000587	ENSECAG00000000587	PRRG3	7.6739	6.9413	4.8668	2	2	7.7889	7.8023	6.6835
1452	ENSECAG00000003961	ENSECAG00000003961	BBS12	9.3376	8.8196	8.6619	9.002	2	8.7386	9.269	9.1484
1453	ENSECAG00000000291	ENSECAG00000000291	PLCG2	9.765	7.9735	9.9779	2.5246	9.8616	9.7707	8.02	8.6732
1454	ENSECAG00000043399	ENSECAG00000043399	H2BC18	6.9423	6.8465	2.5357	2.5246	2	7.5238	6.7945	7.4707
1455	ENSECAG00000004444	ENSECAG00000004444	C26H21orf91	9.1585	9.3163	8.5207	8.9182	2	9.0093	8.8969	9.1252
1456	ENSECAG00000014120	ENSECAG00000014120	MTMR9	9.0506	7.6003	9.5375	2	9.3238	8.5867	9.0146	7.0987
1457	ENSECAG00000038866	ENSECAG00000038866		6.0645	9.7197	6.2121	8.0708	2	7.9653	9.6284	6.4704
1458	ENSECAG00000030600	ENSECAG00000030600		2.6526	2	2	7.666	4.2585	7.4644	5.219	7.4625
1459	ENSECAG00000022359	ENSECAG00000022359	FOXRED1	10.8358	10.238	11.1542	3.2114	8.8576	9.1072	8.5975	9.0143
1460	ENSECAG00000016537	ENSECAG00000016537	IL12RB2	2	7.1139	5.5868	2	2	6.4206	2	7.1092
1461	ENSECAG00000023963	ENSECAG00000023963	NMNAT2	8.7118	8.1425	9.2781	7.0354	2.5589	5.7824	7.1409	3.1763
1462	ENSECAG00000013262	ENSECAG00000013262	NAGS	8.0047	9.6182	9.7662	2	7.5144	8.907	8.7619	7.8631
1463	ENSECAG00000003239	ENSECAG00000003239	C18H2orf88	2	5.6185	6.5942	2	2	7.2785	7.6687	5.965
1464	ENSECAG00000011703	ENSECAG00000011703	STYK1	5.4229	6.8023	7.1816	2	2	2	2	6.766
1465	ENSECAG00000015899	ENSECAG00000015899	CHPF2 ENSECAG00000015899	10.6551	9.2146	10.9404	3.2114	10.1153	9.9787	8.8875	8.0558
1466	ENSECAG00000025141	ENSECAG00000025141	BMPR2	8.0737	9.1411	8.3202	2.5246	7.9328	8.8617	10.6143	10.0896
1467	ENSECAG00000010780	ENSECAG00000010780	BICD2	8.5929	8.8846	8.5863	2	9.7971	7.9328	9.3493	8.7014
1468	ENSECAG00000028265	ENSECAG00000028265	EHD2	7.6078	8.4415	8.9925	3.6748	2	4.5538	6.7395	4.7102
1469	ENSECAG00000012150	ENSECAG00000012150	SHROOM2	2	6.0737	2	5.0798	7.6633	7.727	8.1257	6.8185
1470	ENSECAG00000037821	ENSECAG00000037821		2	2	2	2	6.7686	5.189	7.6613	6.2204
1471	ENSECAG00000040654	ENSECAG00000040654	BOLL	9.0349	5.2086	6.9283	9.7215	2	8.211	7.1303	8.3333
1472	ENSECAG00000039231	ENSECAG00000039231	ATOH8	5.3839	6.7568	8.3283	2	2	2.9471	6.4788	2.5888
1473	ENSECAG00000017459	ENSECAG00000017459	ARRB1	7.8344	7.5208	8.0968	2	2.5589	6.2016	8.1417	5.3323
1474	ENSECAG00000024218	ENSECAG00000024218	PCBP4	2	7.2352	7.0798	2	7.8582	6.3068	8.1784	5.2958
1475	ENSECAG00000012368	ENSECAG00000012368	ZNF385D	2	6.3896	6.8405	2	2	6.9068	6.3377	2
1476	ENSECAG00000024355	ENSECAG00000024355	ADCY9	8.2521	6.4481	5.6135	2	8.1974	2.5499	7.9059	7.0665
1477	ENSECAG00000008940	ENSECAG00000008940	TMEM40	2	7.0302	5.7403	7.8959	2	7.8597	7.7545	6.0552
1478	ENSECAG00000013060	ENSECAG00000013060	LOC100051733	7.8416	9.4866	9.0597	7.3543	2.5589	6.2197	10.331	5.9177
1479	ENSECAG00000018665	ENSECAG00000018665		9.2427	2	5.9224	4.8358	9.1082	7.8009	7.3016	8.4293
1480	ENSECAG00000039582	ENSECAG00000039582	LOC111774587	2.6526	9.2582	9.2988	6.2794	10.2266	8.1463	9.6621	8.5389
1481	ENSECAG00000035691	ENSECAG00000035691		5.5691	2	2.9254	5.8234	8.6659	7.2957	2	5.9177
1482	ENSECAG00000017112	ENSECAG00000017112	SLC6A4	8.279	7.2352	10.433	2.9085	9.2915	10.1357	9.0518	10.1213
1483	ENSECAG00000015633	ENSECAG00000015633	DNAH12	6.4133	8.3447	5.7643	2.286	2.3063	6.569	8.7688	4.257
1484	ENSECAG00000019741	ENSECAG00000019741	FMO5	6.612	7.8268	9.1075	9.5052	2	9.1384	8.2638	8.9333
1485	ENSECAG00000006660	ENSECAG00000006660	DNPH1	8.5972	9.49	9.0178	7.3924	2	8.5621	9.5101	8.5813
1486	ENSECAG00000020032	ENSECAG00000020032	MTHFR	8.0859	7.8915	3.3638	6.4911	2.5589	2.301	7.7264	4.4017
1487	ENSECAG00000001612	ENSECAG00000001612	RDH8	2	6.1811	2	2	2	7.6886	5.6946	6.4704
1488	ENSECAG00000019553	ENSECAG00000019553	ENGASE	2	6.2971	8.5348	7.7029	10.5822	8.2378	6.6074	7.3863
1489	ENSECAG00000007305	ENSECAG00000007305	TC2N	2	6.6486	7.0508	2	5.0589	2	7.4884	6.6693
1490	ENSECAG00000012390	ENSECAG00000012390	TIRAP	8.9541	8.3902	9.0178	4.542	2	7.9865	7.7405	6.2777
1491	ENSECAG00000007228	ENSECAG00000007228	ARHGAP31	9.2262	9.9984	10.5133	7.1197	2.9607	7.8769	9.5264	6.4373
1492	ENSECAG00000015608	ENSECAG00000015608	CRIM1	8.098	8.5187	9.7766	2.286	6.0746	8.9963	9.7005	7.5427
1493	ENSECAG00000024512	ENSECAG00000024512	TNFRSF10B	8.7236	8.6769	8.8452	8.8944	2	8.2555	10.0378	8.2208
1494	ENSECAG00000012253	ENSECAG00000012253	CXCL11	2	5.5127	9.3254	5.9516	2	5.9433	6.2616	7.1197
1495	ENSECAG00000005307	ENSECAG00000005307	RNF183	6.741	2	5.7403	8.5304	8.6892	9.3212	8.2491	9.151
1496	ENSECAG00000005796	ENSECAG00000005796	ATP2C2	5.9623	7.1845	2.5357	8.8457	10.9483	8.7818	7.2033	7.9362
1497	ENSECAG00000015527	ENSECAG00000015527	SNX33	2	7.385	7.6887	6.8721	2	7.8069	7.3936	5.6545
1498	ENSECAG00000019706	ENSECAG00000019706	MYH8	7.9118	3.4519	7.3422	8.6038	8.5247	7.6558	2	7.2874
1499	ENSECAG00000015944	ENSECAG00000015944	TKFC	9.5284	6.3286	9.1964	8.2519	2	8.413	8.5503	6.1402
1500	ENSECAG00000035190	ENSECAG00000035190		6.1366	7.9228	2	8.2684	8.8722	5.4864	8.349	3.8156
1501	ENSECAG00000013515	ENSECAG00000013515	SEMA3B	8.9574	9.0567	8.5659	2.5246	9.1592	9.6822	10.4968	9.2712
1502	ENSECAG00000024233	ENSECAG00000024233	LOC100058193	7.4373	5.2086	7.5433	2	2	3.8286	2.3331	7.1197
1503	ENSECAG00000010267	ENSECAG00000010267	CD44	8.0047	8.0558	8.6715	2	10.3118	6.583	8.727	7.9421
1504	ENSECAG00000015680	ENSECAG00000015680	LRRC9	2	7.0302	6.6469	2	2	7.0751	6.4448	6.5502
1505	ENSECAG00000019436	ENSECAG00000019436	COL6A2	7.349	2	7.6824	2.9085	7.3734	2	5.7232	6.2397
1506	ENSECAG00000006137	ENSECAG00000006137	FAM227A	7.2763	5.3687	2	7.2417	2	7.4869	7.5133	7.6624
1507	ENSECAG00000017885	ENSECAG00000017885	CNTNAP5	2	5.8531	6.0454	2	2	7.2169	7.7475	6.1808
1508	ENSECAG00000003563	ENSECAG00000003563	BST2	7.2974	7.0586	9.1651	2	4.3945	7.5526	9.4977	6.5346
1509	ENSECAG00000024239	ENSECAG00000024239	DKKL1	6.1366	7.9635	8.2106	2	2	5.9433	7.5377	5.4028
1510	ENSECAG00000007338	ENSECAG00000007338	SCARF2	2	6.8574	7.0605	8.1664	10.4856	8.9857	7.505	7.9362
1511	ENSECAG00000021360	ENSECAG00000021360	KCNMB1	2	2.52	5.1486	2	2	7.4024	6.8861	6.8313
1512	ENSECAG00000007449	ENSECAG00000007449	PTPN20	7.359	8.1336	8.623	10.1333	2	9.1313	8.6014	7.5582
1513	ENSECAG00000030057	ENSECAG00000030057		8.3363	8.763	9.5075	8.658	2	8.2555	5.9823	8.7895
1514	ENSECAG00000013217	ENSECAG00000013217	ECHDC2	9.7089	9.4132	9.8972	8.0132	2.5589	8.2064	10.0883	7.5735
1515	ENSECAG00000016752	ENSECAG00000016752	SYT10	10.0389	2	7.4866	7.3697	7.4766	7.3704	5.0929	8.954
1516	ENSECAG00000042179	ENSECAG00000042179	TREX1	6.612	7.9072	5.6656	2	2	5.3617	2	2
1517	ENSECAG00000020763	ENSECAG00000020763	MGST1	9.2776	2.52	7.1816	8.3713	10.1054	9.8713	7.7264	9.4016
1518	ENSECAG00000002744	ENSECAG00000002744	DNAJC22	8.116	2	6.2805	2	6.1913	6.7163	2	4.4017
1519	ENSECAG00000008360	ENSECAG00000008360	EFNB3	2.3629	2	6.4826	6.9355	8.5468	7.8655	6.3743	7.4036
1520	ENSECAG00000009418	ENSECAG00000009418	RASSF7	8.6014	9.6119	10.064	2.5246	9.7833	8.794	9.592	8.8026
1521	ENSECAG00000010377	ENSECAG00000010377	PCDHAC2	9.4097	9.1675	8.8253	8.7868	2	9.2371	7.6906	8.3512
1522	ENSECAG00000019438	ENSECAG00000019438	OSMR	2	8.3175	8.4631	9.4502	9.2382	7.1712	9.4726	7.487
1523	ENSECAG00000001570	ENSECAG00000001570	CALCR	2	6.4905	2	2.5246	4.3945	6.389	7.505	7.746
1524	ENSECAG00000040628	ENSECAG00000040628		6.612	2.7232	2.5357	5.6068	2	7.321	6.5763	8.4123
1525	ENSECAG00000015644	ENSECAG00000015644	SLC1A2	7.8911	2	7.6569	9.0192	8.425	9.2012	6.2018	9.5311
1526	ENSECAG00000011852	ENSECAG00000011852	ALDH4A1	7.107	6.5317	3.4846	2	9.5317	8.108	7.3846	5.7386
1527	ENSECAG00000018607	ENSECAG00000018607	C11H17orf64	7.1425	5.8531	7.7503	2	9.6176	6.7907	3.2008	5.4028
1528	ENSECAG00000017418	ENSECAG00000017418	ITGAM	8.7772	8.6366	2	8.8622	6.8654	9.257	9.3744	8.425
1529	ENSECAG00000013478	ENSECAG00000013478	FMO4	9.304	9.2438	9.816	8.658	2.5589	5.7329	8.2041	6.386
1530	ENSECAG00000016904	ENSECAG00000016904	CCDC103	6.2921	7.2269	8.6131	9.8256	2	9.2215	7.676	8.4502
1531	ENSECAG00000028531	ENSECAG00000028531		7.9187	9.059	9.4787	7.3387	2	6.0881	9.2321	8.1963
1532	ENSECAG00000023810	ENSECAG00000023810	STX1A	7.8559	7.3238	8.6842	7.3309	2	7.2957	3.7388	3.7084
1533	ENSECAG00000012990	ENSECAG00000012990	CALCRL	3.9487	5.8313	7.5979	2	2	5.6816	7.7335	2
1534	ENSECAG00000022165	ENSECAG00000022165	APOH	6.3938	2	2	2	7.8345	5.9862	5.1362	7.1197
1535	ENSECAG00000043077	ENSECAG00000043077		2	5.5399	2	6.3739	6.934	2	2	7.1711
1536	ENSECAG00000015096	ENSECAG00000015096	OSGEP	10.165	10.4154	11.2138	3.2114	8.8634	9.4777	9.077	9.2136
1537	ENSECAG00000023408	ENSECAG00000023408	SMPDL3A	10.6083	10.0512	11.3313	4.2411	8.2387	9.6325	12.2922	9.8172
1538	ENSECAG00000016458	ENSECAG00000016458	FGD5	7.349	2	2	3.6748	7.8816	4.8607	7.5696	6.5029
1539	ENSECAG00000032058	ENSECAG00000032058		2	6.4624	2	6.4337	5.0993	7.3377	2	7.36
1540	ENSECAG00000006777	ENSECAG00000006777	CFAP46	8.1743	6.3129	7.4047	2	2	6.0278	7.949	5.9881
1541	ENSECAG00000001267	ENSECAG00000001267	TMEM45B	4.8664	4.8227	7.472	7.8799	2	9.0901	8.4031	8.2875
1542	ENSECAG00000029716	ENSECAG00000029716	LOC100630393	2	6.2649	4.6254	2	6.8654	3.2582	8.734	6.3508
1543	ENSECAG00000041347	ENSECAG00000041347		2	5.1033	5.415	8.4385	2	7.727	3.9475	6.9419
1544	ENSECAG00000012692	ENSECAG00000012692	FAM81A	3.4415	8.7072	10.0184	10.5628	10.9386	10.5807	8.8028	10.2026
1545	ENSECAG00000002866	ENSECAG00000002866	UGCG	10.231	10.664	10.4461	9.9587	3.2746	9.2635	10.2969	9.7961
1546	ENSECAG00000017600	ENSECAG00000017600	CNTN2	2	2	2	7.666	7.9714	5.0745	5.2973	5.0545
1547	ENSECAG00000026840	ENSECAG00000026840	ST6GALNAC3	2	7.0773	8.7993	6.263	8.5793	9.3191	9.0603	8.6803
1548	ENSECAG00000011375	ENSECAG00000011375	FAM135B	6.4515	4.5293	2	6.9561	2.5589	5.6553	2	8.4123
1549	ENSECAG00000008521	ENSECAG00000008521	ZNF629	2	7.1319	5.9224	2	2	5.2951	7.3298	2
1550	ENSECAG00000022088	ENSECAG00000022088	DEF6	3.1004	6.6486	8.6905	8.8512	2.5589	7.3459	8.2192	7.4375
1551	ENSECAG00000006870	ENSECAG00000006870	SPATC1L	2	4.2943	5.9646	2	7.8285	7.5947	2	5.0976
1552	ENSECAG00000013897	ENSECAG00000013897	RFTN1	2	7.5743	6.0454	2	2	7.2524	5.4763	6.4204
1553	ENSECAG00000015081	ENSECAG00000015081	FRS3	2	2	6.3773	7.0828	8.0089	7.6017	7.3205	6.5656
1554	ENSECAG00000007171	ENSECAG00000007171	FGL1	8.1571	7.3394	2.5357	9.3217	9.4501	9.5914	9.1234	10.0449
1555	ENSECAG00000012252	ENSECAG00000012252	SLC17A9	9.4338	9.3025	9.4986	8.2847	2.5589	8.6514	8.2783	5.4699
1556	ENSECAG00000020766	ENSECAG00000020766	NHS	8.9739	9.6419	8.8869	8.8485	2	7.7015	8.3898	6.8566
1557	ENSECAG00000015153	ENSECAG00000015153	PCDH1	7.1885	2	7.6697	10.0075	8.155	5.4864	5.3349	8.1611
1558	ENSECAG00000016328	ENSECAG00000016328	ADAMTS2	2	5.8958	7.4938	2	2	6.5548	5.0483	7.3776
1559	ENSECAG00000008400	ENSECAG00000008400	CRISPLD1	7.9118	8.7012	2.5357	10.7367	8.3642	5.9862	7.8223	8.9153
1560	ENSECAG00000019577	ENSECAG00000019577	PEX6	9.4024	9.1566	9.4136	2.5246	9.454	9.2722	10.0061	8.9333
1561	ENSECAG00000042563	ENSECAG00000042563	GCSAM	6.8307	6.2485	9.6976	2	2.5589	5.2606	5.0929	6.3147
1562	ENSECAG00000038971	ENSECAG00000038971		2	5.5127	2	5.8674	2	6.569	8.0986	6.386
1563	ENSECAG00000024863	ENSECAG00000024863	FBF1	9.0381	6.2971	8.1296	8.1664	2.5589	8.108	8.4765	3.5927
1564	ENSECAG00000007404	ENSECAG00000007404	DHX37	9.4048	7.7532	8.2495	2	9.895	7.8939	6.319	7.161
1565	ENSECAG00000007605	ENSECAG00000007605	KMT2B	8.6556	6.6234	6.1404	2	2	6.0278	6.8213	3.4668
1566	ENSECAG00000014404	ENSECAG00000014404	WDR62	7.1657	9.8366	9.1285	2	8.9433	8.3029	8.2975	7.6837
1567	ENSECAG00000023026	ENSECAG00000023026	PAPPA	6.9689	2	2	7.362	2	6.0072	6.7945	6.0108
1568	ENSECAG00000012093	ENSECAG00000012093	NEURL4	2	6.9413	2	2.5246	7.4689	6.5405	7.2728	5.2958
1569	ENSECAG00000015401	ENSECAG00000015401	GAA	10.1821	9.15	10.8666	3.2114	9.9987	8.4932	10.4179	8.8941
1570	ENSECAG00000006776	ENSECAG00000006776	IL15RA	2	6.3594	7.7801	6.263	2	4.9061	2	2
1571	ENSECAG00000012444	ENSECAG00000012444	ZNF696	8.0365	8.1247	8.279	2	4.3945	4.0867	7.6833	4.3312
1572	ENSECAG00000040804	ENSECAG00000040804		5.0269	2.52	2	7.721	8.9707	6.8383	6.7111	6.1606
1573	ENSECAG00000002491	ENSECAG00000002491	WTIP	2	2	4.8668	6.9863	9.1278	5.1518	5.0483	3.3289
1574	ENSECAG00000007054	ENSECAG00000007054	ZSWIM2	8.1686	2	4.9944	2	2	7.0949	4.9056	6.0332
1575	ENSECAG00000007821	ENSECAG00000007821	GALNT13	2	6.931	2	2	2	6.569	6.4275	6.2397
1576	ENSECAG00000037764	ENSECAG00000037764		2	6.5717	7.0798	6.8171	2	2	5.3716	2
1577	ENSECAG00000020555	ENSECAG00000020555	SYNPO2L	7.8771	2	5.3208	2	8.8428	5.3288	6.0058	5.1802
1578	ENSECAG00000017684	ENSECAG00000017684	MFNG	2	3.2027	5.6656	7.2501	9.4849	6.9935	6.1813	7.6837
1579	ENSECAG00000027965	ENSECAG00000027965		6.2053	2	2	7.7913	2	7.2436	4.3661	5.7921
1580	ENSECAG00000021174	ENSECAG00000021174	ACKR4	6.3337	6.6977	2.5357	6.5051	2	4.7655	9.5842	5.7111
1581	ENSECAG00000004549	ENSECAG00000004549	KPNA6	9.4409	8.0837	8.0239	7.7682	2	9.0119	9.4035	8.7663
1582	ENSECAG00000000292	ENSECAG00000000292	THSD7A	10.2172	9.2906	8.7338	5.3205	4.0269	5.8065	7.9245	4.0087
1583	ENSECAG00000010514	ENSECAG00000010514	HOMEZ	6.9015	8.8278	9.3334	2	7.5801	9.7844	8.168	7.6479
1584	ENSECAG00000009308	ENSECAG00000009308	USP27X	8.098	7.2922	2	2	7.8582	4.9501	6.0289	6.4204
1585	ENSECAG00000007589	ENSECAG00000007589	ITGB5	6.1828	8.2117	9.0718	2	9.5717	7.2957	8.9095	6.7115
1586	ENSECAG00000023260	ENSECAG00000023260	SLC7A6	8.1857	6.8681	9.6532	2	9.0681	8.2423	9.0936	7.9714
1587	ENSECAG00000016126	ENSECAG00000016126	RELL1	9.9975	7.1408	8.5348	7.5893	2	8.7696	8.5623	8.5506
1588	ENSECAG00000022720	ENSECAG00000022720	ZNF641	9.5418	8.683	8.6873	2	8.2876	8.5479	8.9095	8.9273
1589	ENSECAG00000009545	ENSECAG00000009545	SH3PXD2A	6.694	2	4.3353	7.556	9.0501	8.6811	8.2589	7.7662
1590	ENSECAG00000010715	ENSECAG00000010715	PLEKHA3	9.0412	9.2785	8.6967	6.1248	2	8.1225	8.7825	7.948
1591	ENSECAG00000013595	ENSECAG00000013595	FHOD1	7.8416	7.7298	8.4704	2.9085	2	5.6553	7.7193	6.5656
1592	ENSECAG00000024595	ENSECAG00000024595	DNAJC27	9.4945	7.1845	2	9.1563	8.7154	6.0278	6.0741	7.8442
1593	ENSECAG00000013544	ENSECAG00000013544	TMEM268	3.1004	6.1462	8.7123	7.6217	2	7.9051	7.6085	5.1802
1594	ENSECAG00000000984	ENSECAG00000000984	THEMIS	6.694	8.3562	5.7403	2.5246	2	6.3236	3.7388	2
1595	ENSECAG00000009797	ENSECAG00000009797	PRTFDC1	8.807	9.4918	8.4408	7.6409	2	6.3068	8.8619	6.1402
1596	ENSECAG00000009401	ENSECAG00000009401	NUDT7	9.267	8.9619	8.2062	9.1452	2	7.3042	8.7927	6.5656
1597	ENSECAG00000005110	ENSECAG00000005110	MSRB3	8.987	9.6419	10.1804	5.5539	2.9607	6.8266	9.0742	7.3511
1598	ENSECAG00000009842	ENSECAG00000009842	VWA3A	2	2	6.5113	7.3697	2	4.8607	6.2616	7.2686
1599	ENSECAG00000009128	ENSECAG00000009128	ADAT1	7.8199	2	5.9009	2	2	7.1896	6.0058	5.2958
1600	ENSECAG00000015366	ENSECAG00000015366	EFCAB13	5.4608	5.6185	2	8.905	8.9181	8.5657	6.7945	8.531
1601	ENSECAG00000006848	ENSECAG00000006848	SLC27A6	2	5.9373	7.1994	2.9085	2	7.1896	6.3377	2
1602	ENSECAG00000003241	ENSECAG00000003241	MFSD6L	3.8376	8.379	8.1434	3.6748	2.5589	8.4012	7.8223	6.2777
1603	ENSECAG00000021869	ENSECAG00000021869	SNIP1	8.5093	8.0975	9.3009	2	8.417	8.9857	8.8261	9.2013
1604	ENSECAG00000021622	ENSECAG00000021622	WARS2	9.1056	9.9935	8.4296	9.8088	2.5589	8.7849	9.6842	8.8787
1605	ENSECAG00000023839	ENSECAG00000023839	UBE2U	8.6014	8.9417	8.452	6.5598	2	9.1643	8.8161	8.7393
1606	ENSECAG00000029088	ENSECAG00000029088	PCTP	2	7.0492	7.3971	2	2	5.6816	6.1179	2.5888
1607	ENSECAG00000009750	ENSECAG00000009750	PIGQ	8.9739	9.1098	9.0228	2	8.5061	9.3149	8.1628	8.0057
1608	ENSECAG00000015074	ENSECAG00000015074	LIPE	2	6.4624	7.8548	7.2079	10.0728	6.5969	4.4371	7.7324
1609	ENSECAG00000010127	ENSECAG00000010127	INSR	3.4415	7.5343	5.5034	3.945	2	6.4049	8.8652	8.0057
1610	ENSECAG00000015218	ENSECAG00000015218	DBF4B	2.6526	7.1671	7.1727	8.2352	10.9959	9.0248	7.162	9.064
1611	ENSECAG00000017812	ENSECAG00000017812	AHRR	2.6526	6.8135	7.041	2	8.8896	7.6755	6.984	6.0552
1612	ENSECAG00000010395	ENSECAG00000010395	RIN1	2	6.2971	6.6726	2	7.8582	6.146	2	3.8156
1613	ENSECAG00000023139	ENSECAG00000023139		2	6.8681	6.5671	2	7.0416	2	6.8475	5.7921
1614	ENSECAG00000007347	ENSECAG00000007347	MFSD8	8.406	8.3097	8.8869	7.5082	2	4.6635	8.6984	6.4204
1615	ENSECAG00000013986	ENSECAG00000013986	TMEM178A	7.4562	7.2922	8.5172	2	7.5658	9.5111	9.7691	8.2159
1616	ENSECAG00000000770	ENSECAG00000000770	SLC35C1	2	7.4365	7.631	2	7.7734	6.1833	7.2434	5.8181
1617	ENSECAG00000005102	ENSECAG00000005102	C2H1orf216	2	6.6234	7.45	6.2956	2	5.8536	6.7395	2
1618	ENSECAG00000013771	ENSECAG00000013771	PDE4D	9.7382	6.5452	7.8936	6.419	2	9.6526	6.7945	7.1301
1619	ENSECAG00000020012	ENSECAG00000020012	KATNIP	2	7.1496	6.2467	6.7715	9.8631	8.8986	8.7994	7.6766
1620	ENSECAG00000019882	ENSECAG00000019882	CALHM3	5.8806	2	2	7.7798	2	7.0246	5.0023	6.3147
1621	ENSECAG00000015410	ENSECAG00000015410	MAP3K6	7.4656	7.651	2.9254	9.0313	10.4083	9.9506	8.8425	9.9802
1622	ENSECAG00000013376	ENSECAG00000013376	TCEAL2	6.8595	7.8862	2	2	2	5.8765	5.0929	6.3147
1623	ENSECAG00000012206	ENSECAG00000012206	ZNF572	7.244	2.7232	8.9407	8.1442	10.2988	10.0011	7.7751	9.4791
1624	ENSECAG00000033381	ENSECAG00000033381		7.7903	7.1845	6.9806	7.1378	2	2	7.1725	6.8055
1625	ENSECAG00000024184	ENSECAG00000024184	PGBD2	7.9524	8.9569	9.2844	2	8.3847	8.7573	9.305	8.017
1626	ENSECAG00000023870	ENSECAG00000023870	ACSS1	10.6855	11.1983	11.9035	9.432	4.1854	9.8085	11.1082	9.2475
1627	ENSECAG00000014410	ENSECAG00000014410	CASZ1	2	7.0492	2	4.5953	8.9039	6.4818	6.1813	5.8436
1628	ENSECAG00000041845	ENSECAG00000041845		2	4.7778	2	7.6409	2	7.6886	5.1782	5.7386
1629	ENSECAG00000016696	ENSECAG00000016696	CAMK4	4.9219	5.428	6.6076	2	2	8.7449	7.4113	4.4017
1630	ENSECAG00000006117	ENSECAG00000006117	PLEKHG3	2	7.3316	7.3816	2	7.8104	7.2436	5.4073	6.6404
1631	ENSECAG00000006338	ENSECAG00000006338	ANKH	5.0766	2	9.6532	7.0545	8.1881	6.5548	8.8294	7.4036
1632	ENSECAG00000006973	ENSECAG00000006973	PHLDA2	9.765	8.6523	9.7543	7.1467	6.4158	5.3617	4.2916	3.4668
1633	ENSECAG00000024449	ENSECAG00000024449	SALL2	7.3889	6.2971	7.1727	2	2	6.4049	2	4.8172
1634	ENSECAG00000013516	ENSECAG00000013516		2	8.4841	9.0401	9.1696	9.2936	8.5515	8.147	7.315
1635	ENSECAG00000027756	ENSECAG00000027756		2	7.1845	4.5718	6.5731	2	6.9829	8.0026	7.1911
1636	ENSECAG00000010964	ENSECAG00000010964	DENND1C	7.1425	7.0206	2	2	2	7.1988	5.7789	4.8679
1637	ENSECAG00000015128	ENSECAG00000015128	CAPG	10.6262	12.4115	11.9864	8.2684	7.5069	6.7163	10.1317	6.0769
1638	ENSECAG00000009042	ENSECAG00000009042	LOC100069585	8.4157	8.463	8.3798	6.3116	2	4.9927	8.147	4.4017
1639	ENSECAG00000014110	ENSECAG00000014110	TCAF1	11.5673	11.3485	11.7813	4.6467	9.3195	10.4727	12.0056	10.2087
1640	ENSECAG00000019670	ENSECAG00000019670	UBA7	7.5206	8.5524	9.1606	2	7.6497	7.1804	10.0061	7.0556
1641	ENSECAG00000034294	ENSECAG00000034294		2	2	5.4746	7.6472	2	6.569	5.6654	2
1642	ENSECAG00000007852	ENSECAG00000007852	WDR31	9.4991	8.0176	2	7.3151	8.9039	7.9545	5.219	7.7595
1643	ENSECAG00000000706	ENSECAG00000000706	MEGF11	2	6.1104	6.3457	7.3999	10.1227	8.4745	7.6314	8.3864
1644	ENSECAG00000020200	ENSECAG00000020200	DPYSL3	8.8326	10.3468	11.2263	8.1752	3.5323	8.7005	10.8098	9.1839
1645	ENSECAG00000012480	ENSECAG00000012480	SPATA16	4.148	2	2	7.2666	7.0519	6.9068	2	5.8934
1646	ENSECAG00000029004	ENSECAG00000029004		7.1998	2	2	2	7.6833	6.526	4.4371	5.0976
1647	ENSECAG00000025122	ENSECAG00000025122	KIF9	8.9238	9.2188	9.2227	8.5269	2	8.3281	8.6014	8.2208
1648	ENSECAG00000042865	ENSECAG00000042865	CCDC194	2	2.2833	7.1454	5.4125	2	6.6107	4.8019	7.8568
1649	ENSECAG00000041368	ENSECAG00000041368	COL22A1	6.2275	2	3.8866	2	8.3642	7.3126	5.4073	6.8566
1650	ENSECAG00000018245	ENSECAG00000018245	EPHX3 ENSECAG00000018245	7.8911	2	8.308	7.3543	2.5589	6.5405	7.2335	6.3147
1651	ENSECAG00000008201	ENSECAG00000008201	PIP5K1A	8.8894	9.9371	10.7297	7.5357	3.2746	9.7016	10.3992	8.2305
1652	ENSECAG00000013161	ENSECAG00000013161	ZNF471	10.2942	8.9942	9.3375	9.1295	2.5589	8.9751	9.1762	8.0226
1653	ENSECAG00000009299	ENSECAG00000009299	ICAM5	2	7.2435	2	2	7.8988	5.9433	4.9547	5.2583
1654	ENSECAG00000008724	ENSECAG00000008724	MPST	9.7876	10.289	10.5596	7.5425	3.2746	7.3294	9.4254	7.1711
1655	ENSECAG00000003075	ENSECAG00000003075	BORCS6	2	5.693	6.6469	2	7.7609	7.8482	7.5215	5.7921
1656	ENSECAG00000011434	ENSECAG00000011434	DELE1	9.515	10.56	10.329	3.2114	8.1454	9.4512	10.1529	7.9421
1657	ENSECAG00000016559	ENSECAG00000016559	TNFSF11	7.5116	7.21	4.775	2	2	5.8302	2	6.4539
1658	ENSECAG00000009171	ENSECAG00000009171	NUP210	2	6.5452	8.0968	2.9085	8.5247	7.5808	7.1087	6.5346
1659	ENSECAG00000024077	ENSECAG00000024077	JCAD	9.2372	6.6486	7.3422	2.5246	9.9149	8.4783	9.4035	9.0227
1660	ENSECAG00000022594	ENSECAG00000022594	SCEL	5.8234	2	7.5709	6.2464	9.1782	6.6512	2.6036	6.3329
1661	ENSECAG00000019634	ENSECAG00000019634	DMC1	2	6.5317	2	2.5246	2	6.6243	7.1725	5.965
1662	ENSECAG00000033794	ENSECAG00000033794		4.148	4.5826	7.4866	2	2.3063	6.7907	8.1204	7.24
1663	ENSECAG00000008040	ENSECAG00000008040	ADGRB3	6.1828	4.1607	8.8869	7.291	2	8.0435	8.5342	7.8568
1664	ENSECAG00000039344	ENSECAG00000039344		4.3232	2	2	7.291	2	6.3068	5.9823	7.4291
1665	ENSECAG00000017468	ENSECAG00000017468	TFAP2A	7.6162	6.6856	2	7.9835	7.3897	5.3617	2	6.1402
1666	ENSECAG00000010510	ENSECAG00000010510	SEMA4F	10.8139	10.0723	11.3151	9.1718	3.6457	8.3446	8.9157	7.5811
1667	ENSECAG00000000925	ENSECAG00000000925	NEIL1	9.6485	6.7334	8.4296	8.5541	2	8.6075	8.7515	7.9421
1668	ENSECAG00000014466	ENSECAG00000014466	GPR108	9.3118	9.5464	8.9327	8.2352	7.8285	7.5091	7.8485	2
1669	ENSECAG00000018414	ENSECAG00000018414	MROH7	2	2	7.42	2	2	5.9862	5.6355	6.5188
1670	ENSECAG00000024896	ENSECAG00000024896	MON2	10.8176	10.5847	11.4853	4.1726	9.4305	10.3753	11.6201	10.4709
1671	ENSECAG00000007518	ENSECAG00000007518	MARCHF3	8.9574	9.0016	8.3283	5.2885	2.5589	7.8306	9.7656	8.3512
1672	ENSECAG00000035548	ENSECAG00000035548	LOC102147390	2	2.52	7.1454	2.286	2	6.1076	7.3756	5.6253
1673	ENSECAG00000019746	ENSECAG00000019746	RGS12	2.6526	9.607	9.5445	6.7715	8.3724	9.1479	9.7005	8.9887
1674	ENSECAG00000015005	ENSECAG00000015005	GSDMD	8.3363	9.7093	9.6976	2.5246	8.7284	9.0999	9.6677	8.8725
1675	ENSECAG00000014596	ENSECAG00000014596	LARGE2	2	7.4863	7.5912	7.8026	2.5589	6.4206	6.8213	3.7084
1676	ENSECAG00000016290	ENSECAG00000016290	ACOT6	7.2869	6.5717	6.4826	2	2	7.0349	8.3898	5.7921
1677	ENSECAG00000014974	ENSECAG00000014974	GSAP	7.7602	4.0134	5.8113	2	2	6.4206	7.7122	7.1711
1678	ENSECAG00000012072	ENSECAG00000012072	SRC	2.6526	7.712	6.5113	2.5246	2	6.3402	7.7955	5.7921
1679	ENSECAG00000036452	ENSECAG00000036452		2	6.7097	7.2082	6.1428	2	2	5.5421	2
1680	ENSECAG00000018048	ENSECAG00000018048	TRPC1	2	8.1732	5.5868	6.3891	2	4.5538	7.887	3.8156
1681	ENSECAG00000020682	ENSECAG00000020682	TTLL11	2	4.7778	7.2683	8.6549	2	6.6243	4.5046	6.1402
1682	ENSECAG00000031989	ENSECAG00000031989		2	2	2	2	6.6915	6.7907	5.7789	6.5346
1683	ENSECAG00000007716	ENSECAG00000007716	SAT2	9.5396	10.0166	9.5703	8.689	2.5589	7.8069	9.1421	8.5926
1684	ENSECAG00000023154	ENSECAG00000023154	P2RY12	2	5.7638	2	2	2	5.7329	7.5696	6.3685
1685	ENSECAG00000021857	ENSECAG00000021857	LOC102150658	6.4702	7.6879	7.42	2	2	4.9061	7.6389	6.6976
1686	ENSECAG00000001268	ENSECAG00000001268	EXOC3L1	6.4887	6.8135	2.2925	2	8.1502	6.5969	7.973	4.6536
1687	ENSECAG00000008165	ENSECAG00000008165	IVD	8.4633	9.5125	9.8246	8.8512	2.5589	8.0686	9.8362	9.1278
1688	ENSECAG00000037214	ENSECAG00000037214	TUBB4A	8.2576	6.8788	8.3759	2	2.9607	4.2363	6.8345	4.9169
1689	ENSECAG00000031128	ENSECAG00000031128		6.0396	2	2	4.2411	6.6915	7.4024	6.3922	8.3378
1690	ENSECAG00000016072	ENSECAG00000016072	TPRG1	6.9689	5.4568	4.3353	10.637	10.2186	9.1313	7.6314	10.4482
1691	ENSECAG00000010778	ENSECAG00000010778	VWF	2	2	6.0256	6.8394	8.6925	5.5449	5.4763	7.3422
1692	ENSECAG00000012008	ENSECAG00000012008	SH3GL3	9.429	7.5071	6.4533	11.6316	12.1754	12.1943	11.2405	12.9861
1693	ENSECAG00000008140	ENSECAG00000008140	RNF125	7.4934	2	8.3602	6.7715	2	4.3718	6.3377	5.0545
1694	ENSECAG00000022500	ENSECAG00000022500	ANXA6	8.7772	7.9735	10.5257	8.4567	2.5589	8.0933	8.5342	5.9415
1695	ENSECAG00000016996	ENSECAG00000016996	GCN1	10.6551	9.2521	11.7303	10.2533	3.9406	10.4518	10.6595	9.6077
1696	ENSECAG00000007861	ENSECAG00000007861	PAPLN	5.3438	4.4166	2	8.7194	9.5931	6.7786	5.8325	5.5651
1697	ENSECAG00000037074	ENSECAG00000037074		6.741	8.683	2	9.259	7.5069	9.1121	6.808	8.8284
1698	ENSECAG00000021685	ENSECAG00000021685	DCLRE1B	2.8938	6.0921	2.9254	8.0988	3.7509	8.4632	8.1784	6.8313
1699	ENSECAG00000042164	ENSECAG00000042164		6.8736	2	4.5718	2	6.5674	5.3617	4.9547	8.9916
1700	ENSECAG00000010220	ENSECAG00000010220	C4orf48	8.5539	9.0707	9.2549	2	6.6099	6.8956	8.8969	6.8815
1701	ENSECAG00000010371	ENSECAG00000010371	GAS2L3	2.6526	9.2356	8.6263	10.6661	8.7758	9.3149	8.349	8.7796
1702	ENSECAG00000018099	ENSECAG00000018099	LGALSL	7.5561	7.4863	7.9259	2.5246	2	7.0652	7.2533	6.9537
1703	ENSECAG00000020925	ENSECAG00000020925	TMCO4	4.6202	7.3775	7.9523	2	2	6.9068	7.2033	4.8679
1704	ENSECAG00000011864	ENSECAG00000011864	ARHGAP9	2	6.7097	6.1031	8.0614	9.9388	8.4364	6.319	8.3288
1705	ENSECAG00000018310	ENSECAG00000018310	SS18L1	7.244	6.7097	6.9068	2	2	5.4254	6.2018	2
1706	ENSECAG00000043653	ENSECAG00000043653		6.0889	6.7911	8.5029	2.286	2	6.2552	7.0646	7.5191
1707	ENSECAG00000022543	ENSECAG00000022543	MANEAL	2	2	5.6135	6.263	7.8582	6.569	6.8987	8.017
1708	ENSECAG00000019229	ENSECAG00000019229	STAMBPL1	2.6526	5.8531	7.9259	6.7124	2	7.6558	7.9611	7.3688
1709	ENSECAG00000015398	ENSECAG00000015398	TTPAL	3.586	10.1079	11.1301	7.8582	9.3781	7.085	9.6227	6.93
1710	ENSECAG00000007597	ENSECAG00000007597	CYP2R1	6.6453	3.6643	6.7226	7.8799	9.8395	7.6755	2.6036	8.017
1711	ENSECAG00000028633	ENSECAG00000028633	ZNF233	5.1247	8.3057	9.6123	8.1442	2	7.8939	7.0534	5.8934
1712	ENSECAG00000003142	ENSECAG00000003142	GPR75	8.1513	8.3677	9.5462	9.1067	2	8.7788	7.8223	7.2207
1713	ENSECAG00000016486	ENSECAG00000016486	ARRDC2	2	7.9834	8.9485	6.3116	9.5131	6.85	8.8228	7.7595
1714	ENSECAG00000007276	ENSECAG00000007276	EPHB6	2	6.5317	8.2665	8.3326	9.4715	4.7655	7.3391	5.7111
1715	ENSECAG00000037873	ENSECAG00000037873	LOC100058979	11.1654	10.9463	11.1593	9.3038	4.1083	9.8439	11.3029	9.5718
1716	ENSECAG00000022668	ENSECAG00000022668	SEMA4B	9.5572	9.4168	10.7404	9.1044	2.9607	9.3685	9.5862	8.3243
1717	ENSECAG00000017208	ENSECAG00000017208	CALB2	2	2	5.3208	5.3518	7.9659	6.8844	2	6.0108
1718	ENSECAG00000014864	ENSECAG00000014864	PDZRN3	5.8234	3.0599	6.8629	8.5338	10.735	8.413	9.4514	8.4749
1719	ENSECAG00000010322	ENSECAG00000010322	LDHD	2.6526	6.6486	2.5357	2	2	6.4206	7.8743	5.1395
1720	ENSECAG00000014851	ENSECAG00000014851	ILDR2	8.5843	7.7	8.3992	2.5246	10.222	9.7428	7.8743	9.1068
1721	ENSECAG00000004159	ENSECAG00000004159	BCL9	7.7978	8.5789	9.8835	8.0988	2	7.9162	8.8128	6.9537
1722	ENSECAG00000015282	ENSECAG00000015282	POLL	6.694	5.9167	5.6656	10.2282	11.6919	10.791	8.2735	10.4017
1723	ENSECAG00000019557	ENSECAG00000019557	LDLR	9.9532	10.3867	10.8449	8.8402	3.5323	8.2815	6.8861	7.2304
1724	ENSECAG00000012784	ENSECAG00000012784	ZMAT3	2	4.0134	8.7489	8.9695	7.6767	6.7907	5.8842	7.0773
1725	ENSECAG00000004325	ENSECAG00000004325	GCNT3	8.2843	2	7.472	8.7012	8.7913	9.0427	6.6074	9.0883
1726	ENSECAG00000024403	ENSECAG00000024403	DPYSL5	2.6526	2.9014	5.8342	5.6826	6.1725	8.2289	9.6695	6.5346
1727	ENSECAG00000022935	ENSECAG00000022935	ABCD1	6.6453	4.089	8.7338	2	2	3.514	6.3743	5.5024
1728	ENSECAG00000028585	ENSECAG00000028585		2	6.8356	7.2767	2	2.5589	5.6012	6.2419	2
1729	ENSECAG00000017116	ENSECAG00000017116	STK11IP	7.4468	7.3471	9.1308	2	8.2919	9.3107	9.1368	7.1301
1730	ENSECAG00000017301	ENSECAG00000017301	C3H4orf19	8.1396	2	6.2971	9.4824	8.8925	7.9653	8.147	8.535
1731	ENSECAG00000003722	ENSECAG00000003722	ZFP62	9.687	9.7794	8.8022	8.3168	2.5589	8.9751	8.8875	9.5311
1732	ENSECAG00000015892	ENSECAG00000015892	CACNA1D	7.698	3.562	2.5357	4.025	7.3816	7.9865	8.3536	7.9421
1733	ENSECAG00000011647	ENSECAG00000011647	GMIP	9.304	2.52	9.6548	8.6391	8.6215	7.7079	8.6875	5.7656
1734	ENSECAG00000019633	ENSECAG00000019633	IGFBP6	9.4121	8.5591	8.8648	8.4922	9.8792	7.6085	2.3331	7.0446
1735	ENSECAG00000042326	ENSECAG00000042326	SERTM2	5.3025	4.2291	2	6.5327	2	7.1618	2	7.4951
1736	ENSECAG00000012932	ENSECAG00000012932	USP24	7.5116	10.1192	8.258	2	7.8582	7.8939	8.7163	7.8755
1737	ENSECAG00000013724	ENSECAG00000013724	FAS	7.244	2	6.0454	2.5246	7.2798	8.1836	7.6008	6.9884
1738	ENSECAG00000016916	ENSECAG00000016916	DGKD	2.6526	7.3999	8.6098	9.0118	10.9324	8.3446	7.8023	8.6838
1739	ENSECAG00000022407	ENSECAG00000022407	SLIT2	2	2	6.3135	2	2	6.389	7.2033	5.5651
1740	ENSECAG00000041064	ENSECAG00000041064		8.0676	6.1811	5.2543	5.8008	2	8.0384	3.3552	8.7359
1741	ENSECAG00000035417	ENSECAG00000035417	LOC100056282	9.689	8.5789	7.5979	8.5709	2	8.6177	7.676	8.5232
1742	ENSECAG00000016643	ENSECAG00000016643	VMO1	7.9524	5.0285	2	2	7.6497	6.9829	6.3561	6.611
1743	ENSECAG00000018784	ENSECAG00000018784	NIM1K	2	2	6.8405	2	2	5.1518	6.8605	6.4704
1744	ENSECAG00000034955	ENSECAG00000034955	BHLHE41	8.3001	8.2368	9.1331	7.3309	4.6333	5.1137	6.319	2
1745	ENSECAG00000000671	ENSECAG00000000671	LRRC27	8.2358	8.2327	8.6619	8.3903	2	9.3786	7.9307	9.1637
1746	ENSECAG00000010184	ENSECAG00000010184	ADAMTSL3	2	7.0865	2	6.9561	2	5.3939	5.8586	2
1747	ENSECAG00000011355	ENSECAG00000011355	TRAF3IP3 ENSECAG00000011355	6.6779	8.5491	5.5318	2.5246	2	5.3617	8.2192	6.0769
1748	ENSECAG00000031152	ENSECAG00000031152	EMX2	8.3565	6.6856	8.4594	3.5721	2	7.8247	7.7335	6.0332
1749	ENSECAG00000020860	ENSECAG00000020860	LSMEM1	2	2	2	7.5012	6.2993	7.0451	5.3349	5.8181
1750	ENSECAG00000033365	ENSECAG00000033365		5.1247	5.7867	2	9.2445	7.2352	7.8365	7.3846	9.0394
1751	ENSECAG00000004242	ENSECAG00000004242	AQP4	7.349	2	6.1767	2	2	6.0278	2	5.8934
1752	ENSECAG00000008684	ENSECAG00000008684	HTT	6.9288	10.2266	9.6337	9.0882	4.1083	10.3873	11.1778	10.6077
1753	ENSECAG00000014578	ENSECAG00000014578	TRIM50	7.4656	5.9576	2	7.5893	9.8964	7.4944	6.0058	8.7829
1754	ENSECAG00000030686	ENSECAG00000030686		8.8107	8.4665	10.5089	6.3274	5.9477	11.6308	12.1385	11.1581
1755	ENSECAG00000020618	ENSECAG00000020618	C2H8orf58	9.1115	7.2016	9.2008	2	8.3006	8.8559	7.0191	6.386
1756	ENSECAG00000042739	ENSECAG00000042739		6.4133	4.3568	6.3616	9.611	8.3006	7.7583	2	6.5188
1757	ENSECAG00000034457	ENSECAG00000034457		7.0333	7.5411	7.0894	2	2	4.6097	7.7264	5.2197
1758	ENSECAG00000023815	ENSECAG00000023815	PLA2R1	7.9255	6.8356	7.8035	2	2	5.3288	6.41	6.5029
1759	ENSECAG00000029332	ENSECAG00000029332		2	5.5666	7.8093	2	2	5.9214	6.5605	6.1194
1760	ENSECAG00000008948	ENSECAG00000008948	SIT1	2	4.4166	6.8851	2.5246	2	6.583	5.4763	8.0057
1761	ENSECAG00000000859	ENSECAG00000000859	HEXIM1	6.9288	6.661	8.1752	2	2	5.6816	7.5457	5.5341
1762	ENSECAG00000017083	ENSECAG00000017083	GPRC5C	8.0428	4.4166	7.6761	10.2091	10.6645	10.8689	6.6226	10.7631
1763	ENSECAG00000022961	ENSECAG00000022961	LOC100054254	9.304	9.5974	9.908	8.7103	2.5589	8.7511	9.0518	8.3951
1764	ENSECAG00000013323	ENSECAG00000013323		10.5301	10.9912	10.2671	4.2411	7.1892	9.9424	11.1351	8.8475
1765	ENSECAG00000009159	ENSECAG00000009159	PLXND1	2	6.1982	7.4866	4.1007	9.6001	6.929	5.2973	7.7927
1766	ENSECAG00000007692	ENSECAG00000007692	BEST1	2	7.5544	7.3893	3.4616	8.7316	7.2524	8.0142	6.6404
1767	ENSECAG00000021224	ENSECAG00000021224	PLCB1	8.9999	9.4935	9.5235	7.4587	2.5589	9.2305	9.399	7.5427
1768	ENSECAG00000016258	ENSECAG00000016258	ENTPD1	4.3232	8.2159	7.6569	10.5195	10.9559	11.3553	10.045	10.5429
1769	ENSECAG00000032342	ENSECAG00000032342		6.2921	5.1392	4.3981	9.72	10.2094	9.4435	7.4884	10.2355
1770	ENSECAG00000020320	ENSECAG00000020320	CD302	6.8595	7.9584	5.5318	2	2.5589	6.8383	8.0655	7.2686
1771	ENSECAG00000008095	ENSECAG00000008095	ZNF517	2	7.4932	6.4234	4.1007	6.8418	2	8.02	5.5024
1772	ENSECAG00000019926	ENSECAG00000019926	BRINP3	2	5.4851	4.5162	2	2	7.6951	7.3756	5.4699
1773	ENSECAG00000009909	ENSECAG00000009909	IPO4	8.5714	8.9186	9.5514	8.2012	2.5589	9.0351	10.0163	7.1405
1774	ENSECAG00000013131	ENSECAG00000013131	PECR	2	9.4512	8.3523	6.9963	8.6726	6.6776	8.6581	6.1606
1775	ENSECAG00000024861	ENSECAG00000024861	DLX1	2	2	2	6.2297	5.8797	6.0482	2	7.2592
1776	ENSECAG00000005161	ENSECAG00000005161	MIDEAS	5.3438	6.7097	7.5709	2	2	6.3402	7.4025	7.6407
1777	ENSECAG00000001854	ENSECAG00000001854	TST	9.8586	10.0793	10.417	7.182	3.1262	8.5299	8.5503	7.2874
1778	ENSECAG00000008749	ENSECAG00000008749	VTCN1	2	2	5.1116	8.8236	5.9696	7.0143	3.8469	5.1802
1779	ENSECAG00000034809	ENSECAG00000034809	SPAG8	2	8.4665	8.4183	7.727	9.4005	7.7644	8.5623	9.0283
1780	ENSECAG00000015127	ENSECAG00000015127	SLC13A4	5.3438	4.7778	2	2	8.7187	2	5.5739	5.2197
1781	ENSECAG00000020556	ENSECAG00000020556	SH3D21	7.6495	2	6.8061	7.9429	8.5284	5.4254	3.0278	6.5346
1782	ENSECAG00000007481	ENSECAG00000007481	ASTN1	5.9355	2	4.4584	8.6359	8.3929	8.3113	7.0758	8.1041
1783	ENSECAG00000005335	ENSECAG00000005335	HDHD3	7.8559	9.2335	6.5255	2	9.2108	7.3785	8.8969	7.1711
1784	ENSECAG00000022470	ENSECAG00000022470	ZSCAN2	2	7.4365	5.1486	8.214	9.3216	6.1647	8.7056	7.4207
1785	ENSECAG00000018565	ENSECAG00000018565	EEF1AKNMT	8.8033	4.4741	10.1464	8.4852	11.9182	11.1139	9.8164	11.2841
1786	ENSECAG00000004135	ENSECAG00000004135	AMPH	2	8.7398	8.972	8.9103	8.625	7.3126	8.1041	8.7529
1787	ENSECAG00000040211	ENSECAG00000040211		6.5778	6.7334	2.7436	8.2847	9.6054	7.2957	3.2008	7.1301
1788	ENSECAG00000016557	ENSECAG00000016557	ZNF793	9.6485	5.8958	9.1331	8.471	2.3063	8.0982	8.3673	7.6479
1789	ENSECAG00000012249	ENSECAG00000012249	SOX13	2	7.2599	7.0894	8.3129	10.2059	7.2785	8.2392	6.4704
1790	ENSECAG00000019529	ENSECAG00000019529	LOC102148742	9.3247	9.8118	10.6243	7.4801	2.9607	7.6491	9.1421	8.1303
1791	ENSECAG00000030260	ENSECAG00000030260		7.5908	7.7	3.2319	2	2	5.4254	6.7395	4.1789
1792	ENSECAG00000006453	ENSECAG00000006453	NAB2	7.4934	6.4624	8.2998	2	2	6.2197	6.4955	5.1802
1793	ENSECAG00000015723	ENSECAG00000015723	ELL3	4.8664	5.8958	6.9599	7.5425	2	8.0333	2	6.5346
1794	ENSECAG00000015958	ENSECAG00000015958	NKD1 ENSECAG00000015958	2	7.37	9.974	7.0734	6.9671	8.5586	8.4974	6.4704
1795	ENSECAG00000022872	ENSECAG00000022872	ARPP21	9.4551	8.3017	8.9005	8.2055	2	6.3567	7.5853	8.1863
1796	ENSECAG00000030183	ENSECAG00000030183	LOC100058482	2	5.0664	2	2	6.7433	4.8607	7.2631	7.161
1797	ENSECAG00000018365	ENSECAG00000018365	KCNIP4	8.684	8.7944	9.3809	7.522	2.5589	9.533	9.8734	8.3689
1798	ENSECAG00000016138	ENSECAG00000016138	SLC66A1	2	7.9635	7.5081	8.6423	9.6722	8.5692	8.0542	8.4626
1799	ENSECAG00000011436	ENSECAG00000011436	MAK	2	4.8227	6.8061	9.06	8.1454	8.1128	7.6613	8.3733
1800	ENSECAG00000002797	ENSECAG00000002797	LOC106781339	6.113	5.2748	8.4704	2	8.618	8.3932	8.4849	8.0503
1801	ENSECAG00000009697	ENSECAG00000009697	CFAP54	6.7098	7.8702	9.8045	2	8.0559	8.132	8.8555	7.1301
1802	ENSECAG00000015517	ENSECAG00000015517	FBXO24	7.1998	5.5127	7.6179	2	2	6.5405	6.1393	7.8315
1803	ENSECAG00000015042	ENSECAG00000015042	NFKB1	5.7332	9.0567	8.0968	2	5.9912	4.8607	6.6226	3.1763
1804	ENSECAG00000001580	ENSECAG00000001580	SLC35E2B	6.8162	6.6856	7.695	2	2	5.2951	7.809	6.4704
1805	ENSECAG00000017908	ENSECAG00000017908	ST6GALNAC4	7.7138	8.3524	9.3435	4.8358	2	6.8844	7.6162	5.368
1806	ENSECAG00000000171	ENSECAG00000000171	NPAS2	8.104	4.1607	7.9471	2	2	6.1076	5.6946	5.4028
1807	ENSECAG00000021093	ENSECAG00000021093	CDK3	2	6.1104	7.5777	8.967	9.5317	7.8655	6.8213	8.2735
1808	ENSECAG00000040503	ENSECAG00000040503		6.5604	2	6.1031	6.9763	8.4872	2	5.1782	6.6976
1809	ENSECAG00000024973	ENSECAG00000024973	CD34	2	4.6339	7.0605	2.5246	2	7.727	6.4619	5.9415
1810	ENSECAG00000011072	ENSECAG00000011072	NLE1	7.682	8.9004	8.938	2	8.9377	7.9918	7.7888	8.9481
1811	ENSECAG00000021987	ENSECAG00000021987	CILK1	8.5451	8.5323	9.1447	7.7913	2	8.1973	9.1501	7.0335
1812	ENSECAG00000015037	ENSECAG00000015037	LOC100064912	7.6658	6.036	2	2	2	6.85	5.4422	5.6831
1813	ENSECAG00000029342	ENSECAG00000029342		5.7332	3.8494	2	2	6.0947	7.9162	6.2419	7.7927
1814	ENSECAG00000011716	ENSECAG00000011716	SLC27A4	8.2193	9.4223	8.5897	2	9.045	7.9706	7.8743	8.0882
1815	ENSECAG00000003955	ENSECAG00000003955	TRPV2	6.9557	9.8104	8.6164	2	8.6145	7.8597	7.6389	6.906
1816	ENSECAG00000005256	ENSECAG00000005256	TCEANC	2	7.3002	7.318	7.4801	2	5.3617	7.3205	5.0101
1817	ENSECAG00000011401	ENSECAG00000011401	CATSPERD	8.5886	7.5611	7.4647	6.7715	2	3.9199	3.3552	5.3323
1818	ENSECAG00000005100	ENSECAG00000005100	TTYH3	6.8876	7.6259	9.1052	2	3.5323	4.9061	6.6528	4.3312
1819	ENSECAG00000039848	ENSECAG00000039848	LOC100146699	2	2.9014	7.6569	6.1065	2	2.9471	7.3575	5.0101
1820	ENSECAG00000021634	ENSECAG00000021634	SLC29A4	7.2974	6.4905	7.3422	2.9085	2.5589	8.467	8.7654	6.5029
1821	ENSECAG00000018639	ENSECAG00000018639	PLAC1	9.1469	8.7774	7.9987	8.9208	2	7.8883	7.2434	8.6803
1822	ENSECAG00000016379	ENSECAG00000016379	MAPK8IP3	6.8307	8.4014	8.6619	2	9.5807	7.1143	8.4207	6.5029
1823	ENSECAG00000013585	ENSECAG00000013585	ZBTB37	8.9837	8.7802	6.8629	7.3387	2	4.8139	7.782	8.0114
1824	ENSECAG00000014698	ENSECAG00000014698	SCD5	8.9673	10.4381	10.1257	7.2417	3.5323	9.5166	10.5863	8.1041
1825	ENSECAG00000021626	ENSECAG00000021626	DBT	7.6658	9.5397	8.7307	7.4442	2	8.5762	8.3853	8.211
1826	ENSECAG00000006225	ENSECAG00000006225	EDN3	2	4.3568	2	7.064	6.4629	7.5091	6.4275	7.5811
1827	ENSECAG00000036287	ENSECAG00000036287		7.0583	2	2	2	6.9115	6.9723	5.6051	4.9169
1828	ENSECAG00000014304	ENSECAG00000014304	ATP11A	2	8.3562	6.759	8.2766	9.3216	8.2729	8.3117	8.7663
1829	ENSECAG00000043251	ENSECAG00000043251		9.2508	8.5821	8.9668	2	8.5685	7.7015	8.1523	7.2304
1830	ENSECAG00000013639	ENSECAG00000013639	B9D1	9.3247	9.0234	9.8261	9.2403	2.5589	8.5902	8.9675	8.0935
1831	ENSECAG00000020942	ENSECAG00000020942	PRSS38	2	6.8246	6.2467	2	2	6.0683	7.3483	5.4699
1832	ENSECAG00000000233	ENSECAG00000000233	TMPRSS3	2	4.9497	4.4584	8.4887	2	7.0949	6.5605	6.1402
1833	ENSECAG00000016491	ENSECAG00000016491	ARAP1	8.435	4.6835	8.3364	2	5.7076	7.2699	8.9001	7.2966
1834	ENSECAG00000040351	ENSECAG00000040351	GP1BA	2.6526	6.7568	2	5.0798	2	6.9935	6.2419	7.487
1835	ENSECAG00000013555	ENSECAG00000013555	MAGEL2	9.3273	8.5854	6.3135	8.3129	2	7.5165	8.6014	6.3685
1836	ENSECAG00000000258	ENSECAG00000000258	STX11	7.379	6.9207	7.45	2	2	6.4967	7.2335	6.4033
1837	ENSECAG00000028692	ENSECAG00000028692		2	2	2	7.2584	6.0542	5.2252	5.8586	7.2207
1838	ENSECAG00000023647	ENSECAG00000023647	ZNF335	10.0039	7.6385	8.972	2.9085	9.8733	8.6712	9.9572	8.3378
1839	ENSECAG00000004318	ENSECAG00000004318	LOC100061131	2	2	2	6.6125	2	6.3402	6.512	5.965
1840	ENSECAG00000021052	ENSECAG00000021052	EOMES	2	6.7097	6.7103	2	8.0559	6.5405	6.0289	7.2592
1841	ENSECAG00000011529	ENSECAG00000011529	CLCN1	5.0766	8.6922	2	8.4053	7.9876	5.9433	8.6281	7.5427
1842	ENSECAG00000012522	ENSECAG00000012522	GNB3	2	7.21	5.6909	7.3465	2	2	2.8312	5.0101
1843	ENSECAG00000016543	ENSECAG00000016543	IL2RG	6.4702	9.3416	8.6873	2.5246	8.4564	5.3617	8.8555	5.8436
1844	ENSECAG00000024718	ENSECAG00000024718	OPN5	2	2	4.9944	2	7.792	6.1647	2	5.4699
1845	ENSECAG00000036797	ENSECAG00000036797	CCDC184	6.525	2	5.5034	6.6757	8.4408	6.6644	2	4.1789
1846	ENSECAG00000022230	ENSECAG00000022230	C24H14orf39	2	6.8356	6.0649	8.2888	2	7.2348	5.6355	6.386
1847	ENSECAG00000013537	ENSECAG00000013537	SIRT4	7.4842	6.2152	7.1637	2	2	2.7621	3.2008	5.9415
1848	ENSECAG00000017085	ENSECAG00000017085	MATN3	9.3426	7.7298	2	8.7491	7.5219	5.7578	7.9183	8.2735
1849	ENSECAG00000035753	ENSECAG00000035753	KLK12	2	6.0921	2	5.3205	7.8523	6.526	2	5.5341
1850	ENSECAG00000010342	ENSECAG00000010342	RETSAT	10.8322	7.2352	10.586	6.1428	4.0269	7.4944	8.3627	5.8181
1851	ENSECAG00000019329	ENSECAG00000019329	MPP3	7.4934	4.8227	6.9389	2.5246	2	6.5114	6.3922	2
1852	ENSECAG00000017755	ENSECAG00000017755	RAPGEF4	2.3629	2	4.775	2	6.1341	6.6776	8.1364	5.2583
1853	ENSECAG00000038488	ENSECAG00000038488	FLT3LG	5.7019	7.2352	8.0437	2	2	4.6097	7.3391	4.7102
1854	ENSECAG00000009597	ENSECAG00000009597	PRICKLE3	2.3629	7.2762	7.631	3.8605	2	6.9829	7.292	6.0108
1855	ENSECAG00000003072	ENSECAG00000003072	TCIM	8.9804	9.7033	10.2566	8.2436	2.9607	6.8615	9.5626	8.0721
1856	ENSECAG00000032655	ENSECAG00000032655		5.9355	2	2	7.8026	2	5.8765	6.281	5.7921
1857	ENSECAG00000034046	ENSECAG00000034046	LOC100056556	7.7216	7.8378	9.2739	5.5539	2	6.4667	8.8684	5.7111
1858	ENSECAG00000001249	ENSECAG00000001249	SOCS3	5.7332	7.2681	6.6726	2	2	6.7786	7.7475	3.8156
1859	ENSECAG00000017546	ENSECAG00000017546	EXD3	3.1004	6.7797	7.2599	5.0419	2	5.1518	8.8294	3.3289
1860	ENSECAG00000029698	ENSECAG00000029698		7.9983	5.4851	2	2	7.7672	6.754	5.4763	6.2963
1861	ENSECAG00000012119	ENSECAG00000012119	C3H4orf36	2	2	7.1816	2	7.1123	6.2726	5.9584	5.0976
1862	ENSECAG00000013170	ENSECAG00000013170	JADE2	7.9722	7.1229	7.2683	2	2.5589	6.2726	7.1409	7.4459
1863	ENSECAG00000019084	ENSECAG00000019084	DLX6	6.354	7.2352	2	2	2	6.7786	6.3377	4.8172
1864	ENSECAG00000009129	ENSECAG00000009129	FAM83F	2	3.7598	2	6.6633	7.8874	5.0745	6.5605	7.2686
1865	ENSECAG00000003535	ENSECAG00000003535	G0S2 ENSECAG00000003535	6.7866	5.8313	6.0256	2	2	4.0867	8.6507	4.0087
1866	ENSECAG00000029368	ENSECAG00000029368	LOC100061997	8.7659	8.3486	9.5514	7.291	2	7.9051	8.2142	6.6404
1867	ENSECAG00000014032	ENSECAG00000014032	CD37	5.0269	7.8595	4.0521	2.5246	8.2788	4.2363	8.4596	3.7084
1868	ENSECAG00000000015	ENSECAG00000000015	KIAA1217	2	5.9973	4.677	7.4515	6.3997	2	8.2242	6.3147
1869	ENSECAG00000038379	ENSECAG00000038379	KRT18	12.6132	14.4626	15.6186	11.4683	8.3178	11.8274	14.6952	11.702
1870	ENSECAG00000037475	ENSECAG00000037475		2	6.6107	5.2879	7.522	2	3.7312	2.3331	6.9537
1871	ENSECAG00000023421	ENSECAG00000023421	TRPC6	8.0737	4.0134	6.2121	2	2	6.7663	5.5421	7.2592
1872	ENSECAG00000033242	ENSECAG00000033242		2	5.338	2	2	7.544	7.1335	6.0289	4.6536
1873	ENSECAG00000039776	ENSECAG00000039776	NAA11	7.9118	2	2	6.0503	7.9876	6.3236	6.1813	5.4699
1874	ENSECAG00000042725	ENSECAG00000042725	LOC100069440	4.4033	8.1291	8.193	2	8.0963	5.6816	8.02	4.7102
1875	ENSECAG00000006899	ENSECAG00000006899	PKD1	2.6526	4.0134	8.2193	7.4872	9.954	6.5114	6.222	7.527
1876	ENSECAG00000008891	ENSECAG00000008891	NCDN	7.0079	8.2117	9.3514	4.3065	6.8299	9.0197	8.9157	3.0058
1877	ENSECAG00000019602	ENSECAG00000019602	DLEC1	6.612	5.1392	8.7609	2	8.3642	8.1604	8.4723	7.9362
1878	ENSECAG00000038880	ENSECAG00000038880		2	7.316	6.6339	7.5493	2	6.4361	5.3349	7.4459
1879	ENSECAG00000016231	ENSECAG00000016231	HSPA12A	5.1713	5.3067	8.1525	2	2	6.929	7.3666	4.1789
1880	ENSECAG00000022677	ENSECAG00000022677	MCTP2	2	6.7911	4.9531	2	2	6.3402	5.3716	7.6112
1881	ENSECAG00000005671	ENSECAG00000005671	ZBTB32 ENSECAG00000005671	4.6202	6.6486	2	7.9935	9.3023	8.2685	6.0289	7.3059
1882	ENSECAG00000042006	ENSECAG00000042006		5.5339	5.4568	2	2	6.4783	7.7706	7.292	7.5111
1883	ENSECAG00000020791	ENSECAG00000020791	FRMPD1	6.9557	9.0754	3.5961	10.7256	10.2879	9.937	9.1181	9.2806
1884	ENSECAG00000032253	ENSECAG00000032253		2	6.1284	2	2	2	7.4644	5.6355	5.6545
1885	ENSECAG00000043642	ENSECAG00000043642	NREP	8.11	8.1066	8.2915	7.3849	2	8.6712	9.6968	7.4625
1886	ENSECAG00000018128	ENSECAG00000018128	MTERF1	6.9015	7.9584	9.1741	4.8358	2	7.6624	8.5423	7.1811
1887	ENSECAG00000012298	ENSECAG00000012298	ZNF268	7.9524	9.9649	9.3173	3.6748	9.5591	10.0512	11.3943	9.4314
1888	ENSECAG00000024665	ENSECAG00000024665	GHDC	4.148	7.9124	9.0645	6.0503	2	6.0072	8.2589	5.4699
1889	ENSECAG00000014675	ENSECAG00000014675	GLT8D2	8.2413	8.3601	9.3514	8.5304	2	5.9649	6.6676	6.4204
1890	ENSECAG00000010591	ENSECAG00000010591	LTK	7.4373	6.0168	8.2193	2.5246	10.3352	8.7849	8.0655	8.0503
1891	ENSECAG00000011640	ENSECAG00000011640	ZNF296	6.507	5.2086	7.0211	7.5627	10.6052	7.8655	2.6036	7.9655
1892	ENSECAG00000005053	ENSECAG00000005053	INSYN2A	5.4608	2	2	6.5598	7.8405	3.514	2.3331	6.2963
1893	ENSECAG00000006755	ENSECAG00000006755	RAB3IL1	2	2	6.3297	2	2	6.8028	6.6528	5.2197
1894	ENSECAG00000041491	ENSECAG00000041491		2	6.0549	2	7.4074	2	5.4254	6.808	5.9881
1895	ENSECAG00000008094	ENSECAG00000008094	BCL11A	7.359	8.3331	8.2367	2.5246	3.2746	7.8769	8.0655	6.5188
1896	ENSECAG00000034657	ENSECAG00000034657		7.2974	2	2	2	2	5.516	6.7395	5.0101
1897	ENSECAG00000011959	ENSECAG00000011959	VWA5B2	7.4562	6.7216	2	2	2	4.9927	5.1362	2
1898	ENSECAG00000023610	ENSECAG00000023610		7.2869	4.1607	2.7436	8.1126	9.2673	8.8268	7.2335	8.2593
1899	ENSECAG00000019943	ENSECAG00000019943	ATP7B	6.0143	9.8651	8.6491	4.025	8.946	10.6664	10.5246	9.2258
1900	ENSECAG00000013939	ENSECAG00000013939	ZFHX2	5.8234	4.6835	7.318	7.0061	2	2	7.1931	2.8123
1901	ENSECAG00000002199	ENSECAG00000002199	ABHD4	9.5396	10.1636	8.1886	2.5246	8.5432	7.4644	8.2589	8.1662
1902	ENSECAG00000035994	ENSECAG00000035994		6.6453	2	6.6208	2	2	4.9927	2	6.611
1903	ENSECAG00000007663	ENSECAG00000007663	LOC100146250	3.9487	6.1637	4.677	2	6.0542	2	8.5623	6.7925
1904	ENSECAG00000006330	ENSECAG00000006330	AK8	2.3629	5.8746	2	2	7.1024	6.4515	6.0517	7.088
1905	ENSECAG00000024889	ENSECAG00000024889	TDRD6	7.5822	5.428	6.468	2	10.0173	5.516	7.8023	6.5656
1906	ENSECAG00000009839	ENSECAG00000009839	VAT1L	3.1004	2.9014	2.5357	7.6345	8.2387	7.124	5.7232	3.9154
1907	ENSECAG00000016997	ENSECAG00000016997	ELAPOR2	8.7959	9.6022	3.6995	10.0617	11.1402	9.9383	9.3074	10.5889
1908	ENSECAG00000023749	ENSECAG00000023749	MAPK4	2	7.5002	7.9523	7.8307	8.597	6.3567	8.3305	4.3312
1909	ENSECAG00000020069	ENSECAG00000020069	PLEKHG2	7.5384	7.0865	3.4846	2	5.8326	6.3567	7.0191	2
1910	ENSECAG00000041963	ENSECAG00000041963		2	2	2	6.5051	2	6.2016	5.6051	6.8185
1911	ENSECAG00000021463	ENSECAG00000021463	ACSM4	2	2	6.3135	2	2	5.8536	5.4073	7.2874
1912	ENSECAG00000013955	ENSECAG00000013955		2.6526	9.6262	9.7407	8.3675	9.0346	8.8531	9.1208	8.7829
1913	ENSECAG00000015391	ENSECAG00000015391	IMPDH1	9.9943	9.6262	10.2266	3.6748	11.2401	9.6476	8.6357	8.1355
1914	ENSECAG00000019750	ENSECAG00000019750	IL6ST	13.1133	12.9087	13.2654	10.8398	6.6099	12.3258	13.8574	11.691
1915	ENSECAG00000023191	ENSECAG00000023191	RAB25	7.1425	6.4191	5.8568	10.8432	10.7699	11.2171	9.7691	11.3833
1916	ENSECAG00000031427	ENSECAG00000031427		2	7.1845	6.896	7.5289	9.2539	8.6109	5.5096	8.4992
1917	ENSECAG00000033227	ENSECAG00000033227	ZNF620	9.0127	8.4124	8.8395	7.5493	2	6.3567	8.5015	6.5346
1918	ENSECAG00000002401	ENSECAG00000002401	NUP210L	7.9187	9.3854	9.0102	7.9012	2	7.6755	8.4891	7.5504
1919	ENSECAG00000037060	ENSECAG00000037060	SCX	2	4.5293	2	7.2164	7.7162	7.1988	6.3377	6.2589
1920	ENSECAG00000013664	ENSECAG00000013664	KLHL35	2	5.428	2	8.1883	2.9607	6.9829	4.7472	6.0983
1921	ENSECAG00000018283	ENSECAG00000018283	MIGA2	9.3452	7.9982	8.1342	2	9.045	7.7767	7.8354	8.2208
1922	ENSECAG00000000231	ENSECAG00000000231	CACNB4	6.7715	2	2	2	6.6239	5.2252	6.3922	6.7925
1923	ENSECAG00000015194	ENSECAG00000015194	RHBDL2	9.0031	8.9417	8.1296	7.8363	2	7.7767	8.5543	6.3508
1924	ENSECAG00000022313	ENSECAG00000022313	COL2A1	5.3839	2	2	2.5246	7.2798	7.3623	5.7232	2.8123
1925	ENSECAG00000011524	ENSECAG00000011524	CAP2	9.5897	9.4831	10.332	6.1248	3.5323	8.5263	9.936	8.2546
1926	ENSECAG00000019768	ENSECAG00000019768	GRAP2	2	2	6.3616	7.045	7.4139	7.5382	4.1298	6.0332
1927	ENSECAG00000009689	ENSECAG00000009689	GAMT	8.58	8.1947	8.6779	2	8.987	8.803	7.9429	7.4951
1928	ENSECAG00000030921	ENSECAG00000030921		5.1247	6.8574	3.0868	9.8682	8.5247	8.9374	6.7111	9.1789
1929	ENSECAG00000005017	ENSECAG00000005017	FBXW9	7.6246	8.505	9.6787	2	6.5674	8.4441	7.6464	6.844
1930	ENSECAG00000016317	ENSECAG00000016317	CHIC1	7.9656	7.1671	6.759	2	2	3.9199	3.8469	5.5651
1931	ENSECAG00000006466	ENSECAG00000006466	CLDN4	6.354	5.1392	2	2	7.34	7.085	4.5046	2
1932	ENSECAG00000036454	ENSECAG00000036454		6.2494	2	2	7.323	5.5417	6.2552	7.0306	7.9539
1933	ENSECAG00000010878	ENSECAG00000010878	ZNF408	5.9083	8.3714	2	8.3941	7.4612	8.2378	9.1474	8.1251
1934	ENSECAG00000008658	ENSECAG00000008658	MORN4	7.7753	8.624	9.2988	2	6.4158	7.2612	8.7893	7.7861
1935	ENSECAG00000003452	ENSECAG00000003452	PABPC5	8.3515	5.3987	6.3928	2	2	5.8765	7.4547	5.5024
1936	ENSECAG00000012652	ENSECAG00000012652	CHDH	2	2	6.8177	7.6153	2	5.4562	6.0289	5.0545
1937	ENSECAG00000039789	ENSECAG00000039789		5.6698	5.1743	4.7268	8.9821	10.1779	9.624	8.8811	10.0199
1938	ENSECAG00000014207	ENSECAG00000014207	TENT5A	9.1469	8.0416	8.9951	8.5474	2	8.023	8.0315	7.9182
1939	ENSECAG00000020750	ENSECAG00000020750	LOC100065061	2	7.2352	7.45	2	7.6361	4.6635	5.3716	6.4204
1940	ENSECAG00000038263	ENSECAG00000038263		2	7.1408	2	7.2334	7.1513	6.8147	6.3561	6.9884
1941	ENSECAG00000021155	ENSECAG00000021155	MXD3	7.1657	8.0651	7.4047	2	8.2067	7.124	4.6903	3.5927
1942	ENSECAG00000015812	ENSECAG00000015812	ECE1	7.2763	8.6982	8.5487	2	5.4509	6.389	3.7388	5.4699
1943	ENSECAG00000025148	ENSECAG00000025148	NMU	8.0614	7.0865	5.1116	5.4707	2	2	6.9721	3.8156
1944	ENSECAG00000019085	ENSECAG00000019085	UNC5C	7.0583	4.4741	2	6.688	2	6.918	7.6008	6.6976
1945	ENSECAG00000006457	ENSECAG00000006457	DNHD1	2.6526	7.5677	5.9224	2	7.2621	2.301	6.319	6.0552
1946	ENSECAG00000014232	ENSECAG00000014232	NR4A2	8.8144	7.2842	7.6505	2	3.2746	6.9068	6.8475	6.0552
1947	ENSECAG00000000149	ENSECAG00000000149	CNKSR2	6.8015	6.8681	2.5357	2	8.9516	5.6012	6.319	5.4028
1948	ENSECAG00000021613	ENSECAG00000021613	WWTR1	6.9288	8.9082	9.8999	2.5246	6.5236	8.9644	8.307	8.2875
1949	ENSECAG00000023008	ENSECAG00000023008	RIMS2	8.4254	9.2846	9.3751	5.931	2.9607	7.5165	9.7963	8.8632
1950	ENSECAG00000028050	ENSECAG00000028050		2	2	5.7158	7.727	6.1725	6.7663	3.4947	7.1405
1951	ENSECAG00000040746	ENSECAG00000040746		2	6.0549	3.0868	6.5051	2	2.301	6.2616	7.3776
1952	ENSECAG00000008535	ENSECAG00000008535	DNAH10	10.0451	8.003	9.3593	9.06	2.9607	9.4202	7.8023	9.8091
1953	ENSECAG00000017367	ENSECAG00000017367	ZDHHC15	8.807	8.5821	7.6761	8.8918	2	7.3377	8.5221	8.479
1954	ENSECAG00000023668	ENSECAG00000023668	RGS5	8.9607	8.0605	9.3613	8.8918	2.5589	6.526	7.3391	5.2583
1955	ENSECAG00000005666	ENSECAG00000005666	ZBED6	4.0518	7.0109	5.7403	2	2	4.3718	7.9671	7.0987
1956	ENSECAG00000009699	ENSECAG00000009699	DNAH7	9.0753	2.9014	6.1945	9.5174	8.3006	9.8174	7.2335	8.9363
1957	ENSECAG00000018225	ENSECAG00000018225	DIPK1C	7.5295	6.6977	2	7.5761	2	5.8765	6.1813	6.9654
1958	ENSECAG00000031097	ENSECAG00000031097		5.8523	2	4.9531	2	7.7097	7.4568	6.1813	7.2207
1959	ENSECAG00000042479	ENSECAG00000042479		8.3666	8.8605	8.8786	6.9763	2	7.3785	8.741	8.1813
1960	ENSECAG00000008839	ENSECAG00000008839	LOC100630401	2	2	5.3843	7.1287	2	6.8956	4.9547	2
1961	ENSECAG00000031178	ENSECAG00000031178		3.7173	9.3416	7.7321	9.9852	10.8991	10.0461	9.4894	10.2112
1962	ENSECAG00000032323	ENSECAG00000032323		6.7255	4.6339	2	5.9101	6.1725	6.8615	2	8.3243
1963	ENSECAG00000039739	ENSECAG00000039739	LOC100071074	2	5.2748	5.3843	6.9963	2	3.9199	8.6692	4.4017
1964	ENSECAG00000040327	ENSECAG00000040327		7.7753	8.6982	9.0645	5.9101	2	7.124	8.734	7.201
1965	ENSECAG00000013400	ENSECAG00000013400	AADAT	8.2082	7.8323	8.7993	7.6722	2	9.4777	7.9307	8.0282
1966	ENSECAG00000019826	ENSECAG00000019826	PRSS27	7.107	7.1496	6.1587	8.0755	2	5.7824	2	5.4367
1967	ENSECAG00000040904	ENSECAG00000040904		6.113	7.5874	6.9703	11.6167	11.4917	11.4824	10.639	10.8444
1968	ENSECAG00000038642	ENSECAG00000038642		7.6246	7.2599	2	8.1487	8.7633	9.1806	7.1931	8.8412
1969	ENSECAG00000008418	ENSECAG00000008418	RHCG	2	3.7598	4.3353	7.7566	8.4525	7.3541	5.5096	7.4789
1970	ENSECAG00000017986	ENSECAG00000017986	AXIN2	4.9753	6.5978	2	8.4922	8.8664	7.7949	7.4461	8.1963
1971	ENSECAG00000016932	ENSECAG00000016932	TRIM26	9.4194	7.9932	8.623	8.7012	2	7.6357	7.1828	7.4207
1972	ENSECAG00000020716	ENSECAG00000020716	MYH9	7.6495	8.3409	10.151	2.5246	8.3642	8.1697	9.3856	8.306
1973	ENSECAG00000008950	ENSECAG00000008950	CTDSP1	2	7.6757	6.5534	2	6.3503	5.6816	7.8223	4.7647
1974	ENSECAG00000003104	ENSECAG00000003104	TECPR1	8.2137	8.1425	4.0521	3.4616	6.2993	6.6776	4.0415	2
1975	ENSECAG00000021429	ENSECAG00000021429	C1R	8.3053	7.9072	7.8035	6.7481	2	8.0384	8.6206	9.4251
1976	ENSECAG00000040965	ENSECAG00000040965		2	6.7911	6.1767	8.6859	2	5.7578	5.7232	5.7386
1977	ENSECAG00000021082	ENSECAG00000021082	ZBTB46	2.6526	7.1139	8.2237	2	7.5366	5.6012	6.3001	7.0335
1978	ENSECAG00000023498	ENSECAG00000023498	ZNF41	5.5339	6.6234	7.7742	2.9085	2	8.3197	6.9481	7.1092
1979	ENSECAG00000013182	ENSECAG00000013182	LOC106780847	7.0207	5.2421	2	7.7029	2	5.8536	6.3561	7.5348
1980	ENSECAG00000021201	ENSECAG00000021201	BMP2	6.0143	2	5.2879	7.9684	2	5.6012	7.842	6.1808
1981	ENSECAG00000002197	ENSECAG00000002197	LOC100068295	2	2	7.0508	6.0503	7.9215	6.5114	6.8213	6.4704
1982	ENSECAG00000038576	ENSECAG00000038576		2	4.089	2	6.1248	8.126	6.6378	5.4763	7.0335
1983	ENSECAG00000035543	ENSECAG00000035543	SOD3	7.3183	7.6696	9.5357	6.9252	2	7.4794	9.1315	6.977
1984	ENSECAG00000024028	ENSECAG00000024028	PDE6A	5.2601	2	5.1116	2	2	4.9061	8.1257	2
1985	ENSECAG00000041620	ENSECAG00000041620		6.2275	7.0109	5.8113	2	2	5.8536	6.8213	2
1986	ENSECAG00000003332	ENSECAG00000003332	H1-10	7.8701	7.9735	9.2184	2	6.6648	8.6778	8.4807	6.6258
1987	ENSECAG00000027824	ENSECAG00000027824		2	2	4.7268	7.0159	6.6782	4.3718	6.9236	7.7992
1988	ENSECAG00000011561	ENSECAG00000011561	HPD	3.1004	7.5002	8.6936	9.4736	10.1263	9.8982	7.5696	9.3107
1989	ENSECAG00000003211	ENSECAG00000003211	C5H1orf74	7.9788	7.4863	5.9437	9.0118	2	7.6755	5.2973	8.5467
1990	ENSECAG00000037199	ENSECAG00000037199	H4C13	6.0645	9.1233	7.3659	2	7.0519	7.143	9.4599	7.1405
1991	ENSECAG00000041244	ENSECAG00000041244		7.7829	6.4044	2	8.0895	9.118	6.918	4.5692	5.1395
1992	ENSECAG00000042915	ENSECAG00000042915	LOC102150685	7.222	8.0837	3.4846	9.5549	10.1908	9.7537	8.9794	10.4555
1993	ENSECAG00000022909	ENSECAG00000022909	MYH1	2	2	3.6995	2.5246	5.512	7.5091	7.4547	5.3323
1994	ENSECAG00000022632	ENSECAG00000022632	LOC100058987	6.7866	7.3394	6.0841	8.8594	2	8.9936	7.7122	8.615
1995	ENSECAG00000039676	ENSECAG00000039676		6.6453	7.316	5.2879	2	2	2.301	6.7809	3.5927
1996	ENSECAG00000003289	ENSECAG00000003289	RAPSN	7.1425	6.9207	5.3208	2	2	7.1143	6.7395	7.2686
1997	ENSECAG00000028655	ENSECAG00000028655		8.049	7.902	9.3234	2	7.6292	7.8826	5.4763	7.8187
1998	ENSECAG00000014017	ENSECAG00000014017	PRKG1	7.0079	8.569	5.8568	8.6423	2	6.7663	9.2396	6.6258
[truncated: 11,920 more rows]
