# Supplementary material for: Transcriptome Signature of Immature and In Vitro-Matured Equine Cumulus–Oocytes Complex
Source: Int J Mol Sci. 2023 Sep 6;24(18):13718. doi: 10.3390/ijms241813718 (PMC10531358; doi:10.3390/ijms241813718)
Supplement: Supplementary file 1 [file ijms-24-13718-s001.zip › Supp_Table_S3_ALLgenes_CC.xls]

## Sheet: Supp_Table_3_ALLgenes_CC
Supplementary Table S3. List of the 13,104 genes expressed in Cumulus cell (CC) that passed the filters (minimum CPM of 0.5 and expressed in at least 3 samples). Samples I, J & K correspond to matured (MII) and M, N & O to immature (GV) samples.
	User_ID sorted by SD	Ensembl_gene_id	symbol	I	J	K	M	N	O
1	ENSECAG00000018176	ENSECAG00000018176	PDGFRA	10.8705	2.746	3.0356	13.7863	13.7099	13.5002
2	ENSECAG00000036065			10.8339	13.9123	12.9522	2	3.9945	4.5446
3	ENSECAG00000008983	ENSECAG00000008983	LRRTM1	9.7	2.746	3.6322	12.9526	12.6174	12.8269
4	ENSECAG00000028289		CPS1	9.6578	11.2608	12.4275	2	2.8897	3.293
5	ENSECAG00000028256			9.7745	13.3511	10.9703	2.8371	2.5124	4.7137
6	ENSECAG00000016669	ENSECAG00000016669	ANGPT1	10.5252	2	4.6438	11.593	13.0015	11.4951
7	ENSECAG00000011471	ENSECAG00000011471	AXL	12.6956	2	10.0387	13.6603	12.4601	13.0662
8	ENSECAG00000039250	ENSECAG00000039250	CYP2C113	11.2306	2	2.6088	9.2737	10.9586	11.3961
9	ENSECAG00000016176	ENSECAG00000016176	NDP	9.6197	3.2352	4.0531	13.0671	12.3721	11.9115
10	ENSECAG00000017494	ENSECAG00000017494	CYP11A1	11.287	2	2	9.4974	9.5061	10.8243
11	ENSECAG00000036440	ENSECAG00000036440	RGS16	12.234	2.746	6.3146	13.2234	12.8805	11.8745
12	ENSECAG00000013179	ENSECAG00000013179	PCDH20	11.5199	2	6.7957	12.2341	11.8049	12.6883
13	ENSECAG00000010447	ENSECAG00000010447	EFEMP1	14.3985	4.521	11.9309	15.2447	15.9239	13.8765
14	ENSECAG00000031859	ENSECAG00000031859	HBA2	11.2936	2.746	3.2094	11.3749	9.7471	11.4439
15	ENSECAG00000003473	ENSECAG00000003473	WIPI1	13.0725	2.746	9.5436	13.2968	13.2783	12.4873
16	ENSECAG00000008221	ENSECAG00000008221	S100A4	9.6003	3.2352	4.968	11.5356	13.0466	12.5337
17	ENSECAG00000027869	ENSECAG00000027869	DEFA22	6.7218	3.8908	3.3645	9.5192	10.4825	13.9546
18	ENSECAG00000019465	ENSECAG00000019465	PLTP	11.4895	2	9.2145	12.8441	12.2476	11.9445
19	ENSECAG00000020474	ENSECAG00000020474	CYP19A1	11.3084	13.9071	13.341	5.2706	4.5615	7.5672
20	ENSECAG00000007466	ENSECAG00000007466	PCDH11X	2	10.582	10.573	2	9.7283	6.6538
21	ENSECAG00000043705		DEFA31L	4.5336	2	2	7.6706	7.8875	12.463
22	ENSECAG00000023566	ENSECAG00000023566	DHRS9	13.1629	3.5999	7.1235	12.263	13.4582	12.4521
23	ENSECAG00000017186	ENSECAG00000017186	SLFN5	11.0097	2	9.7739	11.9829	12.7119	11.8896
24	ENSECAG00000014649	ENSECAG00000014649	GYS2	9.8868	10.9785	11.7078	2	4.2092	5.71
25	ENSECAG00000009317	ENSECAG00000009317	PLBD2	12.0656	2.746	11.9925	13.4202	12.3059	12.3741
26	ENSECAG00000021849	ENSECAG00000021849	TFPI	11.8921	3.5999	6.4245	11.7926	13.2787	12.8622
27	ENSECAG00000002867	ENSECAG00000002867	F2RL1	10.083	2	2	8.9203	8.3652	10.7845
28	ENSECAG00000005468	ENSECAG00000005468	PTPRN	8.4506	2	2	10.8246	8.8542	9.9851
29	ENSECAG00000011423	ENSECAG00000011423	HSD17B1	12.0768	14.1541	13.6394	5.8048	5.4897	7.9466
30	ENSECAG00000024979	ENSECAG00000024979	ITGA5	11.9993	4.1327	9.4297	14.5428	13.2286	13.956
31	ENSECAG00000018841	ENSECAG00000018841	CGA	9.7066	7.4256	2.6088	7.3474	10.0436	14.4516
32	ENSECAG00000019352	ENSECAG00000019352	LOC100060505	12.6095	2	9.4515	11.85	10.5497	7.1623
33	ENSECAG00000011590	ENSECAG00000011590	FHL3	11.2903	2.746	10.5509	13.4429	12.3786	12.1722
34	ENSECAG00000013685	ENSECAG00000013685	TNXB	7.9998	2	3.8579	11.4724	9.6199	10.9123
35	ENSECAG00000000701	ENSECAG00000000701	FN1	10.7073	2	7.4437	13.0217	10.6178	10.484
36	ENSECAG00000014194	ENSECAG00000014194	EGFLAM	9.7666	8.8295	12.072	2	5.8296	3.5528
37	ENSECAG00000037786			8.2609	11.0839	11.1885	3.5685	2.8897	3.8715
38	ENSECAG00000020413	ENSECAG00000020413	DCN	13.4315	4.521	7.964	14.9758	11.89	9.6064
39	ENSECAG00000019664	ENSECAG00000019664	HID1	11.7532	2.746	10.2941	12.8946	11.3751	12.6465
40	ENSECAG00000023888	ENSECAG00000023888	ALDH1L2	11.3073	2.746	4.7602	10.7632	10.9368	11.0594
41	ENSECAG00000010153		IFIT3	2	2	3.3645	6.4227	11.4314	8.0866
42	ENSECAG00000008333	ENSECAG00000008333	MSC	7.4234	2	2	9.9412	9.7796	9.3159
43	ENSECAG00000013118	ENSECAG00000013118	SLC38A10	11.182	2	10.6589	12.3361	10.1525	11.129
44	ENSECAG00000020409	ENSECAG00000020409	ERBB2	9.8573	2	10.176	12.7529	10.3929	11.3239
45	ENSECAG00000004031	ENSECAG00000004031	EVI2A	10.1993	2	2	8.7516	9.9158	7.1912
46	ENSECAG00000020199	ENSECAG00000020199	ATP4B	6.1116	10.9843	9.6606	2	2	5.1663
47	ENSECAG00000020419	ENSECAG00000020419	RAB3D	10.7147	2	10.2211	12.1557	10.8192	11.4584
48	ENSECAG00000023733	ENSECAG00000023733	MMP1	13.9974	5.0786	10.1773	13.7961	14.0151	14.887
49	ENSECAG00000019781	ENSECAG00000019781	SERPINE1	12.9862	4.0168	9.3963	14.3014	12.9431	11.901
50	ENSECAG00000005563	ENSECAG00000005563	PRSS23 ENSECAG00000005563	14.2917	4.521	9.2145	14.0662	13.0925	12.0542
51	ENSECAG00000000767	ENSECAG00000000767	SLC4A7	14.6898	6.8796	8.0579	14.4914	14.6206	15.0072
52	ENSECAG00000007571	ENSECAG00000007571	PLAT	11.6443	2.746	6.7542	11.6217	11.5174	11.564
53	ENSECAG00000002225	ENSECAG00000002225	SLC6A9	7.9391	2	2	10.4887	9.0031	8.8944
54	ENSECAG00000018248	ENSECAG00000018248	LUM	15.8039	7.9448	8.7099	16.7248	14.873	13.9181
55	ENSECAG00000020170		RBP2	6.8229	11.1248	9.1652	2	3.1885	2.9759
56	ENSECAG00000009020	ENSECAG00000009020	IFI44	9.4142	2	7.7343	11.0306	12.5989	9.974
57	ENSECAG00000007385	ENSECAG00000007385	NIBAN1	11.2294	2	9.3553	10.7073	11.3653	11.5085
58	ENSECAG00000005573		LOXL4	7.2617	2	3.0356	9.3643	4.7099	11.3888
59	ENSECAG00000020940	ENSECAG00000020940	C1QTNF6	6.2988	2	2	10.0628	9.0618	9.3181
60	ENSECAG00000033029	ENSECAG00000033029	LOC100630879	10.9868	3.4291	8.8044	12.1159	14.2018	9.7687
61	ENSECAG00000015029	ENSECAG00000015029	TGFB3	8.2921	2	2	9.3899	8.8489	9.6898
62	ENSECAG00000008705	ENSECAG00000008705	STAT6	11.0264	2	9.5797	11.4767	10.7742	11.3401
63	ENSECAG00000036672	ENSECAG00000036672		10.1875	4.521	3.8579	11.0366	10.0782	12.7629
64	ENSECAG00000023949		CCL2	2	3.5999	4.6438	7.5608	12.3917	5.8129
65	ENSECAG00000006474	ENSECAG00000006474	LGALS3	14.4713	4.6818	8.9432	12.585	12.9753	13.0952
66	ENSECAG00000012742		CXCL6	4.6483	2	2	10.7012	8.7118	7.8103
67	ENSECAG00000008570	ENSECAG00000008570	GAB1	10.601	2.746	11.2845	12.5461	11.2843	11.9285
68	ENSECAG00000015567	ENSECAG00000015567	FREM1	6.48	10.9352	10.0644	2	2.8897	5.5406
69	ENSECAG00000000758	ENSECAG00000000758	CAPN11	9.8287	2	2	8.6366	7.0528	9.4948
70	ENSECAG00000010672	ENSECAG00000010672	PLXDC1	10.0702	3.2352	5.4902	11.5164	11.0965	11.8372
71	ENSECAG00000015145	ENSECAG00000015145	ACTA2	11.9241	2	6.0885	9.2847	10.5636	6.5682
72	ENSECAG00000023126	ENSECAG00000023126	LOC100067916	12.2328	2	4.3037	6.2396	6.3804	9.1292
73	ENSECAG00000017628	ENSECAG00000017628	ENTPD3	9.7902	13.6882	13.942	5.6776	7.7964	6.4455
74	ENSECAG00000020980	ENSECAG00000020980	TMEM127	10.4302	2	10.3404	11.422	10.711	10.6009
75	ENSECAG00000012877	ENSECAG00000012877	SMPD1	10.8601	2.4207	10.2032	11.7817	10.9493	11.5294
76	ENSECAG00000013300	ENSECAG00000013300	CXCL10	8.2832	3.8908	7.0339	10.3754	14.5992	9.0044
77	ENSECAG00000000808	ENSECAG00000000808	TCTEX1D1	7.0795	2.746	3.8579	10.8038	10.4538	10.2702
78	ENSECAG00000011893	ENSECAG00000011893	CNTNAP4	9.2054	2.746	8.2038	11.8801	11.9113	11.6888
79	ENSECAG00000039807	ENSECAG00000039807		6.6131	12.9081	9.5856	4.9419	3.3175	9.8705
80	ENSECAG00000021823	ENSECAG00000021823	SKIV2L	10.74	2.746	11.1583	12.1757	11.2529	11.5143
81	ENSECAG00000009925	ENSECAG00000009925	ARNTL2	10.7688	2.746	6.7542	11.6299	11.3223	10.863
82	ENSECAG00000038698	ENSECAG00000038698	ALOX15	10.8171	3.2352	9.1991	11.921	12.8954	11.9642
83	ENSECAG00000032728	ENSECAG00000032728	HBA	8.9693	2	2	9.4067	7.2271	9.1441
84	ENSECAG00000000158	ENSECAG00000000158	SPATA6	11.1082	2.746	8.3362	10.8966	11.8148	11.8834
85	ENSECAG00000011882	ENSECAG00000011882	THOP1	9.8287	2	9.2547	11.5379	10.1252	11.2456
86	ENSECAG00000020858	ENSECAG00000020858	SLC35E4	10.458	2	7.7343	11.2818	9.6811	11.1414
87	ENSECAG00000004544	ENSECAG00000004544	HRH1	9.5291	2.746	2	7.9017	9.5771	9.3612
88	ENSECAG00000013233	ENSECAG00000013233	FAT4	8.5682	2	2	8.2006	9.5428	8.8284
89	ENSECAG00000012252	ENSECAG00000012252	SLC17A9	11.1903	2.746	10.3532	11.6353	11.2629	11.9946
90	ENSECAG00000018860	ENSECAG00000018860	ZFP36L1	10.4171	2.746	8.1461	12.3096	11.5082	10.967
91	ENSECAG00000000132	ENSECAG00000000132	MAOB	10.7513	2	7.1126	11.558	10.0873	9.4009
92	ENSECAG00000021059	ENSECAG00000021059	MED16	9.8073	2	10.2096	11.6014	10.1142	10.6284
93	ENSECAG00000007097	ENSECAG00000007097	CRTAC1	10.6335	2	6.6524	11.5908	8.2926	9.9275
94	ENSECAG00000024887	ENSECAG00000024887	PC	9.2193	3.2352	8.7279	12.9739	10.4424	12.3712
95	ENSECAG00000024110	ENSECAG00000024110	PENK	5.9421	2	5.6794	6.6085	10.0331	11.8871
96	ENSECAG00000031435	ENSECAG00000031435	ZNF396	11.7233	2.746	9.5935	11.2412	11.6837	11.1592
97	ENSECAG00000020399	ENSECAG00000020399	CTHRC1	10.6045	3.2352	5.9236	10.0912	11.075	12.1695
98	ENSECAG00000015944	ENSECAG00000015944	TKFC	10.0957	2	9.6284	11.4384	9.8836	10.7963
99	ENSECAG00000000658	ENSECAG00000000658	GPNMB	11.5965	3.8908	12.238	10.1926	13.5265	12.3371
100	ENSECAG00000020875	ENSECAG00000020875	RUNX2	9.7377	2	3.8579	10.5075	9.1576	8.142
101	ENSECAG00000013387	ENSECAG00000013387	WNT7B	7.9944	2	2	9.4673	8.5604	8.6244
102	ENSECAG00000024987	ENSECAG00000024987	FAM234A	11.095	3.0112	10.9905	12.0906	11.4117	11.7031
103	ENSECAG00000015121	ENSECAG00000015121	ACSF3	10.411	2	9.1599	10.6257	10.6534	10.9145
104	ENSECAG00000020766	ENSECAG00000020766	NHS	5.2664	2	2	10.0209	8.4661	8.2467
105	ENSECAG00000003776	ENSECAG00000003776	ENPP2	12.2213	2	8.937	9.9844	9.1227	9.3376
106	ENSECAG00000015977	ENSECAG00000015977	DYRK2	9.9869	2	9.9045	11.2818	10.1449	10.4713
107	ENSECAG00000010879	ENSECAG00000010879	NTS	7.0692	2	2	7.8237	9.7838	9.026
108	ENSECAG00000017035	ENSECAG00000017035	SHF	9.5102	2	7.7625	11.1005	10.3445	10.8494
109	ENSECAG00000019667	ENSECAG00000019667	KLHDC4	10.8437	2	10.4266	10.4863	9.9158	10.3245
110	ENSECAG00000005827	ENSECAG00000005827	TRAPPC12	10.0205	2	10.2375	10.5819	10.3791	10.7734
111	ENSECAG00000018104	ENSECAG00000018104	IGFBP3	2.5646	2	8.7526	9.8007	9.0245	7.3014
112	ENSECAG00000024761	ENSECAG00000024761	NOS2	11.3951	9.7111	12.6599	4.6116	4.6127	7.3364
113	ENSECAG00000030501		DEFA8	2	3.0112	2.6088	7.1854	9.4099	9.2092
114	ENSECAG00000012045	ENSECAG00000012045	WLS	10.1708	2.746	9.6957	11.3022	12.1774	10.9502
115	ENSECAG00000002797	ENSECAG00000002797	LOC106781339	6.0293	2	8.9524	7.8086	9.8332	2
116	ENSECAG00000009963		CHODL	6.7733	9.6072	7.9821	2	2.2788	2
117	ENSECAG00000023864	ENSECAG00000023864	ST8SIA5	11.3439	3.2352	9.8902	11.975	10.9813	12.4805
118	ENSECAG00000013905	ENSECAG00000013905	HHAT	10.5576	2	10.8259	10.7067	9.7963	9.4773
119	ENSECAG00000001004	ENSECAG00000001004	TMEM74B	6.5989	2	2	8.2159	8.1783	10.0641
120	ENSECAG00000017478	ENSECAG00000017478	B4GALT6	9.4854	2	6.6969	10.7375	10.4764	10.297
121	ENSECAG00000014762	ENSECAG00000014762	PFAS	10.5025	2	10.1321	11.0812	9.2674	10.2196
122	ENSECAG00000009280		SPARCL1	2	2	9.4536	9.0415	5.2521	2.9759
123	ENSECAG00000003106	ENSECAG00000003106	C3AR1	8.6147	2.746	2	6.327	8.0817	10.5819
124	ENSECAG00000022731	ENSECAG00000022731	COL6A1	7.4473	2	7.1344	11.5856	9.3029	10.5062
125	ENSECAG00000009748		TDRD1	2	8.5613	9.5129	2.8371	6.5343	2
126	ENSECAG00000018760	ENSECAG00000018760	CDR2L	9.5931	2	9.0064	11.3672	9.7485	10.6196
127	ENSECAG00000019980	ENSECAG00000019980	PGAP1	11.5884	2.746	10.7835	11.1036	11.138	10.3536
128	ENSECAG00000017143	ENSECAG00000017143	Eqca-DQB2	10.2614	3.0112	12.9875	8.8872	11.0491	9.7232
129	ENSECAG00000001263		PANX3	2	10.1601	8.4831	5.2997	3.9151	2
130	ENSECAG00000012104	ENSECAG00000012104	TNFAIP6	10.6037	2.746	6.9506	11.6213	11.2669	8.932
131	ENSECAG00000021903	ENSECAG00000021903	LAMC2	10.3382	2	8.0058	9.68	9.8142	11.3385
132	ENSECAG00000016559	ENSECAG00000016559	TNFSF11	7.8581	2	2	7.8681	10.1761	5.4477
133	ENSECAG00000017433	ENSECAG00000017433	TNC	6.6548	2	2	10.6471	7.39	6.8235
134	ENSECAG00000013081		MMP9	2	2	2	8.1294	9.1662	6.5534
135	ENSECAG00000005649	ENSECAG00000005649	PAQR7	10.3978	2.746	8.1674	11.6943	10.1729	11.4761
136	ENSECAG00000009339	ENSECAG00000009339	THNSL1	10.9662	2	9.6606	9.7142	10.1877	10.1732
137	ENSECAG00000016439	ENSECAG00000016439	STAT3	11.8421	3.5999	11.3972	12.2621	11.8714	11.5718
138	ENSECAG00000022486	ENSECAG00000022486	SMYD5	10.2399	2	9.5658	10.5648	10.0599	10.4131
139	ENSECAG00000019853	ENSECAG00000019853	AMIGO2	9.9677	2.746	8.6049	11.7398	10.2416	11.635
140	ENSECAG00000018724	ENSECAG00000018724	ETNPPL	6.4328	2	7.0106	9.0458	10.085	11.4318
141	ENSECAG00000008871	ENSECAG00000008871	ALDH1A3	7.6673	2	7.1976	11.1562	10.5619	9.6171
142	ENSECAG00000022458	ENSECAG00000022458	COQ8B	10.1045	2	9.636	10.5322	9.9938	10.4445
143	ENSECAG00000006694	ENSECAG00000006694	S100A2	7.1198	2	2.6088	6.9579	8.4057	10.5441
144	ENSECAG00000010006		VIL1	5.1544	2	2.6088	8.3985	2	9.4986
145	ENSECAG00000035060	ENSECAG00000035060		2	2	5.6191	4.8662	8.9518	9.8174
146	ENSECAG00000005379	ENSECAG00000005379	HPGD	13.1061	4.0168	11.4256	12.6512	10.7868	9.3115
147	ENSECAG00000019857	ENSECAG00000019857	FAM189B	9.7839	2	9.9754	11.0387	9.4753	9.9418
148	ENSECAG00000034742	ENSECAG00000034742	OTOS	6.1703	2	2	7.8969	8.2201	9.8267
149	ENSECAG00000031983	ENSECAG00000031983	MTUS1	12.6693	4.8266	3.8579	8.9436	9.4822	9.8809
150	ENSECAG00000021591		B4GALNT1	2	2	2	7.3886	7.0057	9.2894
151	ENSECAG00000036840	ENSECAG00000036840	ZNF518B	10.2737	2	9.6643	10.5565	9.936	9.9347
152	ENSECAG00000020485	ENSECAG00000020485	PCOLCE2	11.9685	2.746	6.3335	9.4705	10.5215	8.7689
153	ENSECAG00000015188	ENSECAG00000015188	RNASEL	10.9298	2.746	10.9642	10.7415	10.9198	10.6546
154	ENSECAG00000004258		IL17RB	2	8.718	9.5935	2.8371	4.8867	2.569
155	ENSECAG00000028820	ENSECAG00000028820	HEY1	8.1338	2	4.968	10.0734	10.1941	9.3654
156	ENSECAG00000019511		MARVELD3	2	10.222	7.9518	5.3562	4.1411	2
157	ENSECAG00000021749		LOC100146156	2	2	2	7.8969	7.2515	8.7267
158	ENSECAG00000018867	ENSECAG00000018867	LINS1	10.1331	2	7.9821	10.1322	10.6776	9.7558
159	ENSECAG00000007482	ENSECAG00000007482	IRF6	3.544	11.2954	3.6322	5.3836	9.9004	5.3485
160	ENSECAG00000000702		FATE1	6.5845	9.0556	7.7901	2	2	2
161	ENSECAG00000017903	ENSECAG00000017903	PSAT1	12.4817	6.1911	5.1064	10.5565	12.0316	12.223
162	ENSECAG00000039013			2	2	2	7.6482	8.8674	7.1127
163	ENSECAG00000019844		MYH7	7.0692	8.7771	10.8474	4.3022	2.2788	3.8715
164	ENSECAG00000035888	ENSECAG00000035888	ARHGEF1	10.0508	2.746	9.9618	11.6757	10.4747	10.8388
165	ENSECAG00000036849	ENSECAG00000036849	ERCC2	7.4709	2	9.4362	10.4776	9.8901	10.3663
166	ENSECAG00000017934	ENSECAG00000017934	LRSAM1	9.3201	2	9.3918	10.8095	9.7196	10.1266
167	ENSECAG00000023173	ENSECAG00000023173	EDN2	8.0989	2	2	8.918	8.658	7.0614
168	ENSECAG00000011648	ENSECAG00000011648	ZDHHC5	11.1927	3.2352	11.0856	11.5195	10.9318	11.158
169	ENSECAG00000004400	ENSECAG00000004400	RBM47	7.7075	2	7.7833	10.59	9.9902	10.4465
170	ENSECAG00000006712	ENSECAG00000006712	WRAP73	9.3027	2	9.5416	10.3582	10.0691	10.196
171	ENSECAG00000038105	ENSECAG00000038105	LOC102148457	10.0508	2	9.1573	10.3072	9.6661	10.2254
172	ENSECAG00000006917	ENSECAG00000006917	P4HA3	10.8534	7.3911	5.9726	13.1471	13.1909	13.3678
173	ENSECAG00000005100	ENSECAG00000005100	TTYH3	7.9164	2	4.3785	10.4792	8.5894	9.3115
174	ENSECAG00000011350	ENSECAG00000011350	SCARA3	9.0679	2	8.6357	11.076	9.5722	10.0124
175	ENSECAG00000018307	ENSECAG00000018307	TNIK	8.2244	2	2	8.6394	7.7797	8.3741
176	ENSECAG00000020850	ENSECAG00000020850	NCOA3	11.3471	3.2352	10.352	11.4926	11.0543	11.3025
177	ENSECAG00000012481	ENSECAG00000012481	TNFRSF1B	8.9693	2	6.2364	10.2718	9.4684	10.2814
178	ENSECAG00000006211	ENSECAG00000006211	TRIM21	9.8256	2	9.0782	9.3557	10.9051	9.7477
179	ENSECAG00000037175	ENSECAG00000037175	TRAF3	10.4481	2	9.3507	10.229	9.9246	9.2737
180	ENSECAG00000019767	ENSECAG00000019767	LOC100053989	9.5823	2	8.3315	9.9097	10.6821	9.9671
181	ENSECAG00000019391	ENSECAG00000019391	TNFSF10	10.8646	2.746	8.8738	10.9725	11.101	7.7725
182	ENSECAG00000013566	ENSECAG00000013566	PKP2	10.1969	2	8.7839	11.1327	8.3652	8.7625
183	ENSECAG00000001299	ENSECAG00000001299	ZNF623	9.897	2	8.4958	9.4943	10.6194	9.9332
184	ENSECAG00000010833	ENSECAG00000010833	MELTF	7.7785	2	2	8.2044	7.9684	8.7943
185	ENSECAG00000016565	ENSECAG00000016565	EEFSEC	10.1958	2	8.4831	10.5753	8.2036	10.0457
186	ENSECAG00000019344	ENSECAG00000019344	SIRT7	9.555	2	8.4789	10.2727	10.0985	10.0758
187	ENSECAG00000022444	ENSECAG00000022444	DCAKD	9.5178	2	9.7282	10.5137	9.4063	9.8236
188	ENSECAG00000011486	ENSECAG00000011486	ATF3	11.2173	14.1168	14.2614	8.6194	8.6519	6.4294
189	ENSECAG00000019798	ENSECAG00000019798	EDNRA	11.5409	2.746	8.0176	10.6779	9.6871	10.2219
190	ENSECAG00000014851	ENSECAG00000014851	ILDR2	8.2743	2	5.0617	9.7685	9.5395	9.7281
191	ENSECAG00000019285	ENSECAG00000019285	SFXN3	10.7955	2.746	9.8199	10.0734	10.4833	11.1953
192	ENSECAG00000000495	ENSECAG00000000495	SLIT3	6.5845	2	2	9.5161	5.3153	8.537
193	ENSECAG00000004592	ENSECAG00000004592	DUSP4	7.3659	2	3.7495	9.7672	9.2021	8.7068
194	ENSECAG00000016579	ENSECAG00000016579	GAL	6.5554	2	2	7.5608	8.4971	9.1066
195	ENSECAG00000014709	ENSECAG00000014709	SDC1	9.3027	2	8.3362	10.6562	9.0937	10.2149
196	ENSECAG00000004390	ENSECAG00000004390	PCED1B	8.535	2	7.8635	10.5915	9.5706	10.2417
197	ENSECAG00000012750	ENSECAG00000012750	SLC6A6	5.1151	2	4.815	10.178	7.3301	9.8374
198	ENSECAG00000018133	ENSECAG00000018133	VSIR	8.8183	2	6.622	9.5708	9.9842	10.319
199	ENSECAG00000031036	ENSECAG00000031036	H2AC9	8.4267	2	6.4594	9.7698	10.5709	9.4967
200	ENSECAG00000006880		WNT16	9.5291	10.2252	10.1388	4.6572	3.4359	4.6595
201	ENSECAG00000024912		FSIP1	2	2	2	6.4746	8.544	7.9466
202	ENSECAG00000014287	ENSECAG00000014287	OMD	9.4581	10.3077	10.8209	5.7844	5.5168	2.9759
203	ENSECAG00000011964	ENSECAG00000011964	IL27RA	9.6197	2.746	9.4708	11.3582	10.2587	10.7916
204	ENSECAG00000012752	ENSECAG00000012752	EPHA4	10.7537	2.746	4.5819	8.5393	9.5576	9.251
205	ENSECAG00000025109	ENSECAG00000025109	EEF1A2	6.7858	2	4.0531	9.0199	7.6263	10.5328
206	ENSECAG00000024249	ENSECAG00000024249	ZNF263	10.0018	2	9.9045	9.4017	9.388	9.8571
207	ENSECAG00000015083	ENSECAG00000015083	EAF2	10.7529	2	4.7602	6.6877	8.6882	8.6934
208	ENSECAG00000015510	ENSECAG00000015510	FGF7	8.2151	2	2	7.2978	9.0778	7.3277
209	ENSECAG00000016383	ENSECAG00000016383	USP53	11.9816	3.4291	8.0861	10.8671	11.1895	10.0732
210	ENSECAG00000011618	ENSECAG00000011618	EDN1	7.7141	2	4.6438	9.2829	10.5562	7.9123
211	ENSECAG00000017519	ENSECAG00000017519	PDE9A	9.0181	2	2.6088	8.3366	8.3764	7.6319
212	ENSECAG00000015240	ENSECAG00000015240	PROM2	8.4624	2	2.6088	8.3506	8.3578	8.4115
213	ENSECAG00000013124	ENSECAG00000013124	CBLC	8.6147	2	8.3641	11.0387	9.767	8.9263
214	ENSECAG00000010363	ENSECAG00000010363	SLC44A2	9.5624	2.4207	8.8346	10.9509	9.936	10.3631
215	ENSECAG00000017461	ENSECAG00000017461	PNKP	8.9471	2	7.9271	10.2946	9.6856	10.1635
216	ENSECAG00000015243	ENSECAG00000015243	ZNF133	10.0165	2	9.703	9.7462	9.4649	9.5329
217	ENSECAG00000020193	ENSECAG00000020193	TGFBI	8.4973	2.746	2	9.301	7.6932	7.9181
218	ENSECAG00000037214	ENSECAG00000037214	TUBB4A	8.7589	2	7.1451	11.1877	9.0055	9.0604
219	ENSECAG00000042431	ENSECAG00000042431	LOC100146514	8.6253	2	8.4489	10.1652	10.3984	9.6522
220	ENSECAG00000021798	ENSECAG00000021798	LAX1	6.6954	2	2	8.4152	7.1426	9.149
221	ENSECAG00000003532	ENSECAG00000003532	IFNAR2	9.6074	2	9.0181	10.0596	10.0272	9.5102
222	ENSECAG00000007173	ENSECAG00000007173	HMCN1	2.5646	10.6309	7.7128	4.9046	6.6491	2.569
223	ENSECAG00000016560	ENSECAG00000016560	CRABP2	5.4672	2	2	5.9029	7.856	9.8795
224	ENSECAG00000027835	ENSECAG00000027835		6.8472	2	9.1965	10.2608	9.4439	9.8601
225	ENSECAG00000010807	ENSECAG00000010807	PXYLP1	8.1774	2.746	2	8.5515	8.9691	7.8948
226	ENSECAG00000021979	ENSECAG00000021979	CARD10	6.5554	2	2	9.7502	7.3753	7.1127
227	ENSECAG00000017926	ENSECAG00000017926	TROAP	9.121	2	8.2443	10.4926	10.2324	8.9406
228	ENSECAG00000016932	ENSECAG00000016932	TRIM26	9.9566	2	7.2079	10.1372	9.1359	9.666
229	ENSECAG00000012716	ENSECAG00000012716	RAB42	9.5514	2	6.5751	9.8007	9.301	9.9531
230	ENSECAG00000015365	ENSECAG00000015365	GCSAML	7.6259	2	2	8.1008	7.8771	8.5407
231	ENSECAG00000017407	ENSECAG00000017407	MOXD1	10.2145	2	8.8641	9.9977	9.5428	9.2162
232	ENSECAG00000013061	ENSECAG00000013061	CA10	9.2895	2	10.4922	10.1955	8.1994	7.6249
233	ENSECAG00000008481	ENSECAG00000008481	ZNF248	10.9397	2.746	10.3659	9.9237	10.4713	10.0536
234	ENSECAG00000020461	ENSECAG00000020461	BMPR1A	9.6056	2	9.2322	9.9944	9.7427	9.5701
235	ENSECAG00000010295	ENSECAG00000010295	ZDHHC16	10.4521	3.2352	9.7894	11.1833	10.7451	11.5365
236	ENSECAG00000014372	ENSECAG00000014372	SLC9A3R1	8.983	3.0112	7.1016	11.2621	9.6493	11.2236
237	ENSECAG00000008085	ENSECAG00000008085	OTOA	8.4896	9.69	10.23	5.3282	2	5.9989
238	ENSECAG00000002199	ENSECAG00000002199	ABHD4	9.8999	2.746	9.1731	10.5535	10.429	11.066
239	ENSECAG00000017513		DTHD1	7.1878	7.5455	8.2493	2	2	2
240	ENSECAG00000025039	ENSECAG00000025039	RNF185	9.685	2	9.1305	9.8847	9.7866	9.5498
241	ENSECAG00000013693	ENSECAG00000013693	COL1A1	9.3201	7.4813	3.6322	12.8165	8.7523	10.7181
242	ENSECAG00000011096	ENSECAG00000011096	ZNF416	9.3606	2	9.4384	9.6293	10.1119	9.4655
243	ENSECAG00000022695	ENSECAG00000022695	MAP1A	12.5904	5.2931	10.2198	13.7182	12.1641	13.0408
244	ENSECAG00000003722	ENSECAG00000003722	ZFP62	10.1527	2	8.7491	9.6149	9.8533	9.276
245	ENSECAG00000010830	ENSECAG00000010830	MMP11	9.7855	2	9.1466	10.0723	9.7384	9.0499
246	ENSECAG00000017955	ENSECAG00000017955	SLC12A9	8.9527	2	9.2522	10.4511	8.7148	9.9102
247	ENSECAG00000006428	ENSECAG00000006428	ARMC6	9.7713	2	8.4049	9.8057	9.2167	10.1501
248	ENSECAG00000019111	ENSECAG00000019111	CD163	8.983	2	8.8543	4.6572	9.3204	9.2849
249	ENSECAG00000021031	ENSECAG00000021031	PLCG1	9.5421	2.746	9.8365	11.0279	10.0355	10.7165
250	ENSECAG00000009376	ENSECAG00000009376	AQP8	2	2	6.4765	7.9158	8.9813	7.8712
251	ENSECAG00000016924	ENSECAG00000016924	MOCS1	9.5347	2	7.6311	10.1994	9.4959	9.6312
252	ENSECAG00000021114	ENSECAG00000021114	TAOK2	9.7902	2	8.3173	9.9214	9.5027	9.7877
253	ENSECAG00000022878	ENSECAG00000022878	DNM1	5.3019	2.746	2	8.6479	8.3159	8.9263
254	ENSECAG00000015291	ENSECAG00000015291	ABCB11	8.0159	2	2	8.6394	8.2768	5.8617
255	ENSECAG00000022296	ENSECAG00000022296	SGSM3	10.3678	3.2352	9.4835	11.4543	10.4102	11.3053
256	ENSECAG00000021206	ENSECAG00000021206	HAS2	9.7149	2	7.1663	9.4217	10.4165	8.5994
257	ENSECAG00000038866	ENSECAG00000038866		6.5554	2	6.9869	9.5768	8.1783	10.913
258	ENSECAG00000020931	ENSECAG00000020931	TRIM65	8.8783	2	8.7631	9.7409	10.0587	9.8097
259	ENSECAG00000023352	ENSECAG00000023352	GULP1	9.9342	2.746	5.2326	9.6633	10.0668	9.3137
260	ENSECAG00000035151	ENSECAG00000035151	ZNF852	8.8516	2	9.6091	8.8434	9.8796	10.0497
261	ENSECAG00000013896	ENSECAG00000013896	IFI30	8.9016	2	7.8172	9.8171	10.159	9.6469
262	ENSECAG00000024793	ENSECAG00000024793	PDGFRB	9.055	2	7.0906	9.793	9.4279	10.0628
263	ENSECAG00000003209	ENSECAG00000003209	ZNF772	9.2147	2	7.5606	9.3848	10.4129	9.3926
264	ENSECAG00000015452	ENSECAG00000015452	MCM8	10.4726	2.746	10.456	9.8171	10.4156	10.0989
265	ENSECAG00000006082	ENSECAG00000006082	LOC100146563	10.5242	2	5.6191	8.6136	6.937	9.3225
266	ENSECAG00000022700	ENSECAG00000022700	MBTD1	9.8348	2	8.7026	9.6193	9.7613	9.3159
267	ENSECAG00000019442	ENSECAG00000019442	CYP1B1	9.1674	2	8.4532	11.0038	7.7797	8.7234
268	ENSECAG00000021048	ENSECAG00000021048	ALDH1L1	8.7396	2	9.3154	9.8978	9.6585	9.5884
269	ENSECAG00000012115	ENSECAG00000012115	SEMA3D	8.0888	2	11.2332	6.2396	6.3354	5.2783
270	ENSECAG00000008303	ENSECAG00000008303	LAMB1	6.3335	2.746	4.1415	10.383	8.9518	9.1758
271	ENSECAG00000022554	ENSECAG00000022554	MFSD5	10.3069	3.2352	10.2624	10.9821	10.8993	10.9403
272	ENSECAG00000033385	ENSECAG00000033385	LGALS3BP	6.7733	2	6.0201	8.8235	10.9299	8.4278
273	ENSECAG00000023451	ENSECAG00000023451	ZHX1	10.7806	3.0112	10.7654	10.5923	10.2385	9.7862
274	ENSECAG00000017735	ENSECAG00000017735	GAS2L1	9.3648	2	8.1568	10.3839	9.0127	9.3159
275	ENSECAG00000015812	ENSECAG00000015812	ECE1	8.2011	2	7.1344	10.6307	8.2926	9.7751
276	ENSECAG00000007704	ENSECAG00000007704	PRR5	9.2446	2	5.2326	9.425	8.9691	8.9853
277	ENSECAG00000023013	ENSECAG00000023013	NDST4	6.4005	2	2	9.0199	7.7226	7.5224
278	ENSECAG00000010185		IFIT2	7.038	2	2	2	8.6519	6.5082
279	ENSECAG00000034792	ENSECAG00000034792		8.3398	2	3.5046	9.3865	6.8112	8.7528
280	ENSECAG00000016882	ENSECAG00000016882	LPIN3	8.7036	2	8.7421	10.2635	8.8219	9.8066
281	ENSECAG00000005685	ENSECAG00000005685	RDH10	9.2355	2.746	7.1873	10.2864	9.8757	10.889
282	ENSECAG00000024318	ENSECAG00000024318	MYBPC3	10.5974	2	6.6822	9.8296	6.6734	7.2474
283	ENSECAG00000011626	ENSECAG00000011626	S1PR1	8.5461	2	6.1323	8.8084	9.8439	9.8691
284	ENSECAG00000010726	ENSECAG00000010726	DDR2	9.9257	2.746	10.1429	10.3805	10.6052	9.5738
285	ENSECAG00000010180	ENSECAG00000010180	TOMM40L	8.9527	2	9.9373	9.6307	8.775	9.4831
286	ENSECAG00000019540	ENSECAG00000019540	SEC14L2	8.7102	2	7.9999	9.8883	9.4403	9.9643
287	ENSECAG00000002755	ENSECAG00000002755	B3GALT1	2	2	7.3724	7.6595	6.778	8.999
288	ENSECAG00000015153	ENSECAG00000015153	PCDH1	6.5407	2	2	8.8581	5.1519	8.5028
289	ENSECAG00000038259			2	8.666	7.6002	4.7445	2	2
290	ENSECAG00000022968	ENSECAG00000022968	STIM1	8.7525	2	9.1731	10.2552	8.5733	9.5292
291	ENSECAG00000000734	ENSECAG00000000734	HMGA1	10.5695	5.8282	4.3785	11.2486	10.3274	11.2335
292	ENSECAG00000007527	ENSECAG00000007527	ADAMTS7	8.5049	2	6.4421	9.9776	8.6762	9.8868
293	ENSECAG00000018161	ENSECAG00000018161	C1QTNF5	6.5554	2	2	7.6817	7.9733	8.5994
294	ENSECAG00000012875	ENSECAG00000012875	GATAD2A	9.9186	2.746	9.8013	10.9137	9.4171	10.1353
295	ENSECAG00000019563	ENSECAG00000019563	ZNF276	9.8195	2.746	10.0883	10.468	10.2014	9.974
296	ENSECAG00000016114	ENSECAG00000016114	ATP6V0A4	8.4267	9.7365	10.3097	6.4999	2	6.6948
297	ENSECAG00000023039	ENSECAG00000023039	CCN3	6.4167	9.4203	7.6311	2	2	5.8375
298	ENSECAG00000018565	ENSECAG00000018565	EEF1AKNMT	9.8241	2	7.8172	9.5813	8.6334	9.7526
299	ENSECAG00000010518	ENSECAG00000010518	GOLGA3	10.3274	2.746	9.9904	10.6723	9.6121	9.6642
300	ENSECAG00000014750	ENSECAG00000014750	ALDH1A2	10.2157	2	5.6496	9.7289	6.4939	7.6249
301	ENSECAG00000021787	ENSECAG00000021787	CNPY4	9.8134	3.0112	10.4277	10.9196	10.1493	10.2993
302	ENSECAG00000020201	ENSECAG00000020201	GCNT1 ENSECAG00000020201	9.7824	2	8.0916	9.893	9.2833	8.7528
303	ENSECAG00000023325		TBX15	7.5615	2	2	6.5492	8.4903	2.569
304	ENSECAG00000024023	ENSECAG00000024023	CALCOCO1	10.4161	3.2352	10.2186	11.0333	10.2698	10.7533
305	ENSECAG00000008432	ENSECAG00000008432	HASPIN	8.4227	4.756	2.6088	10.2412	9.3954	8.7496
306	ENSECAG00000009465	ENSECAG00000009465	ZNF213	9.9313	2.746	9.6417	10.5535	9.5641	10.3987
307	ENSECAG00000043756	ENSECAG00000043756	ZNF613	10.9432	2.746	9.3154	9.4895	9.903	10.0899
308	ENSECAG00000011439	ENSECAG00000011439	DHX58	8.2197	2	9.5718	9.5315	9.9854	8.2695
309	ENSECAG00000038853	ENSECAG00000038853	CCL8	2	2	5.5235	5.4884	10.039	6.0629
310	ENSECAG00000023970	ENSECAG00000023970	MERTK	10.8764	2	7.6983	9.022	7.9235	8.3315
311	ENSECAG00000020719	ENSECAG00000020719	APBB2	8.9245	2	7.6836	10.89	8.0997	8.3615
312	ENSECAG00000012072	ENSECAG00000012072	SRC	8.0632	2	9.2094	9.9821	8.8083	9.6099
313	ENSECAG00000015195	ENSECAG00000015195	EHD3	5.6708	2	2	7.9299	7.7168	8.563
314	ENSECAG00000018434	ENSECAG00000018434	ACBD4	8.4546	2	8.4489	10.2571	9.1249	9.3462
315	ENSECAG00000014771	ENSECAG00000014771	LOX	10.8925	3.5999	10.1375	11.1133	11.5391	10.3278
316	ENSECAG00000021996	ENSECAG00000021996	RALGDS	7.7847	2	9.7652	9.0307	9.6539	9.2441
317	ENSECAG00000024152	ENSECAG00000024152	SCML4	2	10.766	7.8829	4.5156	5.8511	6.6676
318	ENSECAG00000012660	ENSECAG00000012660	DRA	10.4881	3.5999	9.6865	10.4282	12.0974	10.5043
319	ENSECAG00000021314	ENSECAG00000021314	COL4A2	8.5572	2	8.8835	9.4511	4.3365	5.5993
320	ENSECAG00000006648	ENSECAG00000006648	ZNF180	8.9073	2	9.4835	8.7725	9.7196	9.329
321	ENSECAG00000020456	ENSECAG00000020456	ZBTB7C	10.694	2.746	9.1087	10.3161	8.9064	10.1439
322	ENSECAG00000008298		WNT10B	8.5498	2	2	7.2464	2	5.7878
323	ENSECAG00000008799	ENSECAG00000008799	ENPP4	8.7811	2	9.1652	8.4185	9.9559	9.4909
324	ENSECAG00000009741	ENSECAG00000009741	UHRF1BP1	8.3009	2	8.6583	10.1945	9.1315	9.2533
325	ENSECAG00000023496	ENSECAG00000023496	IRX3	6.4487	2	4.2249	9.5694	8.2325	9.0179
326	ENSECAG00000007176	ENSECAG00000007176	ELOVL7	2	9.6781	6.5591	2	6.1399	6.2938
327	ENSECAG00000019725	ENSECAG00000019725	SYT11	9.2582	2	8.2886	9.2682	9.6089	9.4615
328	ENSECAG00000012541	ENSECAG00000012541	SLC38A4	8.6564	5.7577	2	8.9777	8.9192	9.7909
329	ENSECAG00000025088	ENSECAG00000025088	PLXNA3	8.8605	2	9.0356	10.0586	8.1825	9.3312
330	ENSECAG00000032923	ENSECAG00000032923	AKR7A2	9.0498	2.746	10.3624	10.2003	10.0656	9.8631
331	ENSECAG00000023104		ITGA11	8.1189	2	5.8984	8.8679	4.2742	2
332	ENSECAG00000022495	ENSECAG00000022495	NKRF	2	2	7.3447	7.4931	7.8771	8.112
333	ENSECAG00000020508	ENSECAG00000020508	RPS6KA2	9.4503	2	8.5853	9.3848	9.1004	9.4295
334	ENSECAG00000024863	ENSECAG00000024863	FBF1	8.5461	2	8.6917	10.3294	8.5604	9.042
335	ENSECAG00000043408			6.4954	7.8464	8.5042	2	3.3175	2
336	ENSECAG00000024133	ENSECAG00000024133	FGF14	6.6548	2	6.3888	9.1633	10.4564	8.1713
337	ENSECAG00000018631	ENSECAG00000018631	LTBP2	10.6781	3.2352	9.7911	10.9237	10.4111	10.0602
338	ENSECAG00000009176		SOX17	2	2	2	8.385	6.0866	7.1427
339	ENSECAG00000004617	ENSECAG00000004617	PML	8.4819	2	7.9333	10.2505	9.364	8.642
340	ENSECAG00000037977	ENSECAG00000037977	RNPEPL1	8.8029	2.746	9.8132	10.8463	9.6493	9.7477
341	ENSECAG00000022890	ENSECAG00000022890	NEFL	6.4167	9.4146	7.0682	2	2	5.7624
342	ENSECAG00000010695	ENSECAG00000010695	FGF21	7.6673	2	2	6.9303	6.5606	8.8099
343	ENSECAG00000008946	ENSECAG00000008946	LOC100063245	7.6536	2	2	6.537	7.7741	8.3315
344	ENSECAG00000043270	ENSECAG00000043270		7.7272	2	2	7.8922	7.9336	7.051
345	ENSECAG00000019241	ENSECAG00000019241	CNKSR3	9.9454	3.2352	7.4437	11.1627	10.1708	10.051
346	ENSECAG00000011854	ENSECAG00000011854	CFB	7.0275	2	6.3706	9.6492	8.8274	3.7729
347	ENSECAG00000013759	ENSECAG00000013759	ARHGEF2	9.9964	3.5999	8.4575	11.5349	10.3819	11.0962
348	ENSECAG00000024769	ENSECAG00000024769	COL3A1	11.1453	7.2182	8.1568	14.8337	13.3125	11.7148
349	ENSECAG00000019834	ENSECAG00000019834	CYP39A1	9.8706	2.746	9.0613	10.6083	9.6585	9.903
350	ENSECAG00000005161	ENSECAG00000005161	MIDEAS	8.5087	2	10.0037	9.6492	8.312	8.3052
351	ENSECAG00000024650	ENSECAG00000024650	FADS2	10.3636	4.3399	10.0855	12.391	10.9586	12.0146
352	ENSECAG00000030805	ENSECAG00000030805		8.4663	2	10.1799	5.9768	5.0063	4.4836
353	ENSECAG00000025161	ENSECAG00000025161	EMILIN1	8.1387	2	2	8.4674	6.5606	6.7606
354	ENSECAG00000023673	ENSECAG00000023673	TARBP1	8.1039	2.746	9.2373	10.8101	9.8692	9.8571
355	ENSECAG00000008296	ENSECAG00000008296	CCBE1	9.402	3.2352	8.5971	6.9209	5.8723	2
356	ENSECAG00000005957	ENSECAG00000005957	FMNL3	8.3052	2	7.6311	10.2403	8.5733	9.3527
357	ENSECAG00000019067	ENSECAG00000019067	OSBPL7	8.5498	2	7.3164	9.9652	9.4261	8.8467
358	ENSECAG00000034251	ENSECAG00000034251		2	2	5.1917	7.6538	8.2243	7.9579
359	ENSECAG00000007530	ENSECAG00000007530	SSPN	10.0664	2	9.2621	7.8681	9.116	8.0555
360	ENSECAG00000007781	ENSECAG00000007781	POLG	10.4352	3.5999	10.3796	11.567	10.2557	10.624
361	ENSECAG00000024269		UGT8	6.151	2	8.035	2	2.5124	7.8592
362	ENSECAG00000012127	ENSECAG00000012127	UVSSA	8.2654	2	8.5	9.8358	9.0339	9.3885
363	ENSECAG00000022851	ENSECAG00000022851	STARD9	9.3897	2	7.8105	9.3277	7.9031	9.8097
364	ENSECAG00000020422	ENSECAG00000020422	PCSK1	7.5017	9.9151	2	9.1927	8.7351	9.026
365	ENSECAG00000015777	ENSECAG00000015777	MON1B	9.0498	2	7.5117	9.869	8.4057	9.3988
366	ENSECAG00000001989	ENSECAG00000001989	SESN2	8.6077	2	5.4212	9.113	8.8355	9.1782
367	ENSECAG00000017338	ENSECAG00000017338	PFKFB4	9.224	2	8.8771	9.2081	8.6427	9.5235
368	ENSECAG00000019617	ENSECAG00000019617	ATP8B4	6.9401	2	2	6.284	7.9336	8.563
369	ENSECAG00000016577	ENSECAG00000016577	UCK2	10.1958	2.746	8.4916	10.2561	9.4509	10.0484
370	ENSECAG00000038352		C2CD4A	7.4153	8.1853	7.8504	3.1241	2	2.569
371	ENSECAG00000003961	ENSECAG00000003961	BBS12	9.7116	2	9.2221	8.2794	8.7778	9.1441
372	ENSECAG00000006546	ENSECAG00000006546	ZNF521	2	2	6.2364	7.2613	8.1868	8.1518
373	ENSECAG00000009125	ENSECAG00000009125	UPK3A	8.0683	2.746	11.18	7.1539	5.4339	8.8376
374	ENSECAG00000018868	ENSECAG00000018868	TRIM44	8.7842	2	9.2621	9.6062	8.5407	9.1016
375	ENSECAG00000025066	ENSECAG00000025066	PLA2G3	5.6155	2	3.3645	9.4184	5.8723	8.7431
376	ENSECAG00000023067	ENSECAG00000023067	MVK	10.3199	4.0168	9.4729	11.6754	11.23	11.4766
377	ENSECAG00000016610	ENSECAG00000016610	CCN2	9.7902	3.2352	4.0531	9.0415	8.9813	9.0313
378	ENSECAG00000019700	ENSECAG00000019700	TGFBR3	9.0445	2	8.5614	9.6951	9.4225	7.6735
379	ENSECAG00000015902	ENSECAG00000015902	ZNF615	9.4304	2	7.3815	8.9156	8.9911	9.4967
380	ENSECAG00000007849	ENSECAG00000007849	LRATD1	6.4954	2	8.6357	9.6647	8.8987	9.1613
381	ENSECAG00000010267	ENSECAG00000010267	CD44	7.7531	2.746	4.9188	8.6194	9.1874	10.4574
382	ENSECAG00000037168	ENSECAG00000037168	DEFA12	2	6.4588	9.9603	8.2499	8.6116	4.9576
383	ENSECAG00000015172	ENSECAG00000015172	SSH2	9.2054	2	8.1137	9.1985	9.2433	9.2441
384	ENSECAG00000008236	ENSECAG00000008236	APOE	11.1599	2.746	9.4318	8.0417	9.4856	8.3184
385	ENSECAG00000011965	ENSECAG00000011965	OLR1	5.4356	2	2	6.5124	9.4063	6.4772
386	ENSECAG00000015942	ENSECAG00000015942	TRPM6 ENSECAG00000015942	9.1936	2	6.5591	9.41	9.2873	8.2964
387	ENSECAG00000023963	ENSECAG00000023963	NMNAT2	9.6232	4.1327	3.3645	8.9867	8.5571	9.7862
388	ENSECAG00000016027	ENSECAG00000016027	HAUS7 ENSECAG00000016027	2	2	6.2364	8.7116	7.5561	6.86
389	ENSECAG00000000607	ENSECAG00000000607	TRIB3	8.3052	2	4.6438	7.8386	8.312	9.6417
390	ENSECAG00000007315	ENSECAG00000007315	ACAP3	9.3732	2.746	9.181	10.2242	10.1296	9.6982
391	ENSECAG00000030433	ENSECAG00000030433	ZNF566	8.5754	2	7.6614	9.4592	9.4456	9.0888
392	ENSECAG00000021841	ENSECAG00000021841	SH3BP2	8.6564	2	8.1883	9.7316	9.1832	8.8648
393	ENSECAG00000018928	ENSECAG00000018928	PER3	9.0909	2	9.6493	7.9575	9.435	7.6178
394	ENSECAG00000022333	ENSECAG00000022333	MFSD4A	9.9271	11.1687	10.5203	5.4884	4.3365	6.7987
395	ENSECAG00000015048	ENSECAG00000015048	CGN	8.2743	2	9.0442	9.7329	8.4696	9.0939
396	ENSECAG00000017268	ENSECAG00000017268	ATP8A2	9.8692	2	3.0356	7.0378	6.8221	5.9989
397	ENSECAG00000009903	ENSECAG00000009903	SERPINI1	10.3166	2.4207	6.9988	9.0045	9.1138	9.2624
398	ENSECAG00000023405	ENSECAG00000023405	LOXL1	7.9504	2	2	8.1535	7.3147	6.1241
399	ENSECAG00000017994	ENSECAG00000017994	EDC3	10.5336	3.2352	9.7652	10.2891	10.1307	10.4475
400	ENSECAG00000006847	ENSECAG00000006847	PIK3CD	5.1544	2.746	6.9988	10.3582	8.8165	9.3246
401	ENSECAG00000008427		SLC43A1	2	2.746	3.8579	8.3679	7.6632	7.8948
402	ENSECAG00000017774	ENSECAG00000017774	TMEM184A	8.9912	2	9.1546	8.7829	8.1526	9.5738
403	ENSECAG00000024938	ENSECAG00000024938	HINFP	10.0983	3.2352	9.5876	10.8214	10.2293	10.2278
404	ENSECAG00000015611	ENSECAG00000015611	ETV4	7.9278	2.746	5.0617	10.2242	8.6303	9.4436
405	ENSECAG00000011991	ENSECAG00000011991	LIMA1	11.3817	3.5999	9.492	10.7422	10.466	10.1562
406	ENSECAG00000005335	ENSECAG00000005335	HDHD3	8.6147	2	6.8092	9.5649	8.9444	9.1466
407	ENSECAG00000019320	ENSECAG00000019320	CDH18	6.5701	2	9.4835	8.2235	9.6339	5.8855
408	ENSECAG00000008596	ENSECAG00000008596	THEMIS2	7.4709	2	2.6088	8.0417	7.0435	8.4717
409	ENSECAG00000002709	ENSECAG00000002709	CHRM5	8.4702	2	2	6.985	7.6632	6.4132
410	ENSECAG00000011852	ENSECAG00000011852	ALDH4A1	8.7364	2	7.4174	9.9354	8.068	9.2021
411	ENSECAG00000020681	ENSECAG00000020681	BAP1	10.7238	3.8908	10.863	11.4083	9.946	11.0397
412	ENSECAG00000020338	ENSECAG00000020338	PLCD3	8.3652	2	7.964	9.9686	9.0386	8.6628
413	ENSECAG00000020861	ENSECAG00000020861	BCDIN3D	8.7069	2	7.6157	9.0777	9.2208	9.4694
414	ENSECAG00000015342	ENSECAG00000015342	CXCL8	4.8535	2	5.5879	9.4	9.4666	6.6258
415	ENSECAG00000023474	ENSECAG00000023474	TBC1D25	9.9622	2.746	8.801	10.4356	9.071	9.6711
416	ENSECAG00000004439	ENSECAG00000004439	GDPGP1	7.2159	2	8.1191	9.6018	8.7945	9.4909
417	ENSECAG00000014256	ENSECAG00000014256	PPP1R16A	8.9748	2	8.427	9.5498	8.1994	9.251
418	ENSECAG00000010858	ENSECAG00000010858	ANKRD37	8.2244	12.6248	10.5068	5.5623	5.8723	6.3461
419	ENSECAG00000021746	ENSECAG00000021746	SHROOM1	9.3773	2	9.8148	8.4802	8.1264	7.9181
420	ENSECAG00000017003	ENSECAG00000017003	DOCK4	7.349	2	3.3645	9.3626	7.3224	7.7006
421	ENSECAG00000035205	ENSECAG00000035205	ZNF853	7.8699	2	7.9271	10.0953	8.4626	9.0152
422	ENSECAG00000021604	ENSECAG00000021604	PDGFRL	8.6323	2	2	6.5492	7.062	7.1228
423	ENSECAG00000000121	ENSECAG00000000121	NAV3	7.306	2	2	7.0117	7.0893	8.3228
424	ENSECAG00000033679	ENSECAG00000033679	SPSB2	9.6074	2	8.1191	9.3117	8.4273	8.7035
425	ENSECAG00000009031	ENSECAG00000009031	IFT140	9.4718	2	8.1935	9.1946	7.8823	9.1902
426	ENSECAG00000014730	ENSECAG00000014730	PELI3	8.5609	2	4.968	9.0902	8.3801	8.5886
427	ENSECAG00000013120	ENSECAG00000013120	SLC26A6	9.0576	2	8.214	9.0882	8.9813	9.1734
428	ENSECAG00000022127	ENSECAG00000022127	PLAUR	10.8786	4.1327	8.3687	10.9382	10.7622	11.6615
429	ENSECAG00000003470	ENSECAG00000003470	MBOAT4	8.7748	2	6.2364	8.863	9.4527	8.6524
430	ENSECAG00000038251		LOC100061470	2	2	2	6.7835	8.0023	6.5082
431	ENSECAG00000015006	ENSECAG00000015006	FGFR1	10.0259	3.2352	9.2043	11.2056	9.6105	9.8541
432	ENSECAG00000008277	ENSECAG00000008277	CHN1	12.8233	6.1641	9.7635	13.0458	13.0438	13.035
433	ENSECAG00000012040	ENSECAG00000012040	ST6GALNAC6	8.4624	2	7.2181	9.4864	9.0778	9.0604
434	ENSECAG00000012713	ENSECAG00000012713	CHERP	8.3735	2	9.0211	9.9132	7.7514	8.4677
435	ENSECAG00000020956	ENSECAG00000020956	SERINC2	7.3659	2	4.6438	8.836	8.7059	8.8767
436	ENSECAG00000004167	ENSECAG00000004167	ZBED8	8.361	2	8.427	9.4753	9.0031	9.0206
437	ENSECAG00000017917	ENSECAG00000017917	CYBB	8.6357	2	8.6953	7.1776	10.0576	8.1321
438	ENSECAG00000014955	ENSECAG00000014955	EARS2	8.4105	2	8.937	9.1751	8.9242	9.042
439	ENSECAG00000023149	ENSECAG00000023149	SCIN	8.2104	2.746	2	8.385	7.6812	6.202
440	ENSECAG00000011292	ENSECAG00000011292	MSR1	9.0419	2	6.5101	7.8187	10.0702	7.7725
441	ENSECAG00000023657	ENSECAG00000023657	FAM20A	7.9222	2	7.3724	9.5146	8.5798	9.5461
442	ENSECAG00000017703	ENSECAG00000017703	SLC35F6	10.5429	4.24	11.6753	11.1031	10.8435	11.2892
443	ENSECAG00000013776	ENSECAG00000013776	ZNF792	8.2151	2	5.7087	9.1232	9.2833	8.4278
444	ENSECAG00000024297	ENSECAG00000024297	COL27A1	6.8472	2	3.8579	8.8084	8.4486	8.3315
445	ENSECAG00000001949	ENSECAG00000001949	LOC100071946	8.2654	2	2	7.4418	5.1168	7.4364
446	ENSECAG00000035913	ENSECAG00000035913	LOC106781387	8.7936	2.746	2	7.6368	6.1399	7.6529
447	ENSECAG00000018358	ENSECAG00000018358	ALKBH5	8.9415	2	8.2837	9.443	8.1868	9.1167
448	ENSECAG00000018541	ENSECAG00000018541	C2CD2L	8.4624	2	8.2837	9.8057	8.3043	8.9061
449	ENSECAG00000025016	ENSECAG00000025016	VPS33B	8.7842	2	7.5445	8.8532	8.7889	9.5646
450	ENSECAG00000023260	ENSECAG00000023260	SLC7A6	9.2983	2	8.2788	9.1732	8.2847	8.9962
451	ENSECAG00000006072	ENSECAG00000006072	ZNF687	9.1578	2	8.2242	9.5468	8.216	8.7068
452	ENSECAG00000018425	ENSECAG00000018425	DTX2	7.8581	2	8.2543	9.9504	8.1698	8.9687
453	ENSECAG00000020277	ENSECAG00000020277	SLC4A11	6.5989	3.5999	4.9188	10.2571	9.1811	10.0365
454	ENSECAG00000018914	ENSECAG00000018914	EPB41L4B	9.1259	2	8.427	8.5843	9.3621	8.6524
455	ENSECAG00000040484	ENSECAG00000040484	H4C13	7.7595	3.2352	3.9588	8.5665	9.7064	9.405
456	ENSECAG00000000373	ENSECAG00000000373	LOXL3	7.4941	2	7.6983	9.8507	8.4093	9.195
457	ENSECAG00000014970	ENSECAG00000014970	ARL15	10.0469	2.746	8.4314	9.2865	8.8274	10.3747
458	ENSECAG00000016012	ENSECAG00000016012	TREX2	2	2	6.0432	8.5301	7.2835	7.019
459	ENSECAG00000037937	ENSECAG00000037937	DUSP6	9.2492	2.746	7.2283	10.0818	10.2935	8.2964
460	ENSECAG00000022935	ENSECAG00000022935	ABCD1	8.5682	2	8.4402	9.7776	8.1952	8.7366
461	ENSECAG00000019451	ENSECAG00000019451	RASSF5	8.3942	2.4207	5.0156	9.5407	8.0907	9.2209
462	ENSECAG00000011647	ENSECAG00000011647	GMIP	8.6253	2	8.2982	9.7155	8.7	8.4795
463	ENSECAG00000012940	ENSECAG00000012940	NLGN1	9.4122	2.746	4.5172	8.3575	8.7409	9.1267
464	ENSECAG00000042575	ENSECAG00000042575		2	7.6561	7.9518	6.8141	7.0528	2
465	ENSECAG00000015620	ENSECAG00000015620	ZKSCAN7	9.8824	2.746	8.8931	9.7329	9.6447	9.6365
466	ENSECAG00000022901	ENSECAG00000022901	PKMYT1	8.6496	2	7.4085	9.7289	8.4556	8.8315
467	ENSECAG00000020237	ENSECAG00000020237	FOXJ2	8.3735	2	9.1278	9.4816	8.4937	8.3783
468	ENSECAG00000004251	ENSECAG00000004251	PNMA1	8.8812	2	8.0117	9.4365	8.9217	8.5704
469	ENSECAG00000018603	ENSECAG00000018603	SLC46A2	9.1259	2	2.3363	6.6655	6.4939	6.6948
470	ENSECAG00000007373	ENSECAG00000007373	SHTN1	9.2423	2.746	10.2032	9.3712	9.8913	8.5886
471	ENSECAG00000035101	ENSECAG00000035101	ANOS1	4.2727	10.7262	9.3599	5.9587	6.2731	3.667
472	ENSECAG00000019432	ENSECAG00000019432	NLRX1	9.7745	2.746	7.857	10.48	8.6021	9.3801
473	ENSECAG00000022821	ENSECAG00000022821	ZNF570	9.196	2	8.4958	9.0693	8.4093	8.8437
474	ENSECAG00000024082	ENSECAG00000024082	ITGAX	8.7461	2.746	4.0531	7.5668	9.3242	8.8856
475	ENSECAG00000021397	ENSECAG00000021397	ZNF805	9.3266	2	9.1862	7.8287	8.9064	8.2329
476	ENSECAG00000017232	ENSECAG00000017232	TNNI3	11.3418	14.0857	13.4441	7.2539	8.0071	10.0137
477	ENSECAG00000020632	ENSECAG00000020632	RPL3L	10.9105	13.9368	13.346	8.788	7.2913	8.1019
478	ENSECAG00000004493	ENSECAG00000004493	MAB21L1	8.9748	2	7.6539	8.0331	9.806	8.4677
479	ENSECAG00000009363		ACOD1	2	2	4.5172	6.5613	9.0959	6.2394
480	ENSECAG00000019243	ENSECAG00000019243	HSD11B1	5.2664	2	2	6.2545	9.2873	6.0205
481	ENSECAG00000019868	ENSECAG00000019868	C1QB	9.8272	2	8.9826	6.8141	8.2847	7.9579
482	ENSECAG00000006567	ENSECAG00000006567	SLITRK4	2.5646	9.1787	8.0117	2.4784	4.9676	6.5682
483	ENSECAG00000011401	ENSECAG00000011401	CATSPERD	7.3659	2	5.3854	8.6648	9.3788	8.6696
484	ENSECAG00000022748	ENSECAG00000022748	ZNF546	8.5387	2	8.8078	8.1495	9.4753	8.7753
485	ENSECAG00000020411	ENSECAG00000020411	FOLR3	6.5701	2	5.0156	8.9596	9.7181	6.2759
486	ENSECAG00000023831	ENSECAG00000023831	E2F1	7.399	2	7.8893	10.1877	7.6138	8.7068
487	ENSECAG00000043034	ENSECAG00000043034		9.7017	2	8.2543	8.3747	8.2528	8.8708
488	ENSECAG00000009148	ENSECAG00000009148	LPAR2	7.9164	2	8.9766	9.3417	8.2077	9.0393
489	ENSECAG00000009742	ENSECAG00000009742	S100A12	6.3162	2	3.6322	6.6201	9.0959	8.6765
490	ENSECAG00000015721	ENSECAG00000015721	SLC19A3	8.3652	2	10.2989	7.7831	7.3678	6.4455
491	ENSECAG00000013425	ENSECAG00000013425	IGFBP5	9.3479	6.1641	9.9311	12.7056	11.6374	13.9973
492	ENSECAG00000017094	ENSECAG00000017094	CPED1	7.4153	2	7.3815	8.283	10.1547	8.5294
493	ENSECAG00000022973	ENSECAG00000022973	HTR7	5.2664	2	5.8984	9.2119	9.227	7.8592
494	ENSECAG00000018110	ENSECAG00000018110	PAXIP1	8.9245	3.2352	10.4375	10.549	9.9963	9.5609
495	ENSECAG00000015846	ENSECAG00000015846	VASH2	7.2706	2	7.5924	9.5768	9.3204	8.4399
496	ENSECAG00000035431	ENSECAG00000035431	SIRPA	7.9278	2	6.2162	9.0242	9.0503	9.0499
497	ENSECAG00000024774	ENSECAG00000024774	RFX5	10.4382	3.5999	10.1335	10.5307	10.1793	10.6888
498	ENSECAG00000021835	ENSECAG00000021835	CTDP1	8.8396	2	8.9432	8.9956	5.8078	8.0763
499	ENSECAG00000002911	ENSECAG00000002911	KCTD11	8.4934	2	6.4245	9.2756	8.5106	9.0287
500	ENSECAG00000005945	ENSECAG00000005945	BRPF3	7.5169	2	8.4916	9.8158	8.5926	8.4196
501	ENSECAG00000005515	ENSECAG00000005515	GCNT4	8.6357	2	7.5687	9.4705	9.2754	7.7403
502	ENSECAG00000017715		CSF1	7.8876	2.746	2	6.844	7.3753	2.3124
503	ENSECAG00000006141	ENSECAG00000006141	METTL18	9.6561	2.746	8.1831	9.0693	10.1793	9.5974
504	ENSECAG00000016130	ENSECAG00000016130	ZNF2	9.3027	2	8.3959	8.2121	9.0433	8.6593
505	ENSECAG00000010289	ENSECAG00000010289	CITED2	10.6965	5.8282	7.4174	12.3191	12.5801	11.3731
506	ENSECAG00000023457	ENSECAG00000023457	GPR183	9.8868	2	7.3259	8.3747	8.8382	6.9073
507	ENSECAG00000020433	ENSECAG00000020433	TENM3	7.978	2	2.6088	7.6138	7.5691	7.4283
508	ENSECAG00000009448	ENSECAG00000009448	C21H19orf44	8.4065	2	8.0234	9.6689	8.068	8.9148
509	ENSECAG00000012758	ENSECAG00000012758	ZNF212	8.6667	2	9.1466	8.9109	8.0634	8.8315
510	ENSECAG00000014026	ENSECAG00000014026	ASTE1	10.7147	3.0112	8.6432	9.2937	9.8439	9.4214
511	ENSECAG00000014675	ENSECAG00000014675	GLT8D2	8.597	2	7.8829	9.0111	9.4117	8.3991
512	ENSECAG00000023918	ENSECAG00000023918	DUOX1	8.7234	2.746	6.0432	9.9709	9.0055	9.4714
513	ENSECAG00000027851	ENSECAG00000027851	LOC100065231	7.5905	2	8.0292	8.1213	9.6539	9.1686
514	ENSECAG00000007414	ENSECAG00000007414	SV2A	6.6954	2	2.6088	8.448	7.3301	7.6803
515	ENSECAG00000012662	ENSECAG00000012662	SEMA3A	6.4954	2	6.6065	3.5685	8.4237	9.149
516	ENSECAG00000016528	ENSECAG00000016528	EFR3B	8.3777	2	2	5.3282	7.1073	7.2289
517	ENSECAG00000020054	ENSECAG00000020054	MYO7B	7.6942	2	4.3785	8.1654	8.5571	8.7496
518	ENSECAG00000003802	ENSECAG00000003802	IHH	14.0438	12.6992	14.914	10.1984	7.5626	10.2713
519	ENSECAG00000019529	ENSECAG00000019529	LOC102148742	10.1946	3.0112	9.3963	9.7698	9.9497	9.3049
520	ENSECAG00000003314	ENSECAG00000003314	POMGNT2	8.3052	2	8.5166	9.3591	8.6179	8.7234
521	ENSECAG00000000365	ENSECAG00000000365	PCNX4	9.4284	2	7.4696	8.3225	9.2971	7.9801
522	ENSECAG00000023815	ENSECAG00000023815	PLA2R1	8.3052	2	8.628	8.5054	8.9983	9.1367
523	ENSECAG00000013060	ENSECAG00000013060	LOC100051733	9.1674	2	8.5493	7.1776	9.4736	7.6939
524	ENSECAG00000019436	ENSECAG00000019436	COL6A2	7.4787	2	6.5909	9.499	8.6911	8.9205
525	ENSECAG00000018775	ENSECAG00000018775	RAPGEF1	7.2884	2.746	8.6546	10.4535	8.9642	9.572
526	ENSECAG00000019360	ENSECAG00000019360	IGHMBP2	9.2514	2.4207	9.0269	9.7033	8.191	9.1243
527	ENSECAG00000017412	ENSECAG00000017412	TMEM102	8.3901	2	8.2691	9.1047	8.514	9.1466
528	ENSECAG00000016258		ENTPD1	7.1198	2	8.937	2.2589	4.3961	6.0629
529	ENSECAG00000038021	ENSECAG00000038021	MICALL2	7.7141	2	4.2249	8.5932	8.3159	8.314
530	ENSECAG00000012507	ENSECAG00000012507	CRYAB	8.1239	2.746	4.7602	8.5725	8.3838	10.0258
531	ENSECAG00000018245	ENSECAG00000018245	EPHX3 ENSECAG00000018245	8.3096	2	8.2493	9.4414	8.5701	8.7135
532	ENSECAG00000018086	ENSECAG00000018086	FAM214B	8.8396	2	7.0223	9.4721	8.1176	8.6867
533	ENSECAG00000004757	ENSECAG00000004757	TGFBR1	8.6768	2	8.9676	8.7089	8.7693	8.5066
534	ENSECAG00000021360	ENSECAG00000021360	KCNMB1	9.7247	11.5712	9.0922	5.3562	4.2742	7.8889
535	ENSECAG00000020000	ENSECAG00000020000	PMEL	2	2	6.2761	7.4931	7.5363	7.6319
536	ENSECAG00000007837	ENSECAG00000007837	FGR	8.6006	2	7.0794	8.6049	9.2594	8.8558
537	ENSECAG00000008786	ENSECAG00000008786	OSBP	9.9704	3.2352	9.1413	10.5253	9.702	10.0124
538	ENSECAG00000015609		DGKK	4.6483	7.8883	9.0211	5.4629	2.8897	2
539	ENSECAG00000014138	ENSECAG00000014138	AHCYL2	9.1626	2	8.6242	8.261	8.8674	8.4717
540	ENSECAG00000009322	ENSECAG00000009322	TSPYL5	9.6441	2.746	8.7421	10.1077	8.8884	9.3843
541	ENSECAG00000014470	ENSECAG00000014470	EEPD1	7.7272	2	2	6.7096	5.3153	8.112
542	ENSECAG00000033577	ENSECAG00000033577		2	2	5.9483	7.8485	7.125	7.6735
543	ENSECAG00000011827	ENSECAG00000011827	SBNO2	7.905	2.746	8.8145	10.6328	9.0245	9.1317
544	ENSECAG00000015282	ENSECAG00000015282	POLL	7.3742	2	7.2283	9.6703	8.544	8.8037
545	ENSECAG00000015552	ENSECAG00000015552	GDPD1	8.2788	2	4.0531	7.9575	8.354	8.0968
546	ENSECAG00000020111	ENSECAG00000020111	IQGAP3	8.4702	2.746	8.8641	10.4166	9.556	8.8467
547	ENSECAG00000001308	ENSECAG00000001308	KBTBD7	9.8332	2.746	9.0782	9.5528	9.6089	8.8618
548	ENSECAG00000016908	ENSECAG00000016908	CD70	2	8.9089	2	6.1625	6.2409	6.2759
549	ENSECAG00000015000	ENSECAG00000015000	FAM83G	8.2382	2	7.3724	9.2883	8.5241	9.0313
550	ENSECAG00000021700	ENSECAG00000021700	FLT1	4.9005	2	3.3645	7.9529	7.8454	8.5104
551	ENSECAG00000018665	ENSECAG00000018665		8.697	2	8.6583	9.425	7.62	8.2785
552	ENSECAG00000023264	ENSECAG00000023264	RTP4	7.6942	2	2	5.148	8.2528	6.3461
553	ENSECAG00000016039	ENSECAG00000016039	SLC27A1	8.386	2	8.0058	9.34	8.7495	8.5219
554	ENSECAG00000024139	ENSECAG00000024139	LONRF3	8.8783	2	9.3483	7.6368	7.8823	8.7593
555	ENSECAG00000001555	ENSECAG00000001555	LOC111767444	5.1927	10.8657	7.1344	4.8662	4.2742	3.293
556	ENSECAG00000008493	ENSECAG00000008493	SERPINB10	6.48	2	2	6.4999	8.2366	7.2925
557	ENSECAG00000017827	ENSECAG00000017827	ANTXR2	8.6427	2	7.691	8.7829	9.0733	8.6833
558	ENSECAG00000034809	ENSECAG00000034809	SPAG8	8.7364	2	8.8674	9.1613	6.8963	8.2189
559	ENSECAG00000012818	ENSECAG00000012818	TUBB3	9.7165	4.3399	3.6322	9.8531	7.8184	8.8005
560	ENSECAG00000000727	ENSECAG00000000727	HTRA3	5.5871	2	2	7.8922	4.9676	8.2236
561	ENSECAG00000000942	ENSECAG00000000942	ACKR3	7.2884	2	7.72	8.4865	9.781	8.3401
562	ENSECAG00000019838	ENSECAG00000019838	COL4A1	7.6605	2	8.9121	8.2083	3.8312	6.5534
563	ENSECAG00000017084	ENSECAG00000017084	DPYSL4	8.7069	2	7.7272	9.6307	8.3236	7.6939
564	ENSECAG00000039442	ENSECAG00000039442		4.8535	2	2	5.437	8.2201	7.8771
565	ENSECAG00000013655	ENSECAG00000013655	TRIM34	8.6253	2	8.8246	7.7831	9.0055	8.5994
566	ENSECAG00000005039	ENSECAG00000005039	CORIN	13.2275	14.6328	14.79	9.875	8.122	10.9726
567	ENSECAG00000020198	ENSECAG00000020198	NOTUM	7.6047	2	6.2955	9.5634	6.5343	9.0734
568	ENSECAG00000006409	ENSECAG00000006409	B3GNT9	7.6047	2	9.0035	8.5575	7.8719	9.2418
569	ENSECAG00000029003	ENSECAG00000029003	ABRACL	8.2382	3.2352	5.9726	9.6828	9.8426	9.9545
570	ENSECAG00000028292	ENSECAG00000028292	SRXN1	11.3311	4.4333	7.2483	10.5812	9.936	11.0075
571	ENSECAG00000019400	ENSECAG00000019400	KCNIP1	8.5535	5.8621	7.2079	2	2	5.9089
572	ENSECAG00000022899	ENSECAG00000022899	ARSG	8.7201	2	9.5817	7.8386	7.651	8.283
573	ENSECAG00000040555	ENSECAG00000040555	SERTAD2	8.5424	2	8.3502	9.4233	8.4093	7.8471
574	ENSECAG00000004701	ENSECAG00000004701	CSTF2T	9.1235	2.746	9.1493	9.53	7.74	10.0191
575	ENSECAG00000021309	ENSECAG00000021309	SHROOM4	9.8149	4.1327	7.0106	10.6506	10.1665	11.1108
576	ENSECAG00000011391	ENSECAG00000011391	TET3	6.5407	2	3.2094	8.1213	6.6491	8.7753
577	ENSECAG00000038974	ENSECAG00000038974	LRRC61	8.2151	2	8.0176	8.7034	9.0055	8.8678
578	ENSECAG00000010233	ENSECAG00000010233	WDR25	7.2526	2	7.7414	8.2159	9.3088	9.1539
579	ENSECAG00000018651	ENSECAG00000018651	GTPBP3	7.8581	2	7.7901	9.4316	8.6732	8.5445
580	ENSECAG00000008518		NPNT	6.9735	7.503	8.3502	3.7481	2	2.7868
581	ENSECAG00000017250	ENSECAG00000017250	LOC102147438	8.3398	3.2352	9.879	9.9765	10.174	9.8957
582	ENSECAG00000006719	ENSECAG00000006719	CLCN2	9.9622	4.3399	10.0827	11.5383	10.6618	11.498
583	ENSECAG00000007588		EREG	2.7812	2	2	4.9419	6.3951	8.6524
584	ENSECAG00000018510	ENSECAG00000018510	RGS20	8.3355	2.746	2.8379	6.6655	7.7168	8.6799
585	ENSECAG00000014645	ENSECAG00000014645	OASL	5.9421	2	5.1497	2	8.9469	6.4132
586	ENSECAG00000019914	ENSECAG00000019914	NFKBIE	8.2336	2	7.857	9.1534	8.191	9.026
587	ENSECAG00000011676	ENSECAG00000011676	PGPEP1	8.4105	2	7.964	8.7061	9.0316	8.642
588	ENSECAG00000011432	ENSECAG00000011432	SLC46A3	7.6259	2	8.7063	8.361	9.3319	8.2875
589	ENSECAG00000005958	ENSECAG00000005958	EFNA4	8.7936	2	7.7485	9.0177	8.5669	8.4756
590	ENSECAG00000014260	ENSECAG00000014260	FOS	16.6382	16.4697	18.2648	14.8888	15.2203	10.381
591	ENSECAG00000013772	ENSECAG00000013772	MDFIC	8.8213	2	8.6917	8.3917	8.5636	8.4638
592	ENSECAG00000012109	ENSECAG00000012109	SOSTDC1	8.4146	2	8.5654	8.435	7.9634	9.2279
593	ENSECAG00000043225	ENSECAG00000043225		9.7149	2	7.6387	7.2906	7.9133	8.6799
594	ENSECAG00000008028	ENSECAG00000008028	KLC2	10.8331	3.7527	10.618	10.6321	9.0221	9.2692
595	ENSECAG00000024641	ENSECAG00000024641	WNT2	8.9217	2	4.1415	7.2978	7.2434	8.3783
596	ENSECAG00000040274	ENSECAG00000040274		8.9443	2	8.4358	7.9111	9.0641	8.1469
597	ENSECAG00000010205	ENSECAG00000010205	CRAT	10.4141	4.1327	10.6504	11.1322	10.5456	10.7354
598	ENSECAG00000028293	ENSECAG00000028293		6.384	2	2	7.3682	7.5096	7.345
599	ENSECAG00000001467	ENSECAG00000001467	TRIM10	7.0897	2	6.0432	2	7.7284	7.4917
600	ENSECAG00000000101	ENSECAG00000000101	PAOX	7.1493	2	6.9506	9.1985	8.8674	8.7234
601	ENSECAG00000013789	ENSECAG00000013789	EPN2	8.2336	2	8.7063	8.725	8.4309	8.7398
602	ENSECAG00000012436	ENSECAG00000012436	SPATA5L1	8.5087	2	8.4138	8.9038	8.2528	8.7201
603	ENSECAG00000002226	ENSECAG00000002226	ZNF630	2	9.5794	8.2543	5.0486	6.8002	7.5598
604	ENSECAG00000015593	ENSECAG00000015593	EGFL7	6.7218	2	5.7087	8.8459	8.5241	8.9715
605	ENSECAG00000023194	ENSECAG00000023194	XYLB	8.2244	2	4.7032	8.4284	8.8961	6.9188
606	ENSECAG00000018099	ENSECAG00000018099	LGALSL	8.7069	2	8.3502	8.4802	8.738	8.563
607	ENSECAG00000016452	ENSECAG00000016452	PODNL1	9.5787	2	6.5266	7.9575	8.7862	6.7606
608	ENSECAG00000020789	ENSECAG00000020789	SPON1	2	6.3905	9.5025	5.2706	3.9151	7.7139
609	ENSECAG00000023668	ENSECAG00000023668	RGS5	8.7036	2	8.1246	8.3951	8.0771	9.1758
610	ENSECAG00000021599	ENSECAG00000021599	METAP1D	9.5328	2.746	8.0234	8.9978	9.4099	9.7445
611	ENSECAG00000013159	ENSECAG00000013159	TJAP1	8.9358	2	7.9457	9.246	7.5096	8.2513
612	ENSECAG00000019925	ENSECAG00000019925	GCC1	9.121	2	7.8037	8.461	8.4451	8.574
613	ENSECAG00000010708	ENSECAG00000010708	ZNF662	2	9.0446	3.3645	7.5668	6.6613	6.8838
614	ENSECAG00000023751	ENSECAG00000023751	CHRM4	6.7087	2	7.8893	9.5392	7.2676	8.8588
615	ENSECAG00000019633	ENSECAG00000019633	IGFBP6	8.8183	2.746	6.2955	9.1047	9.0031	9.805
616	ENSECAG00000040740	ENSECAG00000040740	BASP1	9.3648	2.746	8.6546	9.1829	8.9716	9.9247
617	ENSECAG00000003173	ENSECAG00000003173	GPR34	7.7972	2	6.7401	2	7.6812	4.9576
618	ENSECAG00000002917	ENSECAG00000002917	OGDHL	9.35	2	9.1914	7.5787	7.0057	6.6538
619	ENSECAG00000019738	ENSECAG00000019738	MTMR3	11.4386	5.0786	11.0518	12.3344	10.9801	11.7561
620	ENSECAG00000015088	ENSECAG00000015088	CDIP1	8.2104	2	7.9457	9.2919	8.3502	8.4358
621	ENSECAG00000012112	ENSECAG00000012112	ALOX15B	8.4307	2	9.2866	8.2794	5.5434	6.9642
622	ENSECAG00000025157		SHISA6	5.5871	9.3621	6.4068	3.1241	2	3.667
623	ENSECAG00000015270	ENSECAG00000015270	TREM2	9.4384	2	7.9881	6.5492	8.8674	7.0718
624	ENSECAG00000019547	ENSECAG00000019547	ADCK1	8.4934	2	6.7401	9.2956	8.0817	8.4278
625	ENSECAG00000011570		PLXNA4	2	8.4925	7.4437	7.6927	3.647	3.9638
626	ENSECAG00000007881	ENSECAG00000007881	IFIH1	8.7684	2	7.4262	8.4085	9.2351	6.4614
627	ENSECAG00000032997	ENSECAG00000032997		8.6288	2	8.3173	8.2197	9.227	7.6459
628	ENSECAG00000007825	ENSECAG00000007825	CALCA	5.033	2	2	5.4884	8.2284	7.6249
629	ENSECAG00000016543	ENSECAG00000016543	IL2RG	9.0471	2	7.3724	7.8187	9.3602	7.0614
630	ENSECAG00000019250	ENSECAG00000019250	GPR162	7.6605	2	7.3259	9.3831	8.0588	8.8467
631	ENSECAG00000011998	ENSECAG00000011998	SMPD5	8.1436	2	8.3502	8.816	8.8832	8.1858
632	ENSECAG00000012348		EFNB2	2.3098	2	6.622	7.6482	3.9151	7.8948
633	ENSECAG00000002876	ENSECAG00000002876	FAAP100	8.983	2.746	9.3367	9.7329	8.8832	9.1806
634	ENSECAG00000015267	ENSECAG00000015267	SLC25A25 ENSECAG00000015267	8.1289	2	9.3437	7.7727	5.0063	7.2746
635	ENSECAG00000036148	ENSECAG00000036148	AMH	11.5433	12.6983	12.724	7.5608	6.4939	10.7726
636	ENSECAG00000019819	ENSECAG00000019819	LRRC2	10.0779	2.746	6.066	8.3883	8.9444	8.5958
637	ENSECAG00000017802	ENSECAG00000017802	OGN	10.2467	11.7571	12.0153	6.2984	7.4823	6.2578
638	ENSECAG00000014679	ENSECAG00000014679	ZNF621	9.333	2.746	8.4402	9.2347	9.5592	9.3822
639	ENSECAG00000039676	ENSECAG00000039676		2	2	6.7114	7.2906	6.7208	7.6803
640	ENSECAG00000012140	ENSECAG00000012140	BMPR1B	10.7229	4.0168	9.0613	10.3179	11.015	10.4732
641	ENSECAG00000011217	ENSECAG00000011217	INHBE	6.2811	2	2	5.9218	6.3354	8.6454
642	ENSECAG00000012650		KY	6.7087	6.2176	8.5042	4.1823	2	2
643	ENSECAG00000010531		F2RL2	6.9953	2	8.5813	4.8662	4.0697	2
644	ENSECAG00000005915	ENSECAG00000005915	GEMIN7	8.3355	2	7.3815	8.2647	8.775	9.0393
645	ENSECAG00000019680	ENSECAG00000019680	PLCXD3	6.5554	9.2349	8.7026	3.6611	5.8296	2.569
646	ENSECAG00000020343	ENSECAG00000020343	SKAP2	9.1358	2	7.3905	7.9111	8.9394	8.1713
647	ENSECAG00000012791	ENSECAG00000012791	GBP6	5.1927	2	4.9188	5.0486	10.217	5.8855
648	ENSECAG00000000797	ENSECAG00000000797	SUN2	10.9019	4.3399	10.1469	11.6285	9.7283	10.7892
649	ENSECAG00000028109			5.1927	8.3738	7.3353	2.4784	3.1885	2
650	ENSECAG00000022231	ENSECAG00000022231	RGS17	8.0735	2	2	5.0825	7.6812	5.7624
651	ENSECAG00000022172	ENSECAG00000022172	PLEKHO2	8.4427	2	8.0861	8.8751	7.7284	8.8678
652	ENSECAG00000025166		MYOCD	6.871	2	8.8212	4.9784	2.5124	3.5528
653	ENSECAG00000019329	ENSECAG00000019329	MPP3	8.5424	2	5.3854	7.8583	8.8	8.1858
654	ENSECAG00000039710	ENSECAG00000039710	ZNF543	7.4941	2	7.0794	8.6309	8.8083	9.0287
655	ENSECAG00000021905	ENSECAG00000021905	HK2	5.5871	2	8.7597	9.1593	7.4754	7.6249
656	ENSECAG00000021122	ENSECAG00000021122	THBS2	6.3162	2	4.968	8.8335	8.2406	8.4834
657	ENSECAG00000010749	ENSECAG00000010749	EMILIN3	6.7478	2	6.9749	8.0025	2	6.3289
658	ENSECAG00000012735	ENSECAG00000012735	ZSCAN20	10.0664	2.746	7.2583	8.5635	8.9765	9.2395
659	ENSECAG00000012218	ENSECAG00000012218		8.3901	2	7.3632	8.8581	8.4344	8.7135
660	ENSECAG00000015463	ENSECAG00000015463	CLCN6	8.344	2	7.5034	8.9664	7.582	9.0017
661	ENSECAG00000020196	ENSECAG00000020196	CCDC102A	8.6599	2	7.3164	9.0902	7.8019	8.5445
662	ENSECAG00000022470	ENSECAG00000022470	ZSCAN2	7.3908	2	6.2955	9.0177	8.1825	8.949
663	ENSECAG00000023887	ENSECAG00000023887	WNK4	6.2082	2	5.8467	9.3188	7.7109	8.7001
664	ENSECAG00000004837		CPN2	5.8493	7.4256	6.9259	2	2	2
665	ENSECAG00000017620		GRIA2	7.5394	2.4207	2	7.0635	5.9931	2
666	ENSECAG00000016453	ENSECAG00000016453	ZNF324	8.5609	2	8.1831	9.2309	7.4046	8.107
667	ENSECAG00000005306	ENSECAG00000005306	RAB7B	6.4954	2	5.6191	2	8.6427	6.0205
668	ENSECAG00000001488		GPR171	6.3505	8.7133	2	5.5623	2	3.8715
669	ENSECAG00000013429		SLITRK6	2	2	6.5266	2	7.3453	6.4772
670	ENSECAG00000010632	ENSECAG00000010632	EPHB4	7.8992	2.746	8.2292	10.8822	7.4892	7.7139
671	ENSECAG00000014015	ENSECAG00000014015	APBB1	9.4503	2	7.7833	8.5116	7.74	7.7597
672	ENSECAG00000041907	ENSECAG00000041907		6.384	8.6564	7.3259	8.932	3.9945	2.3124
673	ENSECAG00000024674	ENSECAG00000024674	TTLL7	9.0627	2	8.035	8.6107	7.8184	8.3052
674	ENSECAG00000014340	ENSECAG00000014340	ADAL	10.3636	3.5999	9.5294	9.7343	10.421	9.929
675	ENSECAG00000018560	ENSECAG00000018560	MYOF	13.2099	6.1641	9.4857	13.0463	11.106	11.5242
676	ENSECAG00000007791	ENSECAG00000007791	ZNF200	8.8724	2	6.8227	8.2083	8.4057	8.6934
677	ENSECAG00000008692	ENSECAG00000008692	MAPKBP1	8.6802	2	8.6203	8.925	7.651	7.7073
678	ENSECAG00000016131	ENSECAG00000016131	FRMD4B	9.121	3.5999	6.8492	10.1652	10.2477	9.8809
679	ENSECAG00000012018	ENSECAG00000012018	CACNB3	7.9835	2.746	6.066	9.842	8.974	8.949
680	ENSECAG00000012987	ENSECAG00000012987	DIXDC1	8.5387	2	4.7032	7.8386	7.9879	8.2282
681	ENSECAG00000024698	ENSECAG00000024698	INPP1	9.695	3.0112	8.9401	9.3848	9.6781	9.4071
682	ENSECAG00000014820	ENSECAG00000014820	DSP	9.7666	8.0664	5.9236	5.6326	2	5.5993
683	ENSECAG00000025146	ENSECAG00000025146	CDCP1	8.983	2	6.9628	9.2992	7.1426	6.1636
684	ENSECAG00000013825	ENSECAG00000013825	NOD1	8.7135	2	6.6065	9.3746	7.6752	7.6319
685	ENSECAG00000004513	ENSECAG00000004513	DOP1A	11.3624	4.0168	9.3553	10.2964	9.6262	10.4535
686	ENSECAG00000013781	ENSECAG00000013781	CRACD	8.5461	2	9.0556	8.4928	6.2409	6.4132
687	ENSECAG00000041022	ENSECAG00000041022		9.3244	2	7.0339	7.8137	8.5636	8.0397
688	ENSECAG00000022052		CLHC1	8.0939	2	6.782	6.643	2	3.9638
689	ENSECAG00000031680	ENSECAG00000031680	PHOSPHO2	8.1822	2	8.1621	8.361	8.7917	8.5332
690	ENSECAG00000022407	ENSECAG00000022407	SLIT2	8.6836	2	8.9089	8.3747	7.5561	8.0866
691	ENSECAG00000011056	ENSECAG00000011056	ZNF773	9.2492	2	7.6614	7.2539	8.5174	8.314
692	ENSECAG00000016141	ENSECAG00000016141	CLIP4	8.9803	2	7.7128	7.6311	8.6303	8.5142
693	ENSECAG00000039582	ENSECAG00000039582	LOC111774587	9.1135	2	7.8893	7.8086	7.4046	8.8767
694	ENSECAG00000015765	ENSECAG00000015765	THAP6	9.3351	2.746	9.313	9.0242	9.1554	8.9742
695	ENSECAG00000013415	ENSECAG00000013415	THNSL2	8.109	2	7.7056	8.8434	8.2487	8.7816
696	ENSECAG00000014798	ENSECAG00000014798	ZNF19	8.5609	2	8.0916	8.6251	8.775	7.6529
697	ENSECAG00000000968	ENSECAG00000000968	LOC100050719	2.3098	2	5.1064	7.7571	8.0862	6.1241
698	ENSECAG00000008341	ENSECAG00000008341	PLAGL2	6.1314	2	8.8044	8.5932	8.1783	8.142
699	ENSECAG00000004264	ENSECAG00000004264	VASN	9.1722	2.746	9.0471	9.9155	7.9285	8.6968
700	ENSECAG00000000789	ENSECAG00000000789	SH3BP5L	7.9615	2	7.2583	9.21	7.9133	8.6137
701	ENSECAG00000018002	ENSECAG00000018002	FOSB	8.8724	11.5282	11.4425	6.8241	6.6368	5.3485
702	ENSECAG00000000090	ENSECAG00000000090	MAP3K8	6.8107	2	6.6674	8.3883	9.5947	7.6803
703	ENSECAG00000010813	ENSECAG00000010813	DNMBP	8.361	2	7.0339	8.6107	8.4093	8.7068
704	ENSECAG00000016824		NRP2	2	2	4.1415	8.3644	6.6854	6.144
705	ENSECAG00000017826	ENSECAG00000017826	TMEM26	6.48	2	2	6.844	7.1426	7.5745
706	ENSECAG00000016486	ENSECAG00000016486	ARRDC2	8.6288	2	6.9869	8.8285	7.7853	8.6173
707	ENSECAG00000042118	ENSECAG00000042118		8.0424	2	7.9271	8.836	8.3652	8.5556
708	ENSECAG00000015075	ENSECAG00000015075	ZSCAN9	8.8213	2	7.6762	8.6251	8.1868	8.3096
709	ENSECAG00000008790	ENSECAG00000008790		5.8964	2	8.8145	6.4999	9.3489	6.4455
710	ENSECAG00000016987		NES	2	2	3.6322	7.5727	5.0441	7.8592
711	ENSECAG00000013520	ENSECAG00000013520	ATP13A4	10.2087	6.3189	2.6088	8.816	6.0499	6.8358
712	ENSECAG00000004666	ENSECAG00000004666	BDH1	6.0915	2	2	6.284	6.7091	8.2421
713	ENSECAG00000011637	ENSECAG00000011637	SLC1A5	11.1719	6.7585	6.8492	12.5955	11.7852	11.519
714	ENSECAG00000020612	ENSECAG00000020612	SLC7A3	7.5615	2	5.8728	7.4677	7.7853	9.64
715	ENSECAG00000013433	ENSECAG00000013433	MAPK7	7.7847	2	8.1883	9.3557	8.0214	7.6939
716	ENSECAG00000009739		ADGRB2	3.7635	2	2	8.3296	6.6368	5.9546
717	ENSECAG00000021024	ENSECAG00000021024	APLP1	8.6869	2	8.3502	8.821	7.705	7.883
718	ENSECAG00000013952	ENSECAG00000013952	CADM4	7.6875	2	5.9726	8.7357	7.6138	9.0233
719	ENSECAG00000011365		CLMN	7.1198	7.8464	2	5.3282	2.8897	2
720	ENSECAG00000000462	ENSECAG00000000462	ZC3H12C	8.4663	2	8.601	7.736	8.7495	7.9181
721	ENSECAG00000006999	ENSECAG00000006999	PLEKHG4	8.344	2	6.6674	9.6731	7.0247	6.9974
722	ENSECAG00000008521	ENSECAG00000008521	ZNF629	6.3674	2	7.1976	9.3695	7.2189	8.6867
723	ENSECAG00000018280	ENSECAG00000018280	TACC2	5.4356	2	2	7.1539	6.6243	7.9065
724	ENSECAG00000014672	ENSECAG00000014672	TNFRSF11A	8.0528	3.2352	3.6322	9.1373	8.0542	8.3358
725	ENSECAG00000022198	ENSECAG00000022198	MTNR1B	9.7345	10.5061	10.0644	4.8662	4.8445	7.3535
726	ENSECAG00000015157		MYPN	8.0266	2	6.3522	5.3282	2	2.3124
727	ENSECAG00000006898	ENSECAG00000006898	ACHE	8.6253	2	8.2641	8.6592	8.0817	7.9523
728	ENSECAG00000017890		CORO2A	3.1359	2	2	7.7037	5.1168	7.4444
729	ENSECAG00000024910	ENSECAG00000024910	TRPC4	5.75	2	9.5457	7.6651	7.9684	6.3632
730	ENSECAG00000023526	ENSECAG00000023526	PLPP4	5.1927	2	7.2583	8.1049	9.1747	7.6598
731	ENSECAG00000023749	ENSECAG00000023749	MAPK4	4.0404	2	7.9271	8.6843	6.2409	7.6735
732	ENSECAG00000009462	ENSECAG00000009462	COL14A1	5.23	2.746	4.8678	6.284	8.7917	9.6932
733	ENSECAG00000018677	ENSECAG00000018677	SCTR	7.6189	2	8.5614	8.4018	7.6325	8.8797
734	ENSECAG00000011361	ENSECAG00000011361	SLC8B1	7.6875	2	6.3522	8.6223	7.6263	9.1564
735	ENSECAG00000013832	ENSECAG00000013832	DES	7.9504	2	8.6621	8.863	6.865	8.1761
736	ENSECAG00000030432	ENSECAG00000030432	AGRN	7.9164	2	4.7602	8.8943	7.4615	7.7337
737	ENSECAG00000023642	ENSECAG00000023642	SPHK1	2	9.6492	5.8467	7.5727	6.947	7.7337
738	ENSECAG00000033858	ENSECAG00000033858		6.9845	2	2	7.0378	7.3753	6.4928
739	ENSECAG00000010545	ENSECAG00000010545	TTC39C	8.5049	3.2352	6.2162	9.1434	9.4632	10.0191
740	ENSECAG00000000104	ENSECAG00000000104	ZNF74	7.8934	2	6.4421	8.3883	8.6519	8.5994
741	ENSECAG00000014578		TRIM50	2	2	8.0408	5.9218	2	5.2419
742	ENSECAG00000007808	ENSECAG00000007808	DCBLD1	8.2058	2	7.3259	8.602	8.7293	8.1761
743	ENSECAG00000009631	ENSECAG00000009631	FBXO6	8.6936	2.746	8.9766	9.4	9.0269	9.1243
744	ENSECAG00000012925	ENSECAG00000012925	NAA30	9.398	3.2352	8.9975	10.228	9.227	9.5254
745	ENSECAG00000018106	ENSECAG00000018106	MTMR4	10.9751	5.3895	11.2376	12.4249	11.4835	11.8207
746	ENSECAG00000010483	ENSECAG00000010483	NFATC2IP	9.2739	2.746	8.6087	9.4511	8.6179	9.0888
747	ENSECAG00000021766	ENSECAG00000021766	PCOLCE	9.9622	3.5999	10.0686	9.4895	10.4485	9.0708
748	ENSECAG00000010505	ENSECAG00000010505	MARVELD2	8.7003	2	7.2876	8.2273	8.5604	8.2282
749	ENSECAG00000012534	ENSECAG00000012534	SMAD9	8.058	2	2	6.3824	6.9766	5.4477
750	ENSECAG00000021909	ENSECAG00000021909	TEDC1	6.8472	2	5.8201	9.1927	7.6752	8.4834
751	ENSECAG00000008652		KREMEN1 ENSECAG00000008652	2	2	7.8372	7.4088	5.6936	3.9638
752	ENSECAG00000020919	ENSECAG00000020919	HROB	7.0485	8.4202	2	8.816	8.6671	7.2746
753	ENSECAG00000013003	ENSECAG00000013003	ZC3H10	8.5934	2.4207	6.8752	8.9156	8.8083	8.9377
754	ENSECAG00000000671	ENSECAG00000000671	LRRC27	8.697	2	8.4049	7.1932	8.1131	8.4519
755	ENSECAG00000014387	ENSECAG00000014387	RASA3	7.1782	2	6.4765	9.2497	7.6138	8.5813
756	ENSECAG00000011891	ENSECAG00000011891	NTN4	8.7201	2	8.8179	8.2794	6.4383	6.7861
757	ENSECAG00000013470	ENSECAG00000013470	RBMS2	7.5093	2	8.1082	8.8508	8.5374	7.9912
758	ENSECAG00000025107	ENSECAG00000025107	COBLL1	11.4391	5.0196	9.803	10.6364	11.8426	11.5459
759	ENSECAG00000022879	ENSECAG00000022879	KLB	7.7972	2	9.6699	6.844	6.1399	7.5071
760	ENSECAG00000019226	ENSECAG00000019226	CASTOR2	7.7722	2	6.4068	9.2215	7.8875	8.2048
761	ENSECAG00000016983	ENSECAG00000016983	ANKRD1	9.5178	2	6.0201	7.6196	7.6872	5.5702
762	ENSECAG00000000264	ENSECAG00000000264	DCT	6.008	2	9.3202	5.7213	8.4765	6.8838
763	ENSECAG00000013892	ENSECAG00000013892	PPEF1	8.8335	2	8.1621	4.7862	7.8346	6.202
764	ENSECAG00000017843	ENSECAG00000017843		3.8618	2	6.7258	4.9784	9.4822	6.1829
765	ENSECAG00000004595	ENSECAG00000004595	HPS6	7.9944	2	6.5101	9.0985	7.2023	8.5519
766	ENSECAG00000014519		ETV7	2	2	2	6.3411	7.8507	4.9576
767	ENSECAG00000008616	ENSECAG00000008616	ZNF264	8.7967	2.4207	7.4174	8.9086	8.8355	8.8253
768	ENSECAG00000019370	ENSECAG00000019370	CAMTA2	8.653	2	8.3362	8.8434	7.2023	7.1912
769	ENSECAG00000018633	ENSECAG00000018633	ECRG4	6.1894	10.6829	10.918	7.5668	8.0214	4.2832
770	ENSECAG00000020971	ENSECAG00000020971	RND1	6.1703	2	2	7.5304	6.8002	7.0924
771	ENSECAG00000022363	ENSECAG00000022363	ZCWPW1	2	8.7726	5.3854	4.9419	2	5.8375
772	ENSECAG00000018738	ENSECAG00000018738	TMEM218	7.4234	2	8.3959	7.9529	8.5241	8.6279
773	ENSECAG00000029199	ENSECAG00000029199		7.9615	2	8.2592	8.7957	7.3604	8.4519
774	ENSECAG00000032204	ENSECAG00000032204		2.5646	9.1342	7.8829	3.4696	6.4524	7.0614
775	ENSECAG00000008162	ENSECAG00000008162	SIPA1L2	8.9217	2	4.5819	8.0966	7.2106	6.953
776	ENSECAG00000013207	ENSECAG00000013207	SHISA2	6.6685	7.3438	7.4085	12.7315	9.5362	11.8775
777	ENSECAG00000019553	ENSECAG00000019553	ENGASE	8.0683	2	8.2292	8.9889	7.1855	8.0763
778	ENSECAG00000015102		MYOZ3	2	2	2	6.5732	6.5992	6.8358
779	ENSECAG00000019236	ENSECAG00000019236	LDLRAD3	8.2427	2	7.2283	8.8557	7.7109	8.4989
780	ENSECAG00000011145	ENSECAG00000011145	PTGER4	7.2252	2.746	2.6088	8.8679	7.0528	6.2578
781	ENSECAG00000011349	ENSECAG00000011349	SDR42E1	6.9401	2	6.2761	8.5209	9.0937	7.883
782	ENSECAG00000014250		LOC100054321	2	2	6.9008	5.8449	8.068	3.8715
783	ENSECAG00000020948	ENSECAG00000020948	PANK3	9.3437	2.4207	8.0636	8.7304	8.5241	8.3096
784	ENSECAG00000020788		MECOM	2.5646	2	3.0356	5.6553	6.1743	8.5667
785	ENSECAG00000010721	ENSECAG00000010721	MGP	12.2408	12.5805	13.6547	10.0713	7.3224	8.2095
786	ENSECAG00000020215	ENSECAG00000020215	GRIK2	7.4631	5.5648	2	8.0716	8.5274	8.5593
787	ENSECAG00000015544	ENSECAG00000015544	ARAP3	7.5319	2.746	9.6168	9.4657	8.4868	8.5104
788	ENSECAG00000015516	ENSECAG00000015516	APBA2	7.9835	2	9.3714	7.6817	5.8931	6.0836
789	ENSECAG00000018678	ENSECAG00000018678	FBXL18	7.4234	2	7.5282	9.405	7.5297	8.0502
790	ENSECAG00000033093	ENSECAG00000033093	VWA1	8.1678	2	9.272	7.4804	7.6571	6.1636
791	ENSECAG00000010322	ENSECAG00000010322	LDHD	7.978	2	8.2543	8.3644	8.3275	8.3052
792	ENSECAG00000016019	ENSECAG00000016019	ST6GALNAC2 ENSECAG00000016019	8.9045	2	5.2326	8.1213	7.2353	7.8471
793	ENSECAG00000007401		PLPPR1	5.1151	8.1095	7.0454	2.8371	2	2.569
794	ENSECAG00000018916		FILIP1	8.7234	2	3.6322	5.6326	4.8445	2
795	ENSECAG00000019411	ENSECAG00000019411	HERC6	9.196	4.3399	8.2343	10.824	11.6171	9.1661
796	ENSECAG00000012064	ENSECAG00000012064	CP	8.3652	2	6.1537	6.7628	8.0862	9.0233
797	ENSECAG00000011293	ENSECAG00000011293	PTPRZ1	11.8342	13.8029	13.8912	8.5635	8.5207	9.1317
798	ENSECAG00000019472	ENSECAG00000019472	FBXO10	7.7207	2	4.7602	8.8606	7.5163	7.5672
799	ENSECAG00000009755	ENSECAG00000009755	EPHB3	6.384	2	7.6688	8.7982	3.9945	7.2925
800	ENSECAG00000017460		ATP12A	7.5169	2	2	6.4094	2	5.6278
801	ENSECAG00000010694	ENSECAG00000010694	MAP3K11	7.5905	2	7.4866	9.1191	7.307	8.495
802	ENSECAG00000002222	ENSECAG00000002222	ZBTB6	9.0393	2	7.4262	7.1135	8.0588	8.3867
803	ENSECAG00000010345	ENSECAG00000010345	ZSCAN31	7.6605	2	7.7694	7.736	8.3984	8.977
804	ENSECAG00000023234	ENSECAG00000023234	CPTP	7.5093	2	7.6539	8.8285	8.1176	8.4677
805	ENSECAG00000016928		DCHS2	2	8.225	2	5.148	5.1168	2
806	ENSECAG00000019008	ENSECAG00000019008	SHROOM3	6.5107	2	9.3896	8.3883	6.6973	7.1026
807	ENSECAG00000012890	ENSECAG00000012890	DDX54	9.6596	3.2352	8.9058	9.9097	8.3275	9.6796
808	ENSECAG00000010126	ENSECAG00000010126	ACSL6	2	7.7038	9.6188	6.3688	7.419	6.2394
809	ENSECAG00000008015	ENSECAG00000008015	SHB	7.6398	2	7.9999	8.6423	7.39	8.7593
810	ENSECAG00000023545	ENSECAG00000023545	IRX5	6.9953	2	7.9209	8.9227	7.6632	8.5219
811	ENSECAG00000017879	ENSECAG00000017879	RCCD1	8.4186	2	8.0058	8.6648	6.957	8.2236
812	ENSECAG00000003905	ENSECAG00000003905	ASB7	8.1485	2	6.836	8.5116	8.8727	7.319
813	ENSECAG00000012744	ENSECAG00000012744	ADAM12	8.7684	5.2424	2.6088	8.9755	7.6932	8.5294
814	ENSECAG00000000984	ENSECAG00000000984	THEMIS	6.906	2	7.72	8.5178	4.801	8.3487
815	ENSECAG00000011549	ENSECAG00000011549	ZNF394	8.9217	2.746	8.3641	9.0351	8.8462	9.3633
816	ENSECAG00000010692	ENSECAG00000010692	CSPG4	5.4672	2	2	8.3261	5.7172	6.5234
817	ENSECAG00000017217	ENSECAG00000017217	CA12	9.5642	10.4858	12.0926	6.6543	7.4046	5.4154
818	ENSECAG00000010652	ENSECAG00000010652	FKRP	5.873	2	7.3815	8.5575	8.1264	8.5142
819	ENSECAG00000026812	ENSECAG00000026812	FANCF	7.5244	2	7.2283	8.4218	8.5241	8.5294
820	ENSECAG00000036289	ENSECAG00000036289		7.2159	2	9.6493	5.4105	7.0712	6.3632
821	ENSECAG00000021654	ENSECAG00000021654	SLC10A4	2	2	5.5879	7.6022	7.4892	5.8129
822	ENSECAG00000000354	ENSECAG00000000354	PLK2	11.643	4.3399	10.3898	8.0966	8.3313	7.4761
823	ENSECAG00000011492	ENSECAG00000011492	CDCA7	9.2469	2.746	9.2621	9.1211	7.3678	8.3358
824	ENSECAG00000022999	ENSECAG00000022999	ZNF597	6.7606	2	7.2681	8.0546	8.7637	8.603
825	ENSECAG00000018924		PTK2B	3.9539	2	4.3785	8.0966	6.6854	8.3008
826	ENSECAG00000012066		FBLN5	4.7545	9.0222	5.8728	4.5644	2	2.569
827	ENSECAG00000025082	ENSECAG00000025082	AP5S1	8.2788	2	8.4049	8.1928	7.4892	8.283
828	ENSECAG00000032976	ENSECAG00000032976	LOC100630385	11.0585	14.3678	14.0749	8.2794	10.4919	9.0888
829	ENSECAG00000032591	ENSECAG00000032591		7.8581	2	2	7.0635	4.8445	6.1636
830	ENSECAG00000010397	ENSECAG00000010397	KCTD15	8.6735	2	7.8893	8.3225	6.927	8.1953
831	ENSECAG00000021641	ENSECAG00000021641	SNX21	8.0837	2	7.9209	8.4991	7.9634	8.2919
832	ENSECAG00000033054	ENSECAG00000033054	ZBED6CL	8.4896	2	7.2283	8.524	6.1913	8.3271
833	ENSECAG00000016232	ENSECAG00000016232	IL22RA1	8.7036	2	8.3548	8.0288	5.8296	5.8617
834	ENSECAG00000008587	ENSECAG00000008587	SETD6	9.148	3.2352	8.647	9.7853	9.5803	9.4792
835	ENSECAG00000014357	ENSECAG00000014357	DLL1	8.6041	2	8.3456	7.6872	5.3153	7.4202
836	ENSECAG00000000588	ENSECAG00000000588	SEMA6C	7.1972	2	6.8881	9.3099	8.2119	7.1912
837	ENSECAG00000022402	ENSECAG00000022402	GFOD1	7.6673	2	6.8092	6.7938	2	5.2046
838	ENSECAG00000023319	ENSECAG00000023319	TM6SF2	7.7847	2	7.6983	8.6251	8.0862	8.3052
839	ENSECAG00000015054	ENSECAG00000015054	XXYLT1	7.8034	2	8.0408	8.1294	8.2036	8.4834
840	ENSECAG00000010339	ENSECAG00000010339	TLR4	9.2077	2	6.1106	6.6987	8.2965	5.6278
841	ENSECAG00000031280	ENSECAG00000031280		6.1703	2.746	9.3805	6.7732	9.5883	7.6035
842	ENSECAG00000016138	ENSECAG00000016138	SLC66A1	7.9278	2	6.9506	8.4545	8.4521	8.2048
843	ENSECAG00000010558	ENSECAG00000010558	PTGFR	7.0589	2	4.3785	7.6368	8.7	7.4364
844	ENSECAG00000006664	ENSECAG00000006664	INPP5J	6.5554	2	5.3854	8.9777	7.4118	8.2604
845	ENSECAG00000022440	ENSECAG00000022440	HCFC1	7.6118	2.746	7.6836	10.2561	8.4057	8.1858
846	ENSECAG00000000240		BCHE	2	2.4207	6.1537	2.4784	7.9386	6.0205
847	ENSECAG00000023720	ENSECAG00000023720	SLAMF8	7.4631	2	2	5.6776	7.3224	6.2938
848	ENSECAG00000023391	ENSECAG00000023391	GCNA	7.6605	10.1636	7.8439	7.7623	3.5453	10.6053
849	ENSECAG00000020883	ENSECAG00000020883	MYOT	6.2268	8.362	6.9134	5.1156	2.5124	2
850	ENSECAG00000004961	ENSECAG00000004961	TACSTD2	2.3098	2	7.4085	6.355	5.9137	7.6803
851	ENSECAG00000000781	ENSECAG00000000781	ANKLE1	7.5976	2	6.5266	9.181	7.3528	8.1019
852	ENSECAG00000007115	ENSECAG00000007115	FRMD8	8.8929	3.0112	8.0636	10.0393	8.3082	9.2279
853	ENSECAG00000004931	ENSECAG00000004931	MARS2	8.7621	2	6.1323	8.0631	7.6632	8.1171
854	ENSECAG00000019298	ENSECAG00000019298	FER1L6	8.7936	11.9267	11.3871	6.7096	6.8859	6.144
855	ENSECAG00000023771	ENSECAG00000023771	BCL6B	3.4204	9.6709	3.3645	6.985	7.8979	6.6399
856	ENSECAG00000018057	ENSECAG00000018057	IL2RA	6.5989	2	6.2955	9.0608	8.6303	6.5234
857	ENSECAG00000023825	ENSECAG00000023825	EXOC6	11.8174	5.5648	10.2475	11.4894	12.1662	11.7056
858	ENSECAG00000007919	ENSECAG00000007919	ATP1B2	7.1198	2	4.1415	8.7304	7.74	6.38
859	ENSECAG00000014691	ENSECAG00000014691	DENND3	7.7141	2.746	7.7414	10.2533	7.9031	8.4439
860	ENSECAG00000016521	ENSECAG00000016521	PTGIS	8.314	2	4.5172	8.5515	7.0712	6.5082
861	ENSECAG00000012159	ENSECAG00000012159	AMT	7.5761	2	8.2982	8.0417	8.2243	8.2964
862	ENSECAG00000010641	ENSECAG00000010641	UNKL	7.6189	2	8.214	8.0966	8.4057	8.112
863	ENSECAG00000019020	ENSECAG00000019020	WDCP	9.3266	3.2352	9.6091	9.2215	9.2208	9.359
864	ENSECAG00000001058	ENSECAG00000001058	SLC7A7	4.3425	2	6.5909	7.4868	8.8489	7.3705
865	ENSECAG00000037821			6.0503	8.1987	7.9271	3.6611	2	3.9638
866	ENSECAG00000037808	ENSECAG00000037808	CLN8	9.0261	3.0112	8.2837	9.7101	9.0174	9.1142
867	ENSECAG00000033171	ENSECAG00000033171	PIDD1	6.6271	2	7.1016	8.836	6.6734	8.7974
868	ENSECAG00000013863	ENSECAG00000013863	LEPR	11.3214	14.8262	13.9449	10.7229	10.8909	7.8652
869	ENSECAG00000024143	ENSECAG00000024143	MYO7A	7.1782	2	6.2564	8.3011	7.5756	9.0152
870	ENSECAG00000030746	ENSECAG00000030746	ILT11A	7.4473	2	6.7114	6.3128	6.6613	2
871	ENSECAG00000015417	ENSECAG00000015417	RBM11	8.0266	11.8097	9.6736	4.6116	6.521	7.5524
872	ENSECAG00000004006		CDK5R1	6.4954	2	3.0356	8.3436	4.4534	7.2381
873	ENSECAG00000019508	ENSECAG00000019508	COL8A1	9.651	2	5.9483	7.3193	6.2731	6.8358
874	ENSECAG00000004942	ENSECAG00000004942	RGS1	9.224	8.2053	6.3706	5.9947	7.0528	2
875	ENSECAG00000013391	ENSECAG00000013391	KLF12	8.8091	2	7.7343	7.6022	7.9336	8.0075
876	ENSECAG00000021162	ENSECAG00000021162	CDH13	7.399	2	6.4245	2	5.7404	7.1912
877	ENSECAG00000029783	ENSECAG00000029783	CRIP2	8.7266	2	7.1016	8.6732	7.6075	7.019
878	ENSECAG00000017546	ENSECAG00000017546	EXD3	9.0705	2.746	9.1783	8.1694	8.6053	8.8856
879	ENSECAG00000013151	ENSECAG00000013151	RGCC	8.9638	13.0348	12.9512	7.8187	7.8129	8.3741
880	ENSECAG00000007702	ENSECAG00000007702	NELFB	10.9779	5.0786	11.0702	11.8653	9.7196	11.0549
881	ENSECAG00000014891	ENSECAG00000014891	NRCAM	8.4227	2	8.4958	7.5181	8.0634	7.5598
882	ENSECAG00000016202	ENSECAG00000016202	SEMA4C	7.6741	2	7.495	8.5725	4.9277	7.7789
883	ENSECAG00000019758	ENSECAG00000019758	TNFSF13B	7.8461	2	8.6917	5.6553	8.3004	6.9073
884	ENSECAG00000000339		LOC100060539	5.8964	2	4.3785	8.8058	7.1512	3.5528
885	ENSECAG00000009501	ENSECAG00000009501	DAAM2	8.6253	2	8.3268	7.4221	6.4524	5.0447
886	ENSECAG00000001167	ENSECAG00000001167	ARC	6.7858	2	4.5172	8.2903	7.9782	7.7852
887	ENSECAG00000009171	ENSECAG00000009171	NUP210	7.1972	2	8.2837	8.9822	6.8544	7.6178
888	ENSECAG00000011864	ENSECAG00000011864	ARHGAP9	6.3162	2	4.0531	7.5242	7.4262	8.563
889	ENSECAG00000024058	ENSECAG00000024058	LZTS3	7.8034	2.746	6.9383	9.8457	8.1655	8.8826
890	ENSECAG00000036638	ENSECAG00000036638	SLC6A12	5.6435	2	4.5172	7.8632	7.9634	8.2695
891	ENSECAG00000022765	ENSECAG00000022765	ZC3H8	9.7393	3.2352	8.2242	9.3135	9.4008	9.2441
892	ENSECAG00000008203	ENSECAG00000008203	S100A3	6.5107	2	2	7.305	6.7891	6.4772
893	ENSECAG00000024450		HNF4A	2	2	2	6.7096	5.7404	6.953
894	ENSECAG00000021212		CD209	6.9845	2	6.543	2	5.9339	2
895	ENSECAG00000022408		CD244	2	2	2	7.3544	5.4051	6.3967
896	ENSECAG00000008899	ENSECAG00000008899	LSS	8.2336	3.7527	8.9706	10.8177	9.7698	9.4595
897	ENSECAG00000021590		MLXIPL	2	2	2	6.5851	6.927	5.9546
898	ENSECAG00000012271	ENSECAG00000012271	ZSCAN2	7.905	2	6.9506	8.0025	8.1952	8.5704
899	ENSECAG00000011653	ENSECAG00000011653	ADRA1B	7.5761	3.5999	4.2249	8.3366	7.9386	9.9044
900	ENSECAG00000016576	ENSECAG00000016576	C1QTNF12	5.8251	2	2	7.6982	6.9766	5.9089
901	ENSECAG00000006524	ENSECAG00000006524	FANK1	7.5394	8.9957	2	6.9209	7.7797	7.9409
902	ENSECAG00000015821	ENSECAG00000015821	ZER1	10.9758	4.8266	10.2006	11.3839	10.8522	10.6718
903	ENSECAG00000001189	ENSECAG00000001189	AGPAT4	7.2796	2	3.0356	7.5905	7.0803	7.0718
904	ENSECAG00000029848	ENSECAG00000029848	C9orf116	7.989	2	5.4212	7.8337	7.8507	8.3529
905	ENSECAG00000024788	ENSECAG00000024788	CORO1A	9.6816	3.5999	7.2681	9.8146	8.4093	10.1415
906	ENSECAG00000016423		CFAP91	7.7466	2	2	3.5685	4.9676	7.051
907	ENSECAG00000023937	ENSECAG00000023937	GSDMB	7.5761	2	2	5.437	6.8437	6.5534
908	ENSECAG00000023033	ENSECAG00000023033	RCOR2	5.4981	2	2	7.5181	5.7632	7.3277
909	ENSECAG00000011718	ENSECAG00000011718	FCGBP	7.1297	2	6.2564	8.8606	8.2926	7.6529
910	ENSECAG00000024232		A2ML1	2	2	5.0617	2	7.0984	6.8235
911	ENSECAG00000011663	ENSECAG00000011663	NPTX1	5.9421	2.746	2	7.7623	6.6734	7.4994
912	ENSECAG00000013238	ENSECAG00000013238	FAM83D	8.3942	3.2352	8.3315	9.6336	10.0861	8.7267
913	ENSECAG00000019654	ENSECAG00000019654	SARS2	6.9174	2	7.0794	8.6704	7.62	8.574
914	ENSECAG00000004534	ENSECAG00000004534	CCDC136	7.7722	2.746	6.9869	8.9732	9.1249	9.1367
915	ENSECAG00000021796	ENSECAG00000021796	LOC100060996	7.7272	2	8.1191	7.3122	8.5207	8.107
916	ENSECAG00000018269	ENSECAG00000018269	MROH1	9.8057	4.3399	10.6447	10.7704	9.3583	10.5608
917	ENSECAG00000033798			4.946	7.4256	6.4245	2	2	2
918	ENSECAG00000019036	ENSECAG00000019036	MMP16	2	8.4315	3.6322	6.0124	6.7891	7.6249
919	ENSECAG00000004967	ENSECAG00000004967	GJA9	9.2263	2	5.1497	6.5969	6.5075	7.6939
920	ENSECAG00000009180	ENSECAG00000009180	TLR8	7.6259	2	6.9383	2.4784	6.7324	6.4928
921	ENSECAG00000016662	ENSECAG00000016662	MCF2L	7.5905	6.0508	2	8.3119	8.6941	7.4038
922	ENSECAG00000023080	ENSECAG00000023080	PPP1R12B	7.989	2	8.2934	8.4185	7.7284	7.3873
923	ENSECAG00000017101	ENSECAG00000017101	PTGFRN	8.2058	2	8.6546	7.8287	7.1599	5.8617
924	ENSECAG00000037567	ENSECAG00000037567	LOC111770992	10.8429	13.3445	13.4044	9.6091	7.1512	9.1926
925	ENSECAG00000009610	ENSECAG00000009610	RNF144A	6.906	2	7.2583	9.2571	7.7628	7.1026
926	ENSECAG00000007828	ENSECAG00000007828	GDPD2	2	9.1446	7.2583	4.5156	4.9676	4.8649
927	ENSECAG00000002988	ENSECAG00000002988	PSTPIP1	7.6942	2	2	5.3282	6.1399	6.8956
928	ENSECAG00000008645	ENSECAG00000008645	PORCN	8.1533	2.746	6.1537	9.0735	8.6882	8.8497
929	ENSECAG00000016658	ENSECAG00000016658	SLCO4A1	7.349	2	2	6.5248	6.0866	6.8235
930	ENSECAG00000012449	ENSECAG00000012449	CRACR2B	7.4234	2	5.8728	7.8583	7.6932	8.8588
931	ENSECAG00000021019	ENSECAG00000021019	CPXM1	9.0858	3.5999	6.5266	10.1936	8.6641	9.514
932	ENSECAG00000020557	ENSECAG00000020557	KIAA1522	7.4941	2	6.2955	8.5515	7.5028	8.5028
933	ENSECAG00000015269	ENSECAG00000015269	TGFBR2	8.3226	2.746	5.9966	8.3436	8.583	9.3049
934	ENSECAG00000023421	ENSECAG00000023421	TRPC6	7.9278	2	9.0356	4.9784	6.424	5.7878
935	ENSECAG00000001645	ENSECAG00000001645	FAM53C	7.4234	2	7.4085	8.6078	8.0449	8.0917
936	ENSECAG00000013925	ENSECAG00000013925	KAT2B	7.1198	2	8.4138	8.2647	8.0023	7.7272
937	ENSECAG00000011478	ENSECAG00000011478	NLN	9.0047	2.746	7.1235	9.2571	8.9166	7.5524
938	ENSECAG00000009261	ENSECAG00000009261	AOAH	5.3703	2	6.8623	7.1618	9.0959	7.6598
939	ENSECAG00000008830	ENSECAG00000008830	WNT5A ENSECAG00000008830	7.6467	8.0069	7.3164	5.5135	2	3.5528
940	ENSECAG00000008177	ENSECAG00000008177	PRXL2B	7.0795	2	8.7099	7.6196	7.7909	5.2046
941	ENSECAG00000029689	ENSECAG00000029689	IL17REL	6.6131	2	8.8111	4.9784	3.0468	5.4154
942	ENSECAG00000016798	ENSECAG00000016798	MIEF2	7.8758	2	7.6688	8.5635	7.9634	7.6319
943	ENSECAG00000042563	ENSECAG00000042563	GCSAM	2	8.8166	7.7128	7.8086	7.6752	7.319
944	ENSECAG00000019557	ENSECAG00000019557	LDLR	10.7123	5.6055	9.8215	12.59	10.5933	11.7966
945	ENSECAG00000011271		IGFBP4	2	2	6.3146	6.4999	2	6.5682
946	ENSECAG00000021015	ENSECAG00000021015	ATP8B1	9.6765	3.2352	9.0123	7.7413	8.658	9.6796
947	ENSECAG00000023169	ENSECAG00000023169	LOC100068071	8.478	2	8.2543	7.7306	7.7741	7.1525
948	ENSECAG00000018218		SYNPO2	7.791	2	7.0682	7.2086	3.1885	4.0505
949	ENSECAG00000021544	ENSECAG00000021544	FAIM2	7.5017	2	6.9008	7.8681	8.6303	8.1469
950	ENSECAG00000006062	ENSECAG00000006062	GPR158	7.5468	2	2.6088	5.3836	7.6872	6.2578
951	ENSECAG00000008499	ENSECAG00000008499	COL5A2	12.0503	6.4588	9.272	12.8546	12.1662	11.7793
952	ENSECAG00000021815	ENSECAG00000021815	P3H3	7.0275	2	7.6614	8.8459	7.7964	7.6803
953	ENSECAG00000024922	ENSECAG00000024922	GLB1L2	7.2884	2.746	6.8492	8.1495	9.0526	9.5423
954	ENSECAG00000007338	ENSECAG00000007338	SCARF2	8.0212	2	7.9146	8.7304	7.1684	7.1427
955	ENSECAG00000006335	ENSECAG00000006335	IBA57	8.2832	2	7.8504	8.4218	7.1512	7.6107
956	ENSECAG00000011123	ENSECAG00000011123	GABRG1	8.8183	11.6554	11.7217	5.7844	7.1855	7.6529
957	ENSECAG00000024158	ENSECAG00000024158	GRB10	7.9615	2.746	8.0058	8.1455	8.6021	9.7331
958	ENSECAG00000014057	ENSECAG00000014057	ASB1	7.0061	2.746	8.5892	9.2664	8.2487	8.9061
959	ENSECAG00000040746	ENSECAG00000040746		2	8.2951	5.5879	5.8449	2	5.0447
960	ENSECAG00000012671	ENSECAG00000012671	PRTG	9.951	2.746	6.2761	7.4418	8.1526	7.9238
961	ENSECAG00000036649			5.5284	2	2.6088	4.8267	8.7637	3.7729
962	ENSECAG00000027916	ENSECAG00000027916	FKBP1B	7.5542	2	7.0454	7.6651	7.8074	8.8558
963	ENSECAG00000014187	ENSECAG00000014187	RSPH3	8.058	2	7.9333	7.9345	7.7109	8.1321
964	ENSECAG00000007534	ENSECAG00000007534	RGS19	7.2526	2	5.4561	8.2083	7.5561	8.4196
965	ENSECAG00000023095	ENSECAG00000023095	AMMECR1L	8.8426	2.746	8.5574	8.9109	8.8961	8.0659
966	ENSECAG00000010901	ENSECAG00000010901	CTNND2	10.1527	9.0409	11.3573	6.5969	5.5696	5.8129
967	ENSECAG00000017776	ENSECAG00000017776	PITPNM1	6.9401	2.746	8.2837	9.2774	8.5733	8.8345
968	ENSECAG00000016143	ENSECAG00000016143	ANKS6	5.558	2	8.1408	8.2159	7.6692	7.7139
969	ENSECAG00000018288	ENSECAG00000018288	C5H1orf21	7.3405	2	5.1917	7.6022	7.9486	8.4115
970	ENSECAG00000017986	ENSECAG00000017986	AXIN2	7.7075	2	2.6088	7.5365	5.462	6.104
971	ENSECAG00000007311	ENSECAG00000007311	TGFBRAP1	7.4153	2	8.4874	8.2903	6.5475	7.8165
972	ENSECAG00000033017	ENSECAG00000033017		7.7075	2	6.7258	8.1928	7.6138	8.5556
973	ENSECAG00000024374		ERBB3	3.1359	2	2	7.6311	5.8296	6.3967
974	ENSECAG00000003150	ENSECAG00000003150	DEPP1	6.3505	2	3.8579	8.0417	8.216	6.1829
975	ENSECAG00000022992	ENSECAG00000022992	CCL4	6.2632	2	7.5364	9.2328	7.2189	6.0205
976	ENSECAG00000035095	ENSECAG00000035095		4.7545	9.289	6.9869	2.6688	3.4359	5.0864
977	ENSECAG00000017426	ENSECAG00000017426	FGF11	8.4934	2	8.1515	7.6651	7.3678	7.6319
978	ENSECAG00000015375	ENSECAG00000015375	PHACTR2	6.9513	2	7.2483	8.2461	8.3875	8.0555
979	ENSECAG00000022070	ENSECAG00000022070	PITPNC1	8.7842	2	7.1235	8.3047	7.0984	6.3114
980	ENSECAG00000017225	ENSECAG00000017225	PRDM15	6.7478	2	6.6674	9.21	7.1162	7.6871
981	ENSECAG00000042154	ENSECAG00000042154		7.6047	2	6.9749	8.2794	8.191	8.0711
982	ENSECAG00000021710	ENSECAG00000021710	CTSW	9.0909	2	3.3645	5.9768	5.3153	5.4477
983	ENSECAG00000017305		SEZ6L2	2	2	4.4495	8.5484	4.8445	5.1269
984	ENSECAG00000012362	ENSECAG00000012362	C7	2.5646	2	7.6688	7.3544	6.4096	5.1663
985	ENSECAG00000012299	ENSECAG00000012299	LOC100061763 ENSECAG00000012299	7.3908	2	2	6.1783	6.7667	6.0836
986	ENSECAG00000025009	ENSECAG00000025009	NFKBIL1	7.038	2	7.9083	7.6872	7.8129	8.5958
987	ENSECAG00000008623	ENSECAG00000008623	SPRED1	7.6536	2	7.2876	8.5635	7.8184	7.9065
988	ENSECAG00000000131		FAM124A	7.8521	2	5.7655	2	4.5085	6.6258
989	ENSECAG00000012497	ENSECAG00000012497	LIMK1	7.1878	2	5.9726	7.9391	8.0542	8.4795
990	ENSECAG00000000381	ENSECAG00000000381	DMXL2	8.9073	2.746	6.9008	8.7957	7.2023	9.195
991	ENSECAG00000022233		KRT1	8.0888	2	2	4.7015	4.801	6.4928
992	ENSECAG00000010108	ENSECAG00000010108	ITPRIP	6.008	2	5.5879	9.2901	6.2571	7.5148
993	ENSECAG00000015748	ENSECAG00000015748	ARNT2	7.989	2	6.4421	8.1049	8.4626	7.319
994	ENSECAG00000007095	ENSECAG00000007095	PLEKHG1	9.5532	10.611	10.9574	7.7933	6.0683	5.1269
995	ENSECAG00000003445	ENSECAG00000003445	C22H20orf96	5.873	2	5.7087	8.5424	7.5691	8.1905
996	ENSECAG00000012264	ENSECAG00000012264	TMCC2	6.7983	2	5.5561	9.2196	7.4333	6.6538
997	ENSECAG00000004944	ENSECAG00000004944	CERK	9.5121	3.8908	9.4983	10.4315	9.6262	9.6813
998	ENSECAG00000021674		ALDH8A1	6.1314	2	2	5.5381	4.6622	8.1469
999	ENSECAG00000033797	ENSECAG00000033797		8.6006	2	7.7555	7.8534	7.2756	7.6035
1000	ENSECAG00000026806		AMN	7.0692	8.0069	7.0568	3.3633	3.1885	2.569
1001	ENSECAG00000035289	ENSECAG00000035289		6.5407	2	2	5.4105	7.4685	6.5828
1002	ENSECAG00000012880	ENSECAG00000012880	RNF166	8.9666	3.0112	8.5	9.4657	8.0167	9.042
1003	ENSECAG00000024664	ENSECAG00000024664	NOL4L	7.6875	2	6.9749	8.8235	7.7628	7.319
1004	ENSECAG00000024068		KIAA0319	8.4819	2	2	3.5685	4.7562	4.8649
1005	ENSECAG00000015261	ENSECAG00000015261	IL18	8.1039	2	7.7833	7.5787	8.2201	7.7272
1006	ENSECAG00000000081	ENSECAG00000000081	PTER	8.5313	2	8.1515	7.3819	7.307	7.5891
1007	ENSECAG00000022660	ENSECAG00000022660	PSD4	8.361	2	3.6322	7.4994	5.4897	6.5973
1008	ENSECAG00000016883	ENSECAG00000016883	FLII	11.3572	5.8282	11.2414	12.6103	11.2473	11.5205
1009	ENSECAG00000015768	ENSECAG00000015768	CCNT1	9.6933	3.2352	8.9152	9.2478	8.4237	8.9715
1010	ENSECAG00000009757	ENSECAG00000009757	IRF2BPL	7.306	2.746	6.8227	9.2158	9.0618	8.4439
1011	ENSECAG00000010598	ENSECAG00000010598	S100A8	5.558	2	2	6.7628	5.9339	7.5963
1012	ENSECAG00000000376	ENSECAG00000000376	LYSMD4	7.8581	2	7.52	8.5209	7.1939	7.9065
1013	ENSECAG00000023088	ENSECAG00000023088	BMF	8.4024	2.4207	6.1957	8.6223	8.2366	8.1221
1014	ENSECAG00000006636	ENSECAG00000006636	HENMT1	7.7272	11.3981	7.1976	4.0516	6.2731	6.6258
1015	ENSECAG00000011459		NDNF	7.8699	2	6.2364	2	3.5453	5.5993
1016	ENSECAG00000006853	ENSECAG00000006853	UBD	8.0683	2	5.9726	6.3688	8.3911	4.2832
1017	ENSECAG00000022941	ENSECAG00000022941	PIK3C2G	8.2104	2	5.1064	3.8302	7.0803	7.4917
1018	ENSECAG00000012215	ENSECAG00000012215	KLF7	8.4546	2.746	8.9706	9.259	7.856	7.5524
1019	ENSECAG00000000051	ENSECAG00000000051	IL1B	5.5284	2	2.6088	7.7933	7.1073	6.38
1020	ENSECAG00000006470	ENSECAG00000006470	STEAP3	8.2654	2	7.461	7.9345	5.9539	7.9912
1021	ENSECAG00000040284	ENSECAG00000040284	OTUD1	6.4645	7.6069	9.3296	4.3022	5.4897	2.569
1022	ENSECAG00000008796	ENSECAG00000008796	PPIF	8.2058	2.746	7.8504	9.0242	8.3465	9.0914
1023	ENSECAG00000004450	ENSECAG00000004450	ZBTB5	8.4427	2	7.2876	8.2573	7.62	6.9417
1024	ENSECAG00000011296	ENSECAG00000011296	SLC9A1	6.1314	2	6.0432	9.1653	6.9864	7.5224
1025	ENSECAG00000015126	ENSECAG00000015126	VAV2	7.4941	2	6.7957	8.4052	6.3655	8.4559
1026	ENSECAG00000020226	ENSECAG00000020226	SLC2A10	7.6942	3.0112	6.4245	9.635	8.7778	8.6489
1027	ENSECAG00000010054	ENSECAG00000010054	NOX4	10.4639	4.4333	9.376	10.1926	11.052	9.2233
1028	ENSECAG00000020814	ENSECAG00000020814	CLEC16A	10.2849	4.6036	10.0502	10.9583	10.3187	10.5186
1029	ENSECAG00000025098	ENSECAG00000025098	CRHR2	7.4153	2	2	6.7096	6.4096	4.8649
1030	ENSECAG00000021691		RHOV	2	2	3.0356	6.6543	6.937	6.3632
1031	ENSECAG00000024136	ENSECAG00000024136	RHOBTB2	2	2	6.5101	7.1135	6.6854	6.0629
1032	ENSECAG00000009626	ENSECAG00000009626	TNFAIP3	2.5646	2	6.4068	8.4185	5.284	5.0864
1033	ENSECAG00000017080	ENSECAG00000017080	SLC5A2	7.6605	2	7.4262	8.599	7.2434	7.8288
1034	ENSECAG00000018014	ENSECAG00000018014	DCUN1D3	8.2921	2	5.8201	7.608	7.2756	8.2048
1035	ENSECAG00000019992		PIP5K1B	5.4356	8.1987	2	5.1156	2.5124	2.569
1036	ENSECAG00000026617	ENSECAG00000026617		6.3162	2	2	7.2539	5.8931	6.7346
1037	ENSECAG00000009262	ENSECAG00000009262	PTGDS	15.6829	16.3328	16.4798	11.9134	10.8219	14.2461
1038	ENSECAG00000008540	ENSECAG00000008540	TMEM267	8.2743	2	5.4212	6.7835	8.2243	7.5224
1039	ENSECAG00000021951	ENSECAG00000021951	RHBDF2	6.9174	2	7.5687	8.7007	7.5495	7.6598
1040	ENSECAG00000015369	ENSECAG00000015369	NID2	3.2851	2	6.5909	8.4928	4.9277	6.5534
1041	ENSECAG00000016570	ENSECAG00000016570	PROC	6.5701	2	2	6.5851	6.6734	6.6676
1042	ENSECAG00000019766	ENSECAG00000019766	EML1	7.7722	2	5.1497	7.7623	8.0862	7.4038
1043	ENSECAG00000014732		ATP10A	2.3098	7.4481	4.0531	6.844	6.4524	2
1044	ENSECAG00000006729	ENSECAG00000006729	DTWD2	8.8121	2.746	9.0269	8.0589	8.6971	7.8227
1045	ENSECAG00000024428		PROCR	4.6483	2	2.6088	7.0464	6.865	7.4604
1046	ENSECAG00000042863	ENSECAG00000042863	ERICH2	5.6977	8.6021	8.0117	2.4784	3.647	6.0205
1047	ENSECAG00000016337		GALNT6	2	2	2	5.3282	6.3505	7.0404
1048	ENSECAG00000020666	ENSECAG00000020666	ZNF311	2	9.2638	5.8984	6.284	7.2756	5.6831
1049	ENSECAG00000032849	ENSECAG00000032849		7.0275	2	7.8172	8.5054	6.8002	8.0129
1050	ENSECAG00000002116	ENSECAG00000002116	SLC19A1	7.3147	2	6.3146	8.6366	7.3224	8.0129
1051	ENSECAG00000017373	ENSECAG00000017373	MAPK12 ENSECAG00000017373	7.7658	2	8.0749	8.524	6.5606	6.7215
1052	ENSECAG00000011443	ENSECAG00000011443	GNAZ	8.3269	2	5.3854	8.0025	6.3046	7.7403
1053	ENSECAG00000011898	ENSECAG00000011898	SPEF2	9.1674	2	6.3706	5.2706	6.7554	7.0924
1054	ENSECAG00000001625	ENSECAG00000001625	ZNF34	7.5615	2	8.3595	6.7523	8.2406	7.3535
1055	ENSECAG00000027792	ENSECAG00000027792	ABCC9	2	9.0222	6.0432	6.327	6.1399	3.9638
1056	ENSECAG00000017059	ENSECAG00000017059	OTULINL	7.8876	2	8.0861	7.6368	7.582	7.8889
1057	ENSECAG00000023324	ENSECAG00000023324	SP4	8.7168	2.746	9.5314	7.2009	6.778	7.9857
1058	ENSECAG00000020470		C2H1orf210	5.9194	8.6612	7.9999	3.8302	3.1885	3.5528
1059	ENSECAG00000016117	ENSECAG00000016117	ASB13	8.8783	2	5.9236	6.6316	7.3973	7.6319
1060	ENSECAG00000016515	ENSECAG00000016515	MAPRE3	8.5238	2.746	7.6614	9.2571	8.5766	8.0866
1061	ENSECAG00000013630	ENSECAG00000013630	SULF2	6.9288	2	7.4085	8.3644	7.1162	8.3315
1062	ENSECAG00000010964		DENND1C	7.0795	2	2	7.055	6.1572	4.1323
1063	ENSECAG00000008342	ENSECAG00000008342	USP20	8.6253	2.746	8.1027	9.1272	7.9184	8.574
1064	ENSECAG00000019482	ENSECAG00000019482	ZNF554	7.989	2	6.7957	8.2044	8.1264	7.0822
1065	ENSECAG00000000816	ENSECAG00000000816	AMPD3	8.6112	2	3.7495	6.7732	6.5606	6.2759
1066	ENSECAG00000007276	ENSECAG00000007276	EPHB6	7.1687	2.4207	8.0234	8.7982	8.438	7.9691
1067	ENSECAG00000017676		BMP4	8.7168	2	3.8579	5.9768	6.4802	3.9638
1068	ENSECAG00000020489	ENSECAG00000020489	SLITRK2	7.4234	2	7.8239	8.4085	7.6263	7.4202
1069	ENSECAG00000014767	ENSECAG00000014767	PLXNB1	7.834	2	6.543	8.5635	7.2106	7.6871
1070	ENSECAG00000043488	ENSECAG00000043488	LOC100629395	5.9864	2	5.7087	5.9947	8.4273	8.4834
1071	ENSECAG00000010052		FLNC	4.1221	2	3.6322	8.7751	5.0809	6.4772
1072	ENSECAG00000028324	ENSECAG00000028324	PURG	7.7337	2	7.495	8.189	8.0023	7.345
1073	ENSECAG00000012863	ENSECAG00000012863	ITGA8 ENSECAG00000012863	10.9717	12.1615	12.2092	6.6655	7.6448	8.8767
1074	ENSECAG00000015555	ENSECAG00000015555	MLLT1	7.0795	2	7.5606	8.7803	7.4333	7.172
1075	ENSECAG00000024829	ENSECAG00000024829	CCDC172	2.5646	5.8621	9.3668	7.7306	8.1439	6.7477
1076	ENSECAG00000033472	ENSECAG00000033472		7.978	2	6.9008	8.8185	6.6118	6.7734
1077	ENSECAG00000017783	ENSECAG00000017783	FST	14.9367	17.1407	17.0853	12.3169	11.8453	12.9334
1078	ENSECAG00000017126	ENSECAG00000017126	NPHP4 ENSECAG00000017126	7.3742	5.4798	2	8.7224	6.6491	7.6035
1079	ENSECAG00000020292		PIEZO1	3.4204	2.746	4.3785	8.1415	5.4897	8.3096
1080	ENSECAG00000013544	ENSECAG00000013544	TMEM268	7.0168	2	7.2483	8.4545	7.543	8.0075
1081	ENSECAG00000012652		CHDH	5.2664	2	8.1831	5.4105	2	3.7729
1082	ENSECAG00000016942	ENSECAG00000016942	NUDT14	7.967	2	5.8984	7.3613	7.5163	8.3572
1083	ENSECAG00000032166	ENSECAG00000032166		6.8944	8.4651	7.8172	4.9046	2	5.2046
1084	ENSECAG00000038417		BVES	8.4741	2	3.5046	6.4094	5.7404	3.5528
1085	ENSECAG00000039942	ENSECAG00000039942	LOC100064637	8.4105	2	7.1451	7.8386	7.3973	7.6529
1086	ENSECAG00000021289	ENSECAG00000021289	CCNE1	8.4663	2.746	7.5034	9.2608	7.7685	8.6066
1087	ENSECAG00000005343	ENSECAG00000005343	GNAL	9.0445	3.2352	7.5606	9.4974	8.4021	9.2737
1088	ENSECAG00000019524	ENSECAG00000019524	CNMD	6.1894	9.7479	9.4142	4.0516	5.6205	5.0447
1089	ENSECAG00000024449	ENSECAG00000024449	SALL2	4.8048	2	2	6.8341	6.2731	7.2195
1090	ENSECAG00000015574	ENSECAG00000015574	NFIA	6.8944	2	5.8728	7.6368	8.7293	7.3873
1091	ENSECAG00000016520	ENSECAG00000016520	ZHX3	10.2771	3.8908	9.0384	9.6619	9.3471	9.5664
1092	ENSECAG00000021932	ENSECAG00000021932	NMNAT3	8.3483	2	8.2982	6.643	7.3301	6.9864
1093	ENSECAG00000004913	ENSECAG00000004913	LPAR6	8.4857	2	6.782	6.9209	8.1308	5.5702
1094	ENSECAG00000016118		PIGZ	2	7.6754	4.5172	6.7732	4.801	2
1095	ENSECAG00000033344	ENSECAG00000033344	LOC100052122	7.5542	2.746	6.3335	9.0965	8.4451	8.5777
1096	ENSECAG00000029581	ENSECAG00000029581	LOC100054260	8.597	2	7.1016	5.3282	7.1855	7.5598
1097	ENSECAG00000007084	ENSECAG00000007084	RAB11FIP5	7.4473	2	6.2761	8.0331	8.1952	7.6667
1098	ENSECAG00000021728		PTPRT	6.1314	7.7769	8.13	2	4.2742	4.2832
1099	ENSECAG00000022971	ENSECAG00000022971	PLXNC1	11.2831	11.7383	13.0873	7.8874	7.7226	8.0344
1100	ENSECAG00000024352	ENSECAG00000024352	MYO1E	10.6517	4.521	9.4644	10.579	10.3197	9.8735
1101	ENSECAG00000003259	ENSECAG00000003259	FLYWCH1	8.8365	3.0112	7.6002	9.4067	8.4661	8.642
1102	ENSECAG00000007805	ENSECAG00000007805	CCDC141	7.6467	2	7.4085	8.0025	8.2243	7.0718
1103	ENSECAG00000001926	ENSECAG00000001926	FBXO31	8.0786	3.2352	8.5412	9.9572	8.0402	8.9908
1104	ENSECAG00000008401	ENSECAG00000008401	S100A6	15.7349	13.2132	12.4162	17.163	17.1835	18.2051
1105	ENSECAG00000040880	ENSECAG00000040880		7.4787	2	7.9333	6.5969	3.742	6.7477
1106	ENSECAG00000029244	ENSECAG00000029244		8.1678	2	6.0885	7.6927	8.0907	7.1427
1107	ENSECAG00000008793	ENSECAG00000008793	PGBD1	7.4153	2	7.2876	6.985	8.369	8.0183
1108	ENSECAG00000020764	ENSECAG00000020764	SCARF1	7.332	2	6.8881	8.4865	7.0712	8.0075
1109	ENSECAG00000033728	ENSECAG00000033728	PIP5K1C	7.3659	2	7.8504	8.1575	7.2676	7.8103
1110	ENSECAG00000022716		ILT11A	2	2	4.5819	5.9029	7.3826	6.7734
1111	ENSECAG00000016759	ENSECAG00000016759	XKR9	7.2617	2	6.6674	5.9768	2	5.8129
1112	ENSECAG00000035870	ENSECAG00000035870	LOC100055310	7.3659	2	8.9736	6.994	5.8723	5.9989
1113	ENSECAG00000028632	ENSECAG00000028632		7.6398	8.1375	7.608	4.9046	2	5.3485
1114	ENSECAG00000012189	ENSECAG00000012189	PDE8B	9.196	5.6451	3.5046	9.4927	8.4661	8.0711
1115	ENSECAG00000017812	ENSECAG00000017812	AHRR	6.6548	2	7.8172	8.1812	7.1426	8.0075
1116	ENSECAG00000014922	ENSECAG00000014922	EPS8	14.7097	9.4513	10.6044	14.4	14.4361	14.4605
1117	ENSECAG00000020189	ENSECAG00000020189	PRSS45	6.5989	9.7682	9.194	3.8302	5.5168	5.2419
1118	ENSECAG00000035193		TRIM16	8.0424	2	2	3.6611	5.1861	5.5993
1119	ENSECAG00000010500	ENSECAG00000010500	ITGA4	8.9582	5.0786	6.1106	11.0235	9.9196	9.6762
1120	ENSECAG00000002380	ENSECAG00000002380	RAB35	7.8219	2	7.1235	8.0417	7.177	8.0502
1121	ENSECAG00000008354	ENSECAG00000008354	PM20D1	2	2	7.1769	6.1466	5.5434	6.7477
1122	ENSECAG00000039891	ENSECAG00000039891	TRIM17	7.6875	2	7.52	8.3401	7.6571	6.8112
1123	ENSECAG00000042448		LOC100056784	5.9421	2	2	2	7.125	5.3485
1124	ENSECAG00000017914	ENSECAG00000017914	L3HYPDH	8.0106	2	7.4524	7.4741	8.0356	7.4524
1125	ENSECAG00000022897	ENSECAG00000022897	RTN2	7.2973	2	7.0454	8.3366	6.865	8.142
1126	ENSECAG00000030024	ENSECAG00000030024	MAPK13	7.9504	2	6.3706	6.985	8.2284	7.8165
1127	ENSECAG00000041678	ENSECAG00000041678	TGFB2	7.2252	2	6.1957	2	5.1168	6.7215
1128	ENSECAG00000000791	ENSECAG00000000791	DMTN	8.314	2	7.4437	7.1217	7.2835	7.9181
1129	ENSECAG00000020410	ENSECAG00000020410	FREM2	2	6.7585	7.5845	8.3366	6.1399	7.9966
1130	ENSECAG00000039093	ENSECAG00000039093	LOC100271875	5.558	11.6481	6.1323	5.3282	7.1426	6.872
1131	ENSECAG00000019745	ENSECAG00000019745	GTF2IRD1	8.4347	3.0112	8.3595	9.1232	8.7118	8.788
1132	ENSECAG00000009459	ENSECAG00000009459	FAM160B2	9.7165	3.7527	8.4182	10.2663	8.7722	8.9119
1133	ENSECAG00000034693	ENSECAG00000034693	C9orf43	7.4941	2	4.4495	7.1135	7.1855	7.9691
1134	ENSECAG00000017907	ENSECAG00000017907	RNFT2	6.5554	2	7.2383	8.2867	7.705	7.8165
1135	ENSECAG00000019931	ENSECAG00000019931	GPR161	5.0746	2	7.4085	8.0417	6.9066	7.883
1136	ENSECAG00000000622	ENSECAG00000000622	CDK18	6.0293	2	7.72	8.4119	7.6448	6.9073
1137	ENSECAG00000004586	ENSECAG00000004586	ARSI	6.1314	2.746	2	7.8137	6.3046	6.5828
1138	ENSECAG00000035691	ENSECAG00000035691		6.1894	2	5.0156	9.0177	6.833	6.5385
1139	ENSECAG00000017012	ENSECAG00000017012	PTEN	10.4441	4.3399	9.9889	10.1098	9.556	9.851
1140	ENSECAG00000018838	ENSECAG00000018838	CCDC183	6.5701	8.6851	7.2779	5.6096	2	4.6032
1141	ENSECAG00000008121	ENSECAG00000008121	LOC100068606	8.1239	2	7.1016	7.5242	7.5297	7.8652
1142	ENSECAG00000041404	ENSECAG00000041404		8.7069	2.4207	7.6539	6.883	8.6488	7.0298
1143	ENSECAG00000010930	ENSECAG00000010930	EPC2	8.9776	3.2352	8.9215	9.1849	9.0526	7.9912
1144	ENSECAG00000013078	ENSECAG00000013078	STXBP1	8.386	3.2352	9.434	9.5574	7.3753	7.7725
1145	ENSECAG00000021418	ENSECAG00000021418	CDH1	3.8618	6.7764	5.0617	5.7844	9.0031	9.8691
1146	ENSECAG00000010802	ENSECAG00000010802	AMMECR1	6.6685	2	6.8623	8.435	7.8129	7.5299
1147	ENSECAG00000032711	ENSECAG00000032711	POLRMT	9.8736	4.1327	9.5618	10.4855	9.3204	9.3312
1148	ENSECAG00000017300	ENSECAG00000017300	INTS5	6.9401	2.4207	6.1957	8.932	7.4404	8.3572
1149	ENSECAG00000035298	ENSECAG00000035298		8.2151	9.1446	9.2119	4.7862	4.3961	4.8649
1150	ENSECAG00000028453			2	2	2	6.2545	5.462	6.7734
1151	ENSECAG00000011517	ENSECAG00000011517	BICD1	8.1436	2	7.3815	8.02	6.4096	7.4202
1152	ENSECAG00000024660	ENSECAG00000024660	DPF3	9.5678	10.9833	9.7756	6.6767	5.3758	6.0629
1153	ENSECAG00000016362	ENSECAG00000016362	DUSP16	8.1039	2	7.1235	7.6762	7.2913	7.8471
1154	ENSECAG00000014278	ENSECAG00000014278	CCDC40	7.4631	2	2	6.5124	5.0441	5.8375
1155	ENSECAG00000038949		KCTD21	4.1221	2	2	5.1796	7.177	7.0718
1156	ENSECAG00000011229		SLC1A4	5.7755	2	2.6088	7.4155	4.6622	7.3535
1157	ENSECAG00000011246		GLI1	2	2	4.5819	6.9303	5.4339	7.2836
1158	ENSECAG00000011914	ENSECAG00000011914	ARHGEF6	8.1822	2	2.6088	5.9029	5.7857	5.71
1159	ENSECAG00000001515	ENSECAG00000001515	MRPL54	7.5542	2	7.4781	8.3047	7.2106	7.4202
1160	ENSECAG00000007303		AGBL1	3.544	2	5.7931	7.1379	6.6734	2
1161	ENSECAG00000023515	ENSECAG00000023515	SIX4	7.5468	2	7.9333	7.8287	4.8867	5.8129
1162	ENSECAG00000030220	ENSECAG00000030220	CDC42EP1	8.0371	3.5999	7.9821	10.4429	8.6852	8.9631
1163	ENSECAG00000003955	ENSECAG00000003955	TRPV2	9.1698	4.1327	10.0841	10.1332	9.2814	9.8586
1164	ENSECAG00000023327	ENSECAG00000023327	ZSCAN32	7.8219	2	7.2973	7.4088	8.0588	7.4839
1165	ENSECAG00000043251	ENSECAG00000043251		6.9174	2	6.8092	7.097	8.3875	7.9912
1166	ENSECAG00000015824	ENSECAG00000015824	APOM ENSECAG00000015824	7.2526	2	7.7833	6.0642	7.0341	8.4358
1167	ENSECAG00000030580	ENSECAG00000030580	HIC1	4.8535	2	2	7.6196	5.462	6.4132
1168	ENSECAG00000015306	ENSECAG00000015306	ATG4D	8.5461	2.746	7.9083	8.7357	7.9975	8.5181
1169	ENSECAG00000011734	ENSECAG00000011734	TRPV4	7.8992	2	4.3785	8.1254	6.2889	5.3485
1170	ENSECAG00000014269	ENSECAG00000014269	AGAP1	6.5258	2	6.1749	8.8751	7.4262	6.6948
1171	ENSECAG00000022602	ENSECAG00000022602	BOC ENSECAG00000022602	3.2851	2	7.6002	7.4548	6.0866	6.4294
1172	ENSECAG00000010191	ENSECAG00000010191	PYGO1	8.6041	2.746	9.3668	7.3334	6.6491	7.2656
1173	ENSECAG00000018619		FOLR2	3.4204	2	4.5172	7.6311	7.4615	6.4928
1174	ENSECAG00000000860	ENSECAG00000000860	CSF1R	8.0989	2.746	7.461	8.6165	8.48	8.7267
1175	ENSECAG00000022263	ENSECAG00000022263	STC2	7.6741	2	4.5819	6.537	6.957	8.1271
1176	ENSECAG00000008425	ENSECAG00000008425	LURAP1L	6.9735	2	6.1106	7.1932	8.2243	8.0555
1177	ENSECAG00000029531	ENSECAG00000029531	RAB43	6.2451	2	5.5235	8.3644	7.3147	7.7597
1178	ENSECAG00000009302	ENSECAG00000009302	CCDC114	7.4941	2	4.0531	7.5608	7.2992	6.6676
1179	ENSECAG00000018963	ENSECAG00000018963	COLEC12	2.5646	2.746	7.0106	6.355	7.7964	6.9073
1180	ENSECAG00000023019	ENSECAG00000023019	KIF18B	6.4645	2	6.9134	8.6704	7.6752	6.5534
1181	ENSECAG00000009500	ENSECAG00000009500	NEK8	7.978	2	6.3522	8.0113	6.9766	7.7073
1182	ENSECAG00000020942	ENSECAG00000020942	PRSS38	7.8096	2	8.2837	6.2396	7.1426	7.3873
1183	ENSECAG00000012493	ENSECAG00000012493	SLC47A1	9.8721	9.8657	11.8405	6.4489	5.9339	7.6249
1184	ENSECAG00000009835		BTBD11	3.2851	2.746	7.5687	6.537	3.1885	7.4994
1185	ENSECAG00000016507	ENSECAG00000016507	PSRC1	7.9504	2	7.3164	6.994	8.1439	7.2007
1186	ENSECAG00000006765	ENSECAG00000006765	CDK14	7.9725	3.2352	2	5.7637	6.833	6.5534
1187	ENSECAG00000019793	ENSECAG00000019793	SETBP1	4.946	8.3913	2.6088	2	5.6936	4.8649
1188	ENSECAG00000000400	ENSECAG00000000400	JAML	7.6259	8.1582	2	4.0516	5.8078	4.912
1189	ENSECAG00000011671	ENSECAG00000011671	TGFB1	7.4787	2.746	4.968	8.319	7.5163	8.6628
1190	ENSECAG00000002156	ENSECAG00000002156	CFAP157	7.864	2	7.3164	8.046	6.8963	7.5375
1191	ENSECAG00000019007		THRB	4.2727	2	2	6.2245	6.5606	7.1026
1192	ENSECAG00000022845	ENSECAG00000022845	PTPRM	7.2159	2	3.0356	5.2706	7.0247	7.2102
1193	ENSECAG00000006866	ENSECAG00000006866	KIF5A	8.2382	2	7.5117	5.6996	7.2023	7.4917
1194	ENSECAG00000018816	ENSECAG00000018816	HDAC9	8.0424	2	5.0617	6.7096	6.6613	8.0815
1195	ENSECAG00000024107	ENSECAG00000024107	ROR1	7.038	2.746	9.2572	8.0716	5.3758	7.3014
1196	ENSECAG00000013585	ENSECAG00000013585	ZBTB37	7.349	2	7.3815	6.9209	8.1439	7.7978
1197	ENSECAG00000018663	ENSECAG00000018663	PLB1	5.5284	2	3.2094	7.6311	5.8078	7.5891
1198	ENSECAG00000023601		SEPTIN3	2	2	2	6.1142	6.9864	4.912
1199	ENSECAG00000011993	ENSECAG00000011993	THBS3	7.3826	2	4.7602	7.6022	6.9864	7.8103
1200	ENSECAG00000016323		GCNT7	3.544	7.9606	2	2.8371	6.5475	5.0018
1201	ENSECAG00000036575	ENSECAG00000036575	MACIR	8.2743	2	6.4934	5.9029	8.216	6.2938
1202	ENSECAG00000007044	ENSECAG00000007044	FRAS1	5.4981	8.5457	4.1415	6.0977	2	7.0718
1203	ENSECAG00000040881	ENSECAG00000040881		7.1972	2	5.2723	7.9666	7.3224	7.7206
1204	ENSECAG00000017132	ENSECAG00000017132	FRZB	7.4234	2	7.7833	7.3264	8.1176	6.1636
1205	ENSECAG00000010120		SNAI2	2	2	2	6.6316	6.3655	5.2783
1206	ENSECAG00000016742	ENSECAG00000016742	TJP2	10.984	5.6055	11.5348	11.6267	10.2056	10.9822
1207	ENSECAG00000024651	ENSECAG00000024651	TBC1D2B	7.4864	2	7.4262	7.8922	6.5475	7.9523
1208	ENSECAG00000011016	ENSECAG00000011016	IFFO2	5.0746	2	4.3785	8.3471	6.2889	7.4283
1209	ENSECAG00000019969	ENSECAG00000019969	CCDC142	6.8591	2	7.902	7.8534	6.4664	7.883
1210	ENSECAG00000012832		SYT1	4.2727	2	3.0356	4.9419	6.8221	8.0815
1211	ENSECAG00000038859			4.946	7.9047	6.1957	2.8371	2.2788	2.569
1212	ENSECAG00000014299	ENSECAG00000014299	ZNF862	6.6131	2	8.3502	7.6595	6.1913	7.5148
1213	ENSECAG00000012029		TBC1D10C	6.5407	2	2.6088	6.6543	4.6622	7.4761
1214	ENSECAG00000016056		BICDL2	8.1239	2	3.0356	5.9403	4.1411	6.3632
1215	ENSECAG00000021154	ENSECAG00000021154	ZNF699	6.5554	2	2	6.9395	6.424	5.0864
1216	ENSECAG00000024130	ENSECAG00000024130	ZNF609	8.4663	3.2352	8.1986	9.4446	8.9038	8.6066
1217	ENSECAG00000008859	ENSECAG00000008859	FBLN2	5.5871	4.6036	6.7957	10.4712	7.7109	9.6435
1218	ENSECAG00000042051	ENSECAG00000042051		7.8521	2	7.2283	7.5608	7.1599	7.883
1219	ENSECAG00000001117	ENSECAG00000001117	HS6ST1	4.0404	2	5.3854	8.2006	5.6205	7.5745
1220	ENSECAG00000018341	ENSECAG00000018341	CA11	6.9845	2	4.4495	7.7933	7.4262	7.172
1221	ENSECAG00000011449	ENSECAG00000011449	ANKS1B	5.1151	2	2.6088	6.5851	7.2596	6.9188
1222	ENSECAG00000029287	ENSECAG00000029287	HOPX	11.4943	14.4503	13.3473	9.0544	9.9322	9.076
1223	ENSECAG00000013563	ENSECAG00000013563	CARM1	8.1869	3.2352	7.691	9.9844	7.9879	8.4559
1224	ENSECAG00000016062		KLF8	7.9835	2	6.7957	4.5156	2.8897	5.4154
1225	ENSECAG00000016238	ENSECAG00000016238	RPS6KA1	8.2058	4.3399	8.2038	10.9955	8.8138	9.9782
1226	ENSECAG00000013443	ENSECAG00000013443	AKNA	6.4167	2	2	7.375	5.462	5.5702
1227	ENSECAG00000006649	ENSECAG00000006649	CELF2	7.6467	10.0812	9.2272	4.2435	6.2409	5.2783
1228	ENSECAG00000024442	ENSECAG00000024442	NIBAN2	3.544	2	7.7901	6.5124	6.957	6.7215
1229	ENSECAG00000013284	ENSECAG00000013284	PTGR2	11.1453	5.5648	10.8458	11.0148	11.5677	10.9607
1230	ENSECAG00000040062	ENSECAG00000040062	KCNK12	5.558	9.1888	7.2483	2.6688	4.3961	5.0447
1231	ENSECAG00000014596	ENSECAG00000014596	LARGE2	5.7241	2	7.8105	8.3575	6.7091	6.9417
1232	ENSECAG00000026818		LRP11	5.5871	6.4588	6.3146	2	2	2
1233	ENSECAG00000021263	ENSECAG00000021263	SLC41A2	8.2151	2.746	9.3437	7.4021	7.7797	6.8235
1234	ENSECAG00000001128		ASTN2	6.641	2	5.5561	6.1142	2	2
1235	ENSECAG00000017495	ENSECAG00000017495	NALCN	5.2664	10.8318	10.4869	6.2093	8.1352	7.0298
1236	ENSECAG00000032064	ENSECAG00000032064		6.7858	2	2	6.5851	5.5953	6.3632
1237	ENSECAG00000021733	ENSECAG00000021733	USP35	2	2.746	4.9188	8.1535	6.1045	5.7624
1238	ENSECAG00000020638	ENSECAG00000020638	NEB	7.0485	2	2.3363	4.9784	7.125	6.0205
1239	ENSECAG00000002362	ENSECAG00000002362	PWWP2B	7.3742	2	6.2364	8.3011	7.1512	7.5375
1240	ENSECAG00000023268	ENSECAG00000023268	CALHM5	8.7429	2	5.0156	6.4618	6.3354	4.4199
1241	ENSECAG00000017952	ENSECAG00000017952	TSNARE1	7.2435	2.4207	8.4704	8.0374	7.9235	7.8165
1242	ENSECAG00000031607	ENSECAG00000031607		7.6189	2	2	5.6326	6.0123	5.0018
1243	ENSECAG00000023120	ENSECAG00000023120	ZFP69B	7.4787	2	6.0201	7.7037	7.5756	7.8227
1244	ENSECAG00000030611	ENSECAG00000030611	TSPYL4	8.6077	2.746	5.5879	8.2647	7.6138	8.1321
1245	ENSECAG00000031598			4.9005	7.1783	5.9726	2	2.2788	2
1246	ENSECAG00000010909	ENSECAG00000010909	TNS2	6.6954	2	6.1106	7.6927	5.8296	2.7868
1247	ENSECAG00000003943	ENSECAG00000003943	SYT5	6.8944	2	6.0432	8.3154	7.5691	7.3873
1248	ENSECAG00000034565	ENSECAG00000034565	ZNF445	8.2965	2.746	8.6049	8.2647	7.1855	8.4677
1249	ENSECAG00000009134	ENSECAG00000009134	CAV1	12.6002	9.3827	6.4245	10.5399	11.501	12.0782
1250	ENSECAG00000043494	ENSECAG00000043494	LOC102148671	5.5871	2	5.7087	8.3575	6.6613	7.8652
1251	ENSECAG00000016735	ENSECAG00000016735	VCAM1	9.0627	3.2352	7.2283	7.0635	9.4153	5.8129
1252	ENSECAG00000019886	ENSECAG00000019886	LY6G6D	9.6681	12.1296	11.748	7.3682	6.6368	8.4318
1253	ENSECAG00000038712	ENSECAG00000038712		4.7545	4.4333	2	7.9757	5.9736	7.8227
1254	ENSECAG00000026999	ENSECAG00000026999	RGS14	7.1782	2	7.2681	7.8237	7.496	7.8041
1255	ENSECAG00000039433	ENSECAG00000039433		7.7272	2	6.836	7.7779	6.9864	7.8948
1256	ENSECAG00000010055		RSAD2	6.8107	2	2	2	5.5168	5.8617
1257	ENSECAG00000001371		ZBED2	6.6685	2	2	5.7426	5.8723	2
1258	ENSECAG00000008436	ENSECAG00000008436	ZNF649	8.6427	2.746	7.5364	7.7253	8.3578	8.6244
1259	ENSECAG00000007164	ENSECAG00000007164	FAM102A	7.5468	2	6.9988	7.9299	6.9668	7.8411
1260	ENSECAG00000021034	ENSECAG00000021034	YDJC	5.8251	2	6.8752	7.8237	7.3147	8.0917
1261	ENSECAG00000015026	ENSECAG00000015026	C25H9orf50	7.8581	2	6.9134	7.6817	6.6491	7.883
1262	ENSECAG00000019737	ENSECAG00000019737	CYP27A1	8.0371	2	6.836	7.7306	7.4754	7.1427
1263	ENSECAG00000022594	ENSECAG00000022594	SCEL	8.2011	2	3.8579	4.7862	7.2913	5.2046
1264	ENSECAG00000024611		NTF3	7.1878	6.9603	6.9628	3.9078	2	3.293
1265	ENSECAG00000006582	ENSECAG00000006582	HAGHL	7.6808	2	7.3905	7.6196	7.6448	7.2836
1266	ENSECAG00000031142	ENSECAG00000031142		2	7.8965	6.2955	5.0139	6.2571	2.7868
1267	ENSECAG00000007058	ENSECAG00000007058	MEI4	7.6605	2	7.97	6.2693	7.8074	5.9546
1268	ENSECAG00000002490	ENSECAG00000002490	RNF144B	9.3752	2.746	5.8728	5.5861	7.8666	6.872
1269	ENSECAG00000014030	ENSECAG00000014030		5.8493	2	2	6.7311	6.6118	6.1241
1270	ENSECAG00000023724	ENSECAG00000023724	ZNF235	10.0469	4.24	7.5117	9.21	10.0448	9.5535
1271	ENSECAG00000011591	ENSECAG00000011591	SZT2	9.5697	3.8908	9.0641	9.1732	9.8372	9.2349
1272	ENSECAG00000031178	ENSECAG00000031178		7.989	2	7.1873	7.6196	7.3301	7.2836
1273	ENSECAG00000023685	ENSECAG00000023685	GJA4	9.5121	11.6389	10.8919	7.9711	6.0683	6.7082
1274	ENSECAG00000007153		HUNK	2	2	2	6.1466	5.0441	6.7861
1275	ENSECAG00000017364		MACC1	7.2796	2	6.5101	2	5.6453	4.4836
1276	ENSECAG00000010178		ITGB4	2	2	6.1106	7.1618	4.3961	6.3461
1277	ENSECAG00000021642		DYRK3	6.1314	2	2	6.8141	2.8897	6.0836
1278	ENSECAG00000024566	ENSECAG00000024566	PITPNM2	6.5989	2	3.3645	7.5964	6.8002	6.6399
1279	ENSECAG00000021528	ENSECAG00000021528	ZMIZ1	7.5542	2.746	5.9966	9.2497	8.0495	7.2289
1280	ENSECAG00000009398	ENSECAG00000009398	STS	6.0915	2	8.1674	7.0464	7.6387	7.3277
1281	ENSECAG00000015313		EFCAB5	6.6685	2	7.0794	5.4884	2	3.7729
1282	ENSECAG00000008259		MASP1	7.4072	2	2	4.6572	5.1519	6.5082
1283	ENSECAG00000008781	ENSECAG00000008781	RIPK3	6.2811	2	5.9726	7.4741	7.9133	7.9635
1284	ENSECAG00000034731	ENSECAG00000034731		6.5989	2	2	5.9768	6.521	6.2578
1285	ENSECAG00000009291	ENSECAG00000009291	ENKD1	7.8096	2.746	4.7602	7.4613	8.0495	8.283
1286	ENSECAG00000006450	ENSECAG00000006450	SLC9A9	7.5319	2	7.6983	6.7204	7.9733	7.1026
1287	ENSECAG00000017267	ENSECAG00000017267	KLRK1	6.7733	8.4816	3.9588	2	5.1168	5.8855
1288	ENSECAG00000015517	ENSECAG00000015517	FBXO24	6.0293	2	8.1191	7.6927	7.2106	7.1427
1289	ENSECAG00000009774	ENSECAG00000009774	ABCB8	10.7432	5.5229	10.2084	11.709	10.7651	11.0847
1290	ENSECAG00000026975	ENSECAG00000026975	ABHD1	6.6954	8.4979	3.5046	9.0985	8.3727	9.6206
1291	ENSECAG00000016534	ENSECAG00000016534	ARG2	11.838	8.3137	9.6736	12.9084	12.7733	14.3693
1292	ENSECAG00000037690			5.6708	7.6561	7.4781	2.4784	3.3175	3.4287
1293	ENSECAG00000017347	ENSECAG00000017347	MS4A7	2	2.4207	6.5751	5.437	7.0528	6.6538
1294	ENSECAG00000028451	ENSECAG00000028451		8.4973	2	4.3785	5.437	7.125	5.8855
1295	ENSECAG00000010557	ENSECAG00000010557	PRKCE	7.7466	2	7.52	6.7938	7.4404	7.6871
1296	ENSECAG00000024851	ENSECAG00000024851	EDNRB	7.1198	2	2.6088	6.7835	5.0809	6.6813
1297	ENSECAG00000019588		MRGPRF	5.9864	2	2	6.7732	4.7099	6.86
1298	ENSECAG00000003981	ENSECAG00000003981	GIMAP6	6.2811	2	5.4561	6.0124	8.6611	7.319
1299	ENSECAG00000009637	ENSECAG00000009637	OCA2	6.8827	7.2948	7.857	2	4.0697	5.0864
1300	ENSECAG00000019913	ENSECAG00000019913	FURIN	8.8121	3.8908	7.8105	10.5145	8.6882	8.9119
1301	ENSECAG00000024843	ENSECAG00000024843	ZMIZ2	5.9864	2	6.9259	7.8137	8.2284	6.6948
1302	ENSECAG00000029179	ENSECAG00000029179		6.5258	2	7.1126	8.1455	6.9668	7.7725
1303	ENSECAG00000004103		LOC100069973	6.2811	2	6.8752	4.1184	6.4383	2
1304	ENSECAG00000013180	ENSECAG00000013180	LRP5	7.1098	2	5.8728	8.1694	5.4897	7.7139
1305	ENSECAG00000008049		EPOR	2	2	4.3037	6.7204	6.8002	6.0836
1306	ENSECAG00000011355	ENSECAG00000011355	TRAF3IP3 ENSECAG00000011355	8.2427	2	4.968	5.6553	7.6632	6.5385
1307	ENSECAG00000017340	ENSECAG00000017340	ZSCAN30	4.7024	2	6.8227	7.6368	7.1599	7.6529
1308	ENSECAG00000017760	ENSECAG00000017760	ELK3	8.2832	3.5999	7.0339	9.7303	9.0824	8.9177
1309	ENSECAG00000000478	ENSECAG00000000478	CA5B	7.6467	2	7.6157	5.9029	7.7342	7.2102
1310	ENSECAG00000032576	ENSECAG00000032576	TMEM250	6.8107	2	6.9506	8.2573	6.521	7.7206
1311	ENSECAG00000010617	ENSECAG00000010617	VGLL3	10.0364	4.24	7.3069	9.8907	9.6886	8.5922
1312	ENSECAG00000015310		ST6GALNAC5	4.2727	2	2.6088	7.1298	6.0123	7.0822
1313	ENSECAG00000010313	ENSECAG00000010313	ZNF875	8.5275	2	5.5235	6.7835	7.0435	6.8838
1314	ENSECAG00000022880	ENSECAG00000022880	HIP1	5.4981	2.746	8.0408	8.109	8.3004	7.9691
1315	ENSECAG00000017146	ENSECAG00000017146	PIK3R6	7.6118	7.535	7.608	2	4.9277	5.3138
1316	ENSECAG00000008784		PPP1R16B	5.6435	4.9581	7.1558	6.5492	2	2
1317	ENSECAG00000013623	ENSECAG00000013623	PIK3AP1	8.361	3.2352	6.9506	2.4784	6.1399	5.6557
1318	ENSECAG00000013849	ENSECAG00000013849	ZFP28	8.8091	2.746	6.4594	8.6223	7.5948	7.5672
1319	ENSECAG00000009232	ENSECAG00000009232	CLASRP	9.7776	4.3399	9.3599	10.0943	9.8359	9.8343
1320	ENSECAG00000022405	ENSECAG00000022405	NOTCH1	6.5989	2	7.6311	8.1254	5.4339	7.1026
1321	ENSECAG00000023711	ENSECAG00000023711	FAAH	7.1098	2	3.9588	6.6201	7.2106	7.4604
1322	ENSECAG00000030065	ENSECAG00000030065	FZD4	9.6681	4.8938	7.1873	9.8507	10.8805	9.7671
1323	ENSECAG00000016542	ENSECAG00000016542	CPOX	10.056	7.151	9.0754	12.6236	11.1451	13.0618
1324	ENSECAG00000005577	ENSECAG00000005577	GPR39	7.4473	5.8282	4.3785	10.4839	8.5862	9.0499
1325	ENSECAG00000013981		CDA	4.9005	2	2	6.1466	7.1939	2.7868
1326	ENSECAG00000014841	ENSECAG00000014841	LOC100072143	9.2446	2.746	6.9134	7.2009	8.0356	7.7978
1327	ENSECAG00000037901	ENSECAG00000037901		6.2451	2	2	4.9419	6.2246	7.051
1328	ENSECAG00000011788	ENSECAG00000011788	CDC45	10.3274	5.5648	9.9542	11.3927	11.4216	11.0588
1329	ENSECAG00000020901	ENSECAG00000020901	CLCA2	6.682	2	6.0201	5.148	6.8221	8.6559
1330	ENSECAG00000006600	ENSECAG00000006600	ZSWIM4	7.4153	3.7527	4.968	9.7489	7.9031	8.274
1331	ENSECAG00000007861		PAPLN	2	6.3189	2	6.2984	3.647	6.7477
1332	ENSECAG00000011856	ENSECAG00000011856	SPIRE2	7.1198	2	6.3888	7.5608	7.5756	7.8889
1333	ENSECAG00000001442	ENSECAG00000001442	RHEBL1	6.7087	2	5.311	7.1932	8.0023	7.5818
1334	ENSECAG00000017646	ENSECAG00000017646	LLGL1	10.2203	5.3421	10.4211	11.7222	10.3207	10.3894
1335	ENSECAG00000000954	ENSECAG00000000954	NPR1	8.2104	2.746	7.5364	8.826	5.4897	7.019
1336	ENSECAG00000019148	ENSECAG00000019148	TNFRSF25	6.5258	7.0217	5.7931	2	2	5.1269
1337	ENSECAG00000003495	ENSECAG00000003495	MFHAS1	6.2632	2	6.622	8.1008	5.6453	7.9295
1338	ENSECAG00000001716	ENSECAG00000001716	PLXNA2	6.906	8.0737	7.7128	2	5.3153	6.4132
1339	ENSECAG00000015439	ENSECAG00000015439	DPY19L1	7.4314	2	7.5445	7.4155	7.7741	6.3632
1340	ENSECAG00000000852	ENSECAG00000000852	SGIP1	6.3674	5.1353	4.7032	9.1068	9.7079	9.1117
1341	ENSECAG00000023247	ENSECAG00000023247	GRIN2B	4.1993	7.8549	2.6088	7.5242	6.8544	7.8771
1342	ENSECAG00000019610	ENSECAG00000019610	ZSCAN25	6.4954	2	6.5591	8.0589	7.0984	7.8165
1343	ENSECAG00000016483	ENSECAG00000016483	MPP2	5.6435	2	7.6235	8.1415	6.1045	7.1525
1344	ENSECAG00000008002	ENSECAG00000008002	IPMK	6.7087	2	6.1537	7.7675	7.8823	7.4283
1345	ENSECAG00000024640	ENSECAG00000024640	CCL3	6.6271	2	6.7957	6.3128	8.6241	5.2419
1346	ENSECAG00000005256	ENSECAG00000005256	TCEANC	7.3659	2	6.7114	6.284	8.1825	7.4038
1347	ENSECAG00000023787	ENSECAG00000023787	OTUB2	7.1098	2	6.6524	7.8729	7.3224	7.6598
1348	ENSECAG00000008140	ENSECAG00000008140	RNF125	7.6189	2	4.1415	6.5969	5.3458	7.6735
1349	ENSECAG00000011588	ENSECAG00000011588	C2orf80	7.4473	6.5025	2	7.8485	7.3147	7.4524
1350	ENSECAG00000009164	ENSECAG00000009164	PPARGC1A	8.1822	5.8953	10.64	5.3836	7.9386	4.7137
1351	ENSECAG00000024824	ENSECAG00000024824	ADGRL2	5.6435	7.3557	7.1451	2	4.8445	2.7868
1352	ENSECAG00000004253	ENSECAG00000004253	FBXO34	9.6056	4.4333	9.2744	10.1965	10.219	9.5847
1353	ENSECAG00000016820	ENSECAG00000016820	KANK2	9.5913	4.1327	9.4665	9.7236	7.0435	9.0577
1354	ENSECAG00000041508	ENSECAG00000041508		7.0168	4.24	2.3363	8.1375	7.1684	6.9754
1355	ENSECAG00000007242	ENSECAG00000007242	DUSP2	6.2082	2	7.4781	7.9621	7.523	6.848
1356	ENSECAG00000031061	ENSECAG00000031061	CCDC85B	7.5542	2	7.5364	7.4994	7.4046	6.8838
1357	ENSECAG00000008351	ENSECAG00000008351	MMP14	7.8401	2	6.6373	7.3405	7.2756	7.5224
1358	ENSECAG00000036563	ENSECAG00000036563	LOC100064097	8.5645	2	6.8881	6.6877	6.521	6.7987
1359	ENSECAG00000000271	ENSECAG00000000271	APBA1	8.4347	6.9124	8.6395	4.4651	4.9676	3.293
1360	ENSECAG00000009891	ENSECAG00000009891	ARMC5	8.8516	3.5999	8.214	9.5037	8.9667	9.0313
1361	ENSECAG00000007213		SEC16B	3.8618	8.7948	2.6088	6.2693	5.462	3.8715
1362	ENSECAG00000006777	ENSECAG00000006777	CFAP46	7.0897	2	7.6983	7.5365	7.1162	7.4364
1363	ENSECAG00000036540	ENSECAG00000036540	CENPBD1	7.9559	2.746	6.2955	7.7882	8.4971	8.4156
1364	ENSECAG00000010098	ENSECAG00000010098	GDPD5	6.6685	6.2691	2	7.8237	7.0528	7.9857
1365	ENSECAG00000038773	ENSECAG00000038773		7.8219	2	7.1976	6.5613	7.6571	7.2289
1366	ENSECAG00000019042	ENSECAG00000019042	UPK1B	7.6329	2	6.543	6.0299	8.191	6.9073
1367	ENSECAG00000018607	ENSECAG00000018607	C11H17orf64	7.6536	2	6.1106	7.998	6.9766	7.0718
1368	ENSECAG00000031273	ENSECAG00000031273	PGF	7.4473	2	8.3869	5.8645	5.5953	6.5534
1369	ENSECAG00000013434	ENSECAG00000013434	DLL4	6.2451	2	6.9869	7.5181	4.7562	3.1432
1370	ENSECAG00000003704	ENSECAG00000003704	TMEM139	11.3397	12.7317	13.0341	8.4578	8.2608	8.7689
1371	ENSECAG00000017784	ENSECAG00000017784	OSR2	6.8229	2	3.7495	7.2086	7.4823	4.8163
1372	ENSECAG00000013096	ENSECAG00000013096	TDRKH	8.4267	2	6.4068	6.6316	7.3147	6.5973
1373	ENSECAG00000019573	ENSECAG00000019573	PCDH15	5.9194	8.2889	3.8579	2.6688	7.8238	5.0447
1374	ENSECAG00000019044	ENSECAG00000019044	NCKAP5L	8.9582	3.5999	9.1251	9.3224	8.7917	8.5556
1375	ENSECAG00000012784	ENSECAG00000012784	ZMAT3	8.478	2	5.4212	6.6767	5.4897	7.0614
1376	ENSECAG00000006457	ENSECAG00000006457	DNHD1	3.544	2	5.9236	6.9021	7.5691	6.7987
1377	ENSECAG00000007351	ENSECAG00000007351	PLAU	8.314	2	6.0201	6.537	7.5756	6.3967
1378	ENSECAG00000012955	ENSECAG00000012955	CD163L1	2	7.4369	2	4.9419	6.0499	5.2046
1379	ENSECAG00000029529	ENSECAG00000029529		7.8219	2	5.311	6.5969	7.8454	6.7861
1380	ENSECAG00000019932	ENSECAG00000019932	LOC100058771	7.6467	2.4207	6.7401	5.3282	8.7889	6.0418
1381	ENSECAG00000019613	ENSECAG00000019613	RAB37	8.3942	5.7211	4.968	9.3295	8.8028	10.6804
1382	ENSECAG00000018756		GPLD1	6.5554	2	2	5.8645	6.865	4.3532
1383	ENSECAG00000041266	ENSECAG00000041266		6.9845	2	5.8201	8.1049	6.8755	7.4839
1384	ENSECAG00000008310	ENSECAG00000008310	ADNP2	7.7009	2.746	8.4489	8.2867	7.9235	8.0815
1385	ENSECAG00000023125	ENSECAG00000023125	ZHX2	7.6536	2	6.2761	7.3474	7.4404	7.4994
1386	ENSECAG00000001608	ENSECAG00000001608	ZNF71	7.0589	2.746	5.7655	8.7516	8.0771	7.8771
1387	ENSECAG00000012105	ENSECAG00000012105	IGSF9B	7.399	2	7.3259	7.8086	7.3604	6.4455
1388	ENSECAG00000009949		P2RX7	6.6271	2	3.8579	5.8449	8.1655	4.2832
1389	ENSECAG00000018561	ENSECAG00000018561	CDKN2B	6.7606	2	5.8201	8.3366	6.32	7.4038
1390	ENSECAG00000021242	ENSECAG00000021242	ZNF157	2	2	6.7542	5.1156	6.6368	5.8617
1391	ENSECAG00000007444	ENSECAG00000007444	MOB3A	8.0052	2.746	7.964	8.6136	7.543	8.142
1392	ENSECAG00000023983	ENSECAG00000023983	DNASE1L2	7.6741	2	7.5034	6.6085	7.3528	7.3535
1393	ENSECAG00000024047	ENSECAG00000024047	IL6R ENSECAG00000024047	6.5258	2	2	6.4873	6.2571	5.4477
1394	ENSECAG00000011958	ENSECAG00000011958	TRMT44	9.2895	3.5999	8.1568	9.113	8.8727	8.9908
1395	ENSECAG00000024218	ENSECAG00000024218	PCBP4	7.7722	2.746	7.97	8.7061	7.5495	8.1469
1396	ENSECAG00000013580	ENSECAG00000013580	WIPF2	7.4072	2	7.6762	7.4994	7.2596	6.6676
1397	ENSECAG00000015460	ENSECAG00000015460	HCLS1	8.2197	2.746	5.9236	6.6655	9.0433	6.104
1398	ENSECAG00000043198			2	2	2	5.7637	6.2889	5.9089
1399	ENSECAG00000015972	ENSECAG00000015972	ADAMTSL1	8.3312	6.9603	2	5.9403	5.2521	4.3532
1400	ENSECAG00000013110	ENSECAG00000013110	ESYT1	12.008	6.5658	12.0787	12.1316	11.3371	11.8532
1401	ENSECAG00000003553	ENSECAG00000003553	CCDC148	6.8229	7.88	7.52	5.1796	3.0468	2.9759
1402	ENSECAG00000014234	ENSECAG00000014234	NKG7	7.2252	2	3.7495	6.396	7.3528	6.7082
1403	ENSECAG00000006776	ENSECAG00000006776	IL15RA	6.1116	2	5.3854	6.967	8.544	6.4455
1404	ENSECAG00000018010	ENSECAG00000018010	TEAD2	10.457	6.4136	8.5042	12.0888	11.6347	11.2746
1405	ENSECAG00000021844		CALML4	5.7755	2	6.9383	2	2.2788	5.0864
1406	ENSECAG00000031913	ENSECAG00000031913		7.3908	2	6.7258	6.9488	7.307	7.9353
1407	ENSECAG00000023772	ENSECAG00000023772	CD5L	8.1774	2	6.0885	5.6096	7.6991	5.4793
1408	ENSECAG00000019377	ENSECAG00000019377	GMEB2	6.2632	2	6.6969	8.0925	6.5736	7.7139
1409	ENSECAG00000017104	ENSECAG00000017104	ERRFI1	10.2804	4.6036	8.2443	10.673	8.5958	9.4214
1410	ENSECAG00000019506	ENSECAG00000019506	ARRDC3	12.9593	8.2315	12.4478	13.4229	14.6162	12.878
1411	ENSECAG00000006759	ENSECAG00000006759	DLEU7	7.0795	8.5086	5.1064	5.4884	2	5.7624
1412	ENSECAG00000000591	ENSECAG00000000591	TRAF3IP2	9.0314	4.1327	6.8881	10.2252	9.2614	8.265
1413	ENSECAG00000023645	ENSECAG00000023645	FABP4	6.1894	7.7499	2	4.7445	7.8771	5.9769
1414	ENSECAG00000012368	ENSECAG00000012368	ZNF385D	6.9625	2	6.0885	4.6116	6.3354	8.3096
1415	ENSECAG00000019376	ENSECAG00000019376	TMEM100	12.7435	8.022	11.118	13.3122	13.951	13.0732
1416	ENSECAG00000019215	ENSECAG00000019215	ITGB8	7.989	2	5.4902	5.4884	7.8507	6.2208
1417	ENSECAG00000000637	ENSECAG00000000637	CACNB1	7.159	2	5.4902	7.1776	4.2092	7.5891
1418	ENSECAG00000009315	ENSECAG00000009315	DHTKD1	2	6.7404	7.5687	6.5124	5.9931	8.1567
1419	ENSECAG00000007922	ENSECAG00000007922	KCNJ2	7.7337	2	4.4495	7.0719	7.0528	4.7659
1420	ENSECAG00000014521	ENSECAG00000014521	ANKDD1B	6.6685	2	7.6235	7.2009	3.9151	5.9989
1421	ENSECAG00000025122	ENSECAG00000025122	KIF9	8.0989	2.746	7.0106	8.8967	7.8346	7.3705
1422	ENSECAG00000016667	ENSECAG00000016667	CD55	12.1025	5.9595	9.0269	11.2695	10.7015	10.1756
1423	ENSECAG00000016481			7.2066	2	5.2723	2	4.3365	6.3114
1424	ENSECAG00000014609	ENSECAG00000014609	PFN4	7.0275	2	6.9383	3.1241	5.8723	6.7477
1425	ENSECAG00000036983	ENSECAG00000036983	CELF6	5.8964	5.6836	8.5774	7.0378	2	5.7878
1426	ENSECAG00000012692	ENSECAG00000012692	FAM81A	7.3147	2	2.6088	5.2706	6.9066	5.1269
1427	ENSECAG00000006937	ENSECAG00000006937	LRRC7	7.3147	7.7769	6.3888	4.8267	2.7133	2.9759
1428	ENSECAG00000025023	ENSECAG00000025023	PLEKHM1	8.114	3.2352	8.4618	9.2062	7.6632	8.6279
1429	ENSECAG00000011259	ENSECAG00000011259	ERICH2	6.3335	8.627	7.9333	2.9877	4.0697	5.6278
1430	ENSECAG00000017681	ENSECAG00000017681	LOC106783107	6.2811	2.746	8.3173	6.5613	8.5341	8.0659
1431	ENSECAG00000009084	ENSECAG00000009084	TRIM46	2	7.1372	2	5.9768	5.6936	5.4154
1432	ENSECAG00000024750	ENSECAG00000024750	NCALD	8.4702	2	4.7032	6.2693	6.6854	5.5406
1433	ENSECAG00000023765	ENSECAG00000023765	IGSF9	6.7983	2	4.6438	7.1459	6.8221	7.8041
1434	ENSECAG00000023469	ENSECAG00000023469	FAM131C	4.8048	2	2	7.2162	5.1861	6.2938
1435	ENSECAG00000029061	ENSECAG00000029061	DMRTA2	6.2451	2	4.2249	7.3193	7.3147	7.1912
1436	ENSECAG00000041756			5.9194	2.4207	6.9506	2	5.7632	2.569
1437	ENSECAG00000003418	ENSECAG00000003418	TMEM140	7.7272	2	8.0522	6.6655	6.0866	5.9989
1438	ENSECAG00000008554			2	7.503	5.2326	5.3282	2.5124	2.569
1439	ENSECAG00000006980		FEZ1	2	2	4.5172	7.055	6.4664	5.3485
1440	ENSECAG00000012746	ENSECAG00000012746	STAR	8.9188	3.2352	5.9483	8.2647	8.5241	6.0629
1441	ENSECAG00000022866	ENSECAG00000022866	SPNS2	7.0485	2	6.8881	7.4613	3.742	5.7624
1442	ENSECAG00000010004	ENSECAG00000010004	PRUNE2	8.7621	2.746	7.6157	6.0299	8.0771	7.4283
1443	ENSECAG00000024723	ENSECAG00000024723	ICAM3	6.7478	2	5.4212	7.6982	7.6387	7.0404
1444	ENSECAG00000001466		PLEKHB1	5.23	7.5765	4.968	2.4784	2	2.569
1445	ENSECAG00000014358	ENSECAG00000014358	RERG	4.1221	2	5.7655	5.9947	6.0683	8.4598
1446	ENSECAG00000008995		HCRTR1	2	6.8289	2	5.6996	2	4.8163
1447	ENSECAG00000020676	ENSECAG00000020676	RETREG3	11.0097	6.0508	11.684	11.5737	10.8421	11.3862
1448	ENSECAG00000024039	ENSECAG00000024039	HFM1	8.9245	10.011	7.8504	6.1938	4.801	4.8649
1449	ENSECAG00000000794	ENSECAG00000000794	EMB	9.4082	5.1353	10.5203	6.8926	10.6092	9.0125
1450	ENSECAG00000011760	ENSECAG00000011760	RGS6	5.6155	2	6.5909	6.8141	4.8445	2
1451	ENSECAG00000020957	ENSECAG00000020957	LCN2	6.8107	2	6.5101	7.3474	7.0247	8.045
1452	ENSECAG00000029669	ENSECAG00000029669	ZBTB34	5.4356	2	6.9749	6.6987	8.0907	7.1623
1453	ENSECAG00000005999	ENSECAG00000005999		6.6131	2.4207	2	5.5381	5.7857	7.0822
1454	ENSECAG00000018135		BIK	2	3.5999	4.8678	6.6877	7.74	6.5682
1455	ENSECAG00000017570	ENSECAG00000017570	SYT4	12.5698	6.9124	9.081	10.5603	11.6623	12.2063
1456	ENSECAG00000024392	ENSECAG00000024392	BRIP1	10.0338	4.521	9.5477	9.9515	9.7796	9.7215
1457	ENSECAG00000022535	ENSECAG00000022535	NUDCD3	11.6243	6.2436	11.252	11.9193	10.6992	11.7077
1458	ENSECAG00000042870			2.7812	8.5405	5.6496	3.2487	4.7562	3.293
1459	ENSECAG00000000722	ENSECAG00000000722	BTBD3	7.8096	2.4207	6.8227	7.8969	7.8979	7.7006
1460	ENSECAG00000024529	ENSECAG00000024529	KIAA0895L	7.1198	2.4207	6.4421	8.5116	7.5163	7.6735
1461	ENSECAG00000022266	ENSECAG00000022266	UNC119B	6.5107	2	6.7258	7.3193	7.7514	7.5375
1462	ENSECAG00000014870	ENSECAG00000014870	CPNE8	7.5542	7.5765	2.6088	6.0299	8.3764	8.0763
1463	ENSECAG00000005154	ENSECAG00000005154	TMEM35A	8.2965	3.2352	6.5591	8.9038	8.738	8.1171
1464	ENSECAG00000019322	ENSECAG00000019322	IL21R	2	2	6.4934	5.0825	5.0063	7.019
1465	ENSECAG00000008283	ENSECAG00000008283	BSN	2.9694	2.746	6.6373	7.3819	6.947	7.0924
1466	ENSECAG00000005881	ENSECAG00000005881	SPRED2	7.6189	3.0112	7.5766	9.259	7.7741	8.142
1467	ENSECAG00000021351		LAT2	5.5284	2	2	4.5156	6.0499	7.2102
1468	ENSECAG00000013131	ENSECAG00000013131	PECR	6.4328	2	7.5282	6.4489	7.4685	4.2832
1469	ENSECAG00000016228		CA2	6.7478	7.7769	2	4.3586	6.0123	3.5528
1470	ENSECAG00000014979	ENSECAG00000014979	AFAP1L2	5.4356	2	8.1935	5.0139	5.1519	2.9759
1471	ENSECAG00000010881	ENSECAG00000010881	DPYD	10.1696	4.9581	9.8132	10.546	10.5055	9.9146
1472	ENSECAG00000012148	ENSECAG00000012148	C1H15orf48	6.2632	3.2352	4.6438	7.4483	9.3395	7.0404
1473	ENSECAG00000024161	ENSECAG00000024161	LRRK1	5.7755	2	7.2681	8.2386	6.7091	6.2578
1474	ENSECAG00000015081	ENSECAG00000015081	FRS3	6.6131	2	6.9749	7.7727	7.6011	6.8358
1475	ENSECAG00000033736	ENSECAG00000033736		5.8005	2	4.2249	7.6196	7.6752	5.4154
1476	ENSECAG00000027864	ENSECAG00000027864	IL1RN	5.5284	2	6.622	8.1131	7.2353	5.0447
1477	ENSECAG00000043252	ENSECAG00000043252	XKR8	7.332	2	5.0617	6.994	7.2434	7.4038
1478	ENSECAG00000021457	ENSECAG00000021457	ZBTB3	7.5976	2	6.1537	7.0635	7.307	7.4683
1479	ENSECAG00000021342	ENSECAG00000021342	CCT6B	6.0915	2	6.0201	7.2833	8.1698	6.8956
1480	ENSECAG00000036921	ENSECAG00000036921	LOC102150986	11.2511	12.9809	13.0038	8.7542	9.1116	8.2236
1481	ENSECAG00000033006			6.6271	2	2	4.8662	2.5124	6.2938
1482	ENSECAG00000021182	ENSECAG00000021182	TNFSF4	7.1493	8.2637	8.7279	5.0486	6.1045	2.9759
1483	ENSECAG00000000386	ENSECAG00000000386	LRRC23	4.9005	8.6021	5.9236	2	6.2571	5.2046
1484	ENSECAG00000016865	ENSECAG00000016865	ENTPD2	11.2997	9.9881	11.0518	6.3824	6.7439	8.1858
1485	ENSECAG00000022754		ASPHD2	4.5921	3.7527	2	7.8681	6.8112	5.9989
1486	ENSECAG00000012871	ENSECAG00000012871	UPK1A	7.9278	2	4.7602	6.0124	7.2106	6.7477
1487	ENSECAG00000012764	ENSECAG00000012764	C10H19orf47	7.4153	2	6.066	7.5304	7.307	7.1228
1488	ENSECAG00000032427	ENSECAG00000032427	KLK10	6.641	7.0066	8.1515	5.0486	2	5.2046
1489	ENSECAG00000018550	ENSECAG00000018550	DOK4	6.0293	2	5.5879	7.6196	6.9766	7.7915
1490	ENSECAG00000023392	ENSECAG00000023392	ZBTB8A	7.1782	2	7.1016	7.1932	7.2106	7.4994
1491	ENSECAG00000018720	ENSECAG00000018720	AGBL2	9.1383	4.24	4.968	8.5961	8.7466	8.2875
1492	ENSECAG00000021315	ENSECAG00000021315	EPHA7	8.1533	11.0475	10.6343	6.4358	8.8701	5.7878
1493	ENSECAG00000034207			6.8944	2	5.8728	6.0124	2	3.7729
1494	ENSECAG00000011467	ENSECAG00000011467	ALPL	6.5845	2	7.0682	8.1575	5.4897	6.6948
1495	ENSECAG00000018369	ENSECAG00000018369	RGMB	5.9864	2	6.9259	7.9575	7.3528	6.7082
1496	ENSECAG00000025017	ENSECAG00000025017	KHK	7.3147	2	5.4902	7.2906	6.1572	7.7725
1497	ENSECAG00000036225	ENSECAG00000036225	NNAT	7.8521	2	3.6322	6.5969	6.1572	5.7624
1498	ENSECAG00000000382		CLEC2B	6.3674	2	5.9483	4.1823	6.6491	2
1499	ENSECAG00000016522		SCG3	6.4954	2	2	4.3022	6.9961	4.7659
1500	ENSECAG00000041629			7.2252	2	3.0356	4.3586	7.1073	5.4793
1501	ENSECAG00000023797	ENSECAG00000023797	KCNH2	10.4987	6.3671	10.5326	12.3497	11.3953	11.7081
1502	ENSECAG00000021278	ENSECAG00000021278	CFAP43	6.3505	2	5.4902	5.8645	8.4765	6.6676
1503	ENSECAG00000020301	ENSECAG00000020301	ELAPOR1	6.4005	2	6.1106	7.4353	8.0023	6.7734
1504	ENSECAG00000002977		SLC25A53	2	2	2	6.0642	5.3153	6.1829
1505	ENSECAG00000006906	ENSECAG00000006906	SLC25A45	3.8618	2	6.1957	7.4483	6.1572	7.2474
1506	ENSECAG00000022972	ENSECAG00000022972	TCHP	7.9615	2.746	7.4524	8.5271	8.0214	7.3102
1507	ENSECAG00000011051		TMPRSS6	5.6435	2	2	6.9021	4.3365	6.2578
1508	ENSECAG00000017299	ENSECAG00000017299	NUMBL	6.4167	2	6.3335	8.0503	7.2515	6.8838
1509	ENSECAG00000014032		CD37	7.9448	2	5.7087	4.3586	7.1073	4.6032
1510	ENSECAG00000028786			2	2	2	5.9587	5.8931	5.8129
1511	ENSECAG00000022377	ENSECAG00000022377	LOC100072001	11.7375	13.5499	14.1495	10.6442	8.2847	10.9116
1512	ENSECAG00000014528	ENSECAG00000014528	KIF3B	9.1674	2.746	6.7957	7.4021	7.3753	6.6538
1513	ENSECAG00000019880	ENSECAG00000019880	ADAMTS9	7.864	2	5.4212	7.7253	5.8723	6.144
1514	ENSECAG00000022885	ENSECAG00000022885	LOC102149958	6.384	2	6.8227	7.7253	6.5992	7.6529
1515	ENSECAG00000038926	ENSECAG00000038926		5.4356	2	5.8467	7.7518	5.6696	7.8652
1516	ENSECAG00000018808		TG	2	7.2823	4.6438	6.9021	4.4534	7.345
1517	ENSECAG00000034421	ENSECAG00000034421	GJB2	8.361	9.4735	9.6717	6.4999	4.2742	6.1241
1518	ENSECAG00000012303	ENSECAG00000012303	FSHR	12.6384	15.7767	15.0646	10.0307	11.9893	12.1839
1519	ENSECAG00000042282	ENSECAG00000042282		6.2082	2	2	6.3824	5.462	6.2208
1520	ENSECAG00000019065		ABCG1	6.384	2	3.2094	2	6.8112	4.7659
1521	ENSECAG00000000706		MEGF11	2	7.3911	6.6373	5.5623	3.647	3.1432
1522	ENSECAG00000006237	ENSECAG00000006237	LOC102151065	5.3703	8.2119	2	5.4884	6.4664	3.9638
1523	ENSECAG00000013537	ENSECAG00000013537	SIRT4	7.1493	2	6.5101	7.3819	6.9766	7.5891
1524	ENSECAG00000025148	ENSECAG00000025148	NMU	2.9694	8.3855	5.2326	5.9029	6.5475	8.6934
1525	ENSECAG00000006218		C5AR2	6.8472	2	6.6065	4.6116	2	4.7659
1526	ENSECAG00000011744	ENSECAG00000011744	SBSPON	6.7606	2	2	4.8662	6.0312	6.0836
1527	ENSECAG00000018128	ENSECAG00000018128	MTERF1	7.2706	2.746	8.4358	7.1697	8.1655	7.9466
1528	ENSECAG00000008347	ENSECAG00000008347	defb3	5.8251	8.356	9.3805	7.0464	6.4383	3.293
1529	ENSECAG00000011806	ENSECAG00000011806	KCNAB2	6.7349	2	5.311	8.0673	7.0057	6.4614
1530	ENSECAG00000018594	ENSECAG00000018594	LCT	3.7635	2.4207	6.1537	7.9666	6.3046	7.2102
1531	ENSECAG00000040747			4.9005	2	2	5.8048	4.4534	7.3535
1532	ENSECAG00000002091	ENSECAG00000002091	QTRT2	8.1917	2.746	7.87	7.7413	7.9634	7.8592
1533	ENSECAG00000019229	ENSECAG00000019229	STAMBPL1	7.6605	8.9331	2.6088	6.2984	6.6491	6.5828
1534	ENSECAG00000001856	ENSECAG00000001856	JRKL	6.6131	2	6.8492	6.7938	7.7168	7.4604
1535	ENSECAG00000021924	ENSECAG00000021924	CPLANE2	6.8351	2	3.3645	4.7862	5.6205	7.6459
1536	ENSECAG00000011006	ENSECAG00000011006	TGFA	6.5258	2	2	5.7213	5.0809	6.5385
1537	ENSECAG00000023717	ENSECAG00000023717	IQSEC1	7.5833	2	6.9628	7.2539	5.1519	6.86
1538	ENSECAG00000003573		CLDN23	6.2632	7.0661	5.9726	3.8302	2.5124	2
1539	ENSECAG00000020443		GSDMA	6.0915	2	2	6.1305	2	5.2419
1540	ENSECAG00000015413	ENSECAG00000015413	SLC7A1	8.1239	2.4207	7.7485	7.5608	6.7091	7.2007
1541	ENSECAG00000012000	ENSECAG00000012000	LOC100059142	2.5646	7.3438	8.0579	5.4629	5.7404	3.5528
1542	ENSECAG00000035387	ENSECAG00000035387	VENTX	2	8.1513	6.6969	6.1938	6.0866	4.5446
1543	ENSECAG00000017937	ENSECAG00000017937	LOC100057829	5.9864	2	7.0454	7.5242	7.1939	7.3102
1544	ENSECAG00000024413	ENSECAG00000024413	SMAP2	10.0456	5.2424	10.2236	11.1622	10.1064	10.0431
1545	ENSECAG00000007746	ENSECAG00000007746	MAP10	5.7241	2	6.1957	7.7518	7.5163	6.9417
1546	ENSECAG00000024958	ENSECAG00000024958	SLC4A2	10.4755	6.5025	11.3458	12.6251	10.7444	11.5491
1547	ENSECAG00000033821	ENSECAG00000033821	ANKRD33B	2	8.2889	6.5266	5.9587	4.7099	4.7659
1548	ENSECAG00000023439	ENSECAG00000023439	TRPC5	6.3674	2	6.7681	7.7199	7.6387	5.8855
1549	ENSECAG00000034673	ENSECAG00000034673		5.873	2	4.968	8.1654	6.0312	7.0822
1550	ENSECAG00000018281	ENSECAG00000018281	LENG9	7.6673	2	6.4594	6.4227	6.5864	7.7206
1551	ENSECAG00000038258	ENSECAG00000038258	KLHL21	7.9835	2.746	8.303	7.9757	7.2353	5.9546
1552	ENSECAG00000001394	ENSECAG00000001394	MPEG1	6.8229	2	7.9579	4.9784	6.8544	6.4294
1553	ENSECAG00000023201		ARHGAP4	6.7478	2	5.9236	2.4784	2	4.8649
1554	ENSECAG00000024376	ENSECAG00000024376	LRCH1	2.5646	4.1327	6.4934	7.6138	8.0071	6.4772
1555	ENSECAG00000015333	ENSECAG00000015333	ADAP2	7.8699	2	6.1323	6.355	7.3678	4.9576
1556	ENSECAG00000006861	ENSECAG00000006861	R3HCC1L	11.3295	5.5229	9.8382	10.6978	10.5497	10.38
1557	ENSECAG00000008916	ENSECAG00000008916	ANKRD2	7.1972	2	4.6438	6.1625	7.1073	7.4524
1558	ENSECAG00000000113		ACOT11	2	2	2	6.3824	5.8723	5.0864
1559	ENSECAG00000011141	ENSECAG00000011141	HGH1	7.5093	2.4207	7.7056	7.8729	7.2353	7.4994
1560	ENSECAG00000006601	ENSECAG00000006601	NEU3	7.4394	2	6.2955	7.7306	6.6491	6.9417
1561	ENSECAG00000016066	ENSECAG00000016066	FAM171A1	9.8736	4.9581	6.5101	10.0022	8.6762	9.845
1562	ENSECAG00000018324	ENSECAG00000018324	SLC43A2	11.287	6.7764	11.1748	12.4861	11.9294	12.1199
1563	ENSECAG00000009098	ENSECAG00000009098	VPS37D	7.7847	2	7.3632	6.6543	6.1913	6.953
1564	ENSECAG00000015834		DMD ENSECAG00000015834	6.4005	7.257	2.6088	2.8371	5.4897	2.569
1565	ENSECAG00000005942		GVQW3	2	2	6.6969	3.1241	5.8511	5.7624
1566	ENSECAG00000010515	ENSECAG00000010515	CAND2	5.4356	2	5.7087	8.4383	5.9137	6.6399
1567	ENSECAG00000034095	ENSECAG00000034095	FAM133A	6.9401	2	7.5364	6.4746	7.6263	5.7364
1568	ENSECAG00000010177	ENSECAG00000010177	SPOUT1	9.0047	4.3399	9.8758	8.7034	9.0269	10.0457
1569	ENSECAG00000043152	ENSECAG00000043152		6.008	2	3.6322	7.1776	7.2353	6.1636
1570	ENSECAG00000011514	ENSECAG00000011514	LOC100059905	5.4672	2	5.5235	2.4784	7.2271	6.2394
1571	ENSECAG00000008636	ENSECAG00000008636	EYA1	8.1338	7.3794	2.6088	7.3954	8.1952	6.2759
1572	ENSECAG00000023182	ENSECAG00000023182	PDE4A	2	6.1641	5.8201	8.0589	6.2409	7.345
1573	ENSECAG00000007484		MALRD1	6.1703	6.846	5.5235	2	3.9151	2
1574	ENSECAG00000006591		ATG9B	2	2	2.8379	6.4489	5.284	6.2938
1575	ENSECAG00000019364	ENSECAG00000019364	GALNT18	6.2988	2	2	5.2706	6.1572	6.2938
1576	ENSECAG00000010758	ENSECAG00000010758	KIF24	5.5871	2	7.2079	7.3682	3.5453	5.71
1577	ENSECAG00000024576	ENSECAG00000024576	RASGEF1A	8.0939	5.5648	6.0432	10.1302	9.663	10.3695
1578	ENSECAG00000022258	ENSECAG00000022258	SDSL	5.8964	2	6.2761	7.608	7.4046	7.2195
1579	ENSECAG00000004240	ENSECAG00000004240	SLC2A9	7.4234	2	6.4245	5.1156	7.4892	6.9642
1580	ENSECAG00000008319	ENSECAG00000008319	FYN	7.9504	3.2352	6.6822	8.971	8.7118	7.4994
1581	ENSECAG00000022234	ENSECAG00000022234	CSDC2	6.4328	2	3.9588	7.1618	6.6973	7.0404
1582	ENSECAG00000018897	ENSECAG00000018897	SLC6A15	10.7838	13.8227	12.8488	8.4642	9.5755	9.4734
1583	ENSECAG00000021487	ENSECAG00000021487	TRIM66	5.1927	2	5.9483	7.276	7.7109	6.9642
1584	ENSECAG00000012242	ENSECAG00000012242	CUPIN1	7.4864	2	4.3785	6.1938	6.0683	7.4364
1585	ENSECAG00000010908	ENSECAG00000010908	CCDC30	7.2159	2	5.0617	4.7862	6.6118	2.569
1586	ENSECAG00000003761	ENSECAG00000003761	ZNF516	5.4356	2	2	7.1379	5.5434	5.2419
1587	ENSECAG00000034190	ENSECAG00000034190		6.7983	2	4.3037	7.1379	6.6734	7.1427
1588	ENSECAG00000032085	ENSECAG00000032085	CXCL14	6.2988	10.4845	8.0465	4.8267	5.7632	5.5406
1589	ENSECAG00000007939	ENSECAG00000007939	VIPR2	6.6685	8.27	2.3363	6.4618	7.3753	7.345
1590	ENSECAG00000015688	ENSECAG00000015688	NEK11	6.3674	2	7.1558	6.4746	8.0449	6.202
1591	ENSECAG00000006290	ENSECAG00000006290	TGM2	5.3019	2	5.9966	8.1172	3.9151	6.1241
1592	ENSECAG00000015695	ENSECAG00000015695	PTPRO	9.7066	5.5648	10.9574	10.346	11.0652	10.6624
1593	ENSECAG00000014573	ENSECAG00000014573	TMEM44	6.5107	2	7.0454	7.4353	6.8002	7.4364
1594	ENSECAG00000004091	ENSECAG00000004091	SNN	6.5701	2	6.7542	7.8681	6.8859	6.9303
1595	ENSECAG00000023531	ENSECAG00000023531	RAD21L1	7.1878	2	5.0156	7.6311	6.0312	4.1323
1596	ENSECAG00000024224	ENSECAG00000024224	DYNC2I2	10.2603	4.8266	9.4751	10.1563	9.388	10.068
1597	ENSECAG00000001784	ENSECAG00000001784	CD14	7.2973	2	6.8623	6.6987	6.9766	7.5071
1598	ENSECAG00000024353	ENSECAG00000024353	AGO1	7.8817	2.746	5.9966	8.2044	7.3301	7.9857
1599	ENSECAG00000016976		RARB	5.873	6.5862	2	2.4784	5.1519	2
1600	ENSECAG00000015449		IRF8	2.9694	2.746	5.5561	3.3633	6.8437	7.5299
1601	ENSECAG00000011959	ENSECAG00000011959	VWA5B2	6.5107	2	5.7931	8.1694	5.462	6.872
1602	ENSECAG00000037184	ENSECAG00000037184	TUBG2	11.9908	7.0217	10.1117	12.4922	11.6592	12.2641
1603	ENSECAG00000021201	ENSECAG00000021201	BMP2	7.864	2	6.8092	6.6655	6.0123	7.1328
1604	ENSECAG00000009128	ENSECAG00000009128	ADAT1	7.5542	2	6.9134	6.1466	6.9168	7.3535
1605	ENSECAG00000013618	ENSECAG00000013618	GTSF1	4.6483	6.722	2.6088	6.0811	4.9277	8.7657
1606	ENSECAG00000012655	ENSECAG00000012655	CYSTM1	9.3877	3.4291	7.6311	8.0716	8.1612	8.4439
1607	ENSECAG00000007920	ENSECAG00000007920	ATXN7L3	4.6483	2	6.6822	7.276	6.778	7.2565
1608	ENSECAG00000019869	ENSECAG00000019869	USP2	7.2973	2.746	8.8867	7.1932	7.5163	7.1026
1609	ENSECAG00000018229	ENSECAG00000018229	ZDHHC14	6.8827	2	5.4561	7.5846	6.947	7.1328
1610	ENSECAG00000018997		NFATC2	3.8618	2	2	6.327	5.7857	6.4772
1611	ENSECAG00000024008	ENSECAG00000024008	SCAI	6.7858	3.0112	9.1224	5.7637	7.5691	5.3823
1612	ENSECAG00000007563	ENSECAG00000007563	RECQL5	7.9391	4.756	9.3737	10.3063	10.0082	9.633
1613	ENSECAG00000015275	ENSECAG00000015275	LOC100630794	5.9421	11.6918	7.8635	6.9115	9.9284	8.2559
1614	ENSECAG00000000291	ENSECAG00000000291	PLCG2	7.3659	2	6.2564	4.6116	7.62	6.0205
1615	ENSECAG00000029928		LOC102148710	5.7241	2	5.6794	2	2	5.9989
1616	ENSECAG00000020327		PIPOX	6.641	2	2	3.7481	5.7857	6.0836
1617	ENSECAG00000008076	ENSECAG00000008076	MEN1	10.2272	5.4798	9.7842	11.3809	9.852	10.6416
1618	ENSECAG00000024705	ENSECAG00000024705	MAFB	7.0998	2	2.6088	6.0299	5.3758	6.202
1619	ENSECAG00000024890	ENSECAG00000024890	CCDC120	4.6483	2	6.9628	7.7933	5.9931	6.6116
1620	ENSECAG00000008852	ENSECAG00000008852	ABCA1	7.159	3.5999	9.7512	8.5454	7.5363	7.9691
1621	ENSECAG00000007848		ITGA9	6.682	2	6.5101	6.2545	2.5124	4.7137
1622	ENSECAG00000018310	ENSECAG00000018310	SS18L1	7.4153	2	6.8492	7.2314	6.5606	7.1623
1623	ENSECAG00000010242	ENSECAG00000010242	MCTP1	7.0795	2	5.3487	7.7623	6.8112	6.5682
1624	ENSECAG00000019371	ENSECAG00000019371	SLC1A3	6.48	10.5846	7.3905	4.6572	7.39	5.3485
1625	ENSECAG00000018848	ENSECAG00000018848	ZXDB	5.75	2	7.4781	7.4088	7.1855	5.9769
1626	ENSECAG00000024670		B3GNT8	2.9694	2	4.6438	6.3128	6.5992	7.0298
1627	ENSECAG00000008533		ITGA10	2	2.746	3.0356	6.804	6.4939	5.4477
1628	ENSECAG00000014800	ENSECAG00000014800	MAP3K14	7.4234	2	7.354	7.0028	6.5343	6.8235
1629	ENSECAG00000013344		ZFP57	4.2727	2	7.608	4.1823	6.8437	6.1829
1630	ENSECAG00000002810	ENSECAG00000002810	L1CAM	7.0692	2.746	7.8504	8.0631	5.1519	7.5672
1631	ENSECAG00000000775	ENSECAG00000000775	CD8B	4.8048	2	5.7374	5.9587	6.7891	8.137
1632	ENSECAG00000012020	ENSECAG00000012020	MYO1C	11.7966	7.0806	11.7519	13.0423	11.3413	11.937
1633	ENSECAG00000002472		NHSL2	5.3365	2	2.6088	7.5487	5.8723	4.6032
1634	ENSECAG00000028365		BTBD18	6.0503	2	2.6088	6.4873	2.5124	5.8375
1635	ENSECAG00000014395	ENSECAG00000014395	PTH2R	5.033	2	3.8579	7.2239	6.1913	7.3014
1636	ENSECAG00000031504	ENSECAG00000031504		6.6548	2	6.1537	7.239	7.2353	7.4524
1637	ENSECAG00000012905	ENSECAG00000012905	FNBP1	9.9257	4.8266	8.3126	10.4307	9.6089	9.7623
1638	ENSECAG00000015676	ENSECAG00000015676	KIAA0513	6.5107	2.746	5.5879	8.788	7.2106	7.4683
1639	ENSECAG00000007525	ENSECAG00000007525	CPSF4	7.905	3.2352	8.5853	8.9227	7.6138	7.8103
1640	ENSECAG00000007543	ENSECAG00000007543	LRRC46	6.1116	2	6.1106	7.2086	7.2676	7.5524
1641	ENSECAG00000034017	ENSECAG00000034017	FBXL8	7.0897	2	4.968	6.7311	6.4802	7.6319
1642	ENSECAG00000000566	ENSECAG00000000566	RBM43	9.1865	4.8266	9.3273	9.0307	10.9568	9.5479
1643	ENSECAG00000000440	ENSECAG00000000440	TMEM8B	6.6954	2	7.6836	7.4483	6.208	5.9089
1644	ENSECAG00000030686	ENSECAG00000030686		10.616	13.349	12.8728	9.2366	9.4117	8.2604
1645	ENSECAG00000029898	ENSECAG00000029898	MPND	5.4981	2	3.8579	7.1053	6.2409	7.3789
1646	ENSECAG00000017611	ENSECAG00000017611	C8H18orf63	7.5017	5.1353	5.8728	6.643	7.523	2
1647	ENSECAG00000017743	ENSECAG00000017743	SESN3	6.4954	2	6.2162	7.9891	7.0984	6.0205
1648	ENSECAG00000001441	ENSECAG00000001441	TNK2	7.4153	2.746	6.5266	8.8703	6.5736	7.4761
1649	ENSECAG00000023442	ENSECAG00000023442	NEXMIF	5.75	2	7.902	7.2906	6.1572	6.3461
1650	ENSECAG00000001268	ENSECAG00000001268	EXOC3L1	7.4864	2	6.4245	7.5668	6.6734	6.4455
1651	ENSECAG00000020071	ENSECAG00000020071	XIAP	11.8645	6.4808	11.1221	11.8503	10.8075	11.5963
1652	ENSECAG00000003452	ENSECAG00000003452	PABPC5	8.2473	2	4.3785	6.0299	5.6453	5.9089
1653	ENSECAG00000015842	ENSECAG00000015842	ANKRD55 ENSECAG00000015842	7.6118	7.257	2	5.5381	6.3046	6.9642
1654	ENSECAG00000033327	ENSECAG00000033327	TMIGD3	6.7606	2	6.3335	2	4.8445	5.0447
1655	ENSECAG00000021944	ENSECAG00000021944	COCH	2	2	5.8728	6.1142	6.0123	5.9989
1656	ENSECAG00000019807	ENSECAG00000019807	CASQ1	4.9902	2	2	7.0291	5.8078	5.2046
1657	ENSECAG00000036655	ENSECAG00000036655		5.9421	8.3738	2	5.8838	5.3458	4.7659
1658	ENSECAG00000041548	ENSECAG00000041548		6.7983	2.746	8.2691	7.6595	8.1131	7.3277
1659	ENSECAG00000017678	ENSECAG00000017678	FZD2	5.8964	2	5.5879	7.9757	6.937	6.7082
1660	ENSECAG00000016034	ENSECAG00000016034	CASP7	11.6234	6.1085	9.9358	11.1133	11.5001	9.7687
1661	ENSECAG00000014935	ENSECAG00000014935	STK32A	5.4033	9.7319	7.0339	6.1938	4.3961	4.1323
1662	ENSECAG00000036264			3.6579	6.5025	2.3363	6.2693	4.2742	7.8532
1663	ENSECAG00000008937	ENSECAG00000008937	CAMKK1	5.4672	7.4142	2	6.9761	6.2731	7.4202
1664	ENSECAG00000008606	ENSECAG00000008606	GZMK	6.7478	5.9595	2	2	5.7172	4.8649
1665	ENSECAG00000008982	ENSECAG00000008982	PLEKHD1	4.9902	2	7.4696	7.0028	5.9339	7.1912
1666	ENSECAG00000016045	ENSECAG00000016045	EME2	6.7606	2.4207	7.495	7.7091	7.5756	7.4839
1667	ENSECAG00000009103	ENSECAG00000009103	MLANA ENSECAG00000009103	6.641	2	5.8467	5.7844	8.0495	6.8235
1668	ENSECAG00000012302	ENSECAG00000012302	NOTCH4	2	7.5765	3.2094	5.7426	6.2246	5.5993
1669	ENSECAG00000016546	ENSECAG00000016546	GALNT12	6.5845	2	6.7114	7.4931	6.9766	7.1427
1670	ENSECAG00000019039	ENSECAG00000019039	CNST	9.9299	4.3399	9.332	8.461	9.4959	8.9434
1671	ENSECAG00000035192	ENSECAG00000035192	AP5B1	6.6954	2	6.8092	7.5846	6.2409	7.2381
1672	ENSECAG00000009499	ENSECAG00000009499	PIK3R2	6.4167	2	3.7495	7.7518	6.0312	4.7659
1673	ENSECAG00000043139	ENSECAG00000043139	GSPT2	8.0888	2.746	6.5266	7.8778	8.0771	7.2565
1674	ENSECAG00000011553	ENSECAG00000011553	RIPOR2	7.8758	3.2352	8.7279	7.7253	8.7293	7.1525
1675	ENSECAG00000006717		ASS1	6.0293	2	2	3.1241	6.778	4.7659
1676	ENSECAG00000006501		FJX1	3.7635	2	2	6.8141	4.9676	6.1636
1677	ENSECAG00000011631	ENSECAG00000011631	EPHB2	5.6708	2	6.0885	7.5964	3.647	6.5082
1678	ENSECAG00000004807	ENSECAG00000004807	TLE3	7.0589	3.2352	7.4085	9.179	7.6448	8.3052
1679	ENSECAG00000028473	ENSECAG00000028473		5.6155	2	2.6088	6.355	6.208	6.6538
1680	ENSECAG00000040672	ENSECAG00000040672		8.4105	2.746	7.5364	6.5492	6.865	8.0237
1681	ENSECAG00000018584	ENSECAG00000018584	LAMA4	13.3789	17.51	16.9108	14.0245	12.8624	13.0466
1682	ENSECAG00000022294	ENSECAG00000022294	PITX3	5.2664	2	5.2723	7.2239	6.208	7.8041
1683	ENSECAG00000042387	ENSECAG00000042387		6.1116	2.4207	4.2249	7.1776	7.705	7.0298
1684	ENSECAG00000010522	ENSECAG00000010522	BACH2	6.641	2	2.6088	6.284	6.4524	5.0864
1685	ENSECAG00000008823		CDH11	5.9644	2	2.8379	3.3633	5.3758	7.2925
1686	ENSECAG00000011579	ENSECAG00000011579	RAB11FIP3	6.9174	2	6.4245	7.9299	5.6696	5.1269
1687	ENSECAG00000043658	ENSECAG00000043658		6.7733	8.9251	5.7655	5.9587	5.9736	2.569
1688	ENSECAG00000015443	ENSECAG00000015443	OSBP2	7.306	2	3.5046	7.0028	5.5168	5.5103
1689	ENSECAG00000008107	ENSECAG00000008107	FERMT3	6.1314	2	7.5117	6.9115	7.3528	6.0629
1690	ENSECAG00000014145	ENSECAG00000014145	TLL2	5.4356	7.9684	6.9628	2	5.3458	4.8163
1691	ENSECAG00000003051	ENSECAG00000003051	SLC30A1	2.5646	8.022	6.8623	6.4489	3.742	5.1663
1692	ENSECAG00000004226	ENSECAG00000004226	TMEM186	5.7241	2	6.2162	7.5727	6.4939	7.4604
1693	ENSECAG00000015191	ENSECAG00000015191	MORN3	7.0485	2	6.6065	7.6482	6.833	5.7878
1694	ENSECAG00000005670	ENSECAG00000005670	RAB40B	7.4864	2	7.1344	6.5851	7.0341	5.8855
1695	ENSECAG00000033164		NACAD	5.4672	2	6.5266	4.7862	2	2
1696	ENSECAG00000019570	ENSECAG00000019570	GRAMD4	5.8964	3.4291	7.7625	8.7725	6.833	8.7943
1697	ENSECAG00000019696	ENSECAG00000019696	FRMD5	5.4356	2	2	6.3824	5.7632	6.0629
1698	ENSECAG00000031539	ENSECAG00000031539	ZNF697	7.2344	2	7.0682	6.7835	6.6368	7.1525
1699	ENSECAG00000011890		ARHGAP30	7.8461	3.2352	5.5879	2	5.5434	4.4199
1700	ENSECAG00000028346	ENSECAG00000028346	IGF2	6.6954	2	6.8492	7.6368	5.9137	6.9864
1701	ENSECAG00000022037	ENSECAG00000022037	SOX9	5.3365	2	2	6.4618	6.3655	5.0864
1702	ENSECAG00000023854		CRLF1	3.2851	2	2	6.1305	5.6205	6.3461
1703	ENSECAG00000034911		CMYA5	7.0061	2	5.2723	4.5156	7.705	4.4199
1704	ENSECAG00000007277		MCF2	5.6708	6.1911	7.0454	2	2.5124	4.3532
1705	ENSECAG00000017356		RSKR	2	2	3.0356	6.1142	5.8296	6.0629
1706	ENSECAG00000036806			6.4005	2	2	6.4999	5.0441	3.667
1707	ENSECAG00000009140	ENSECAG00000009140	KLHL25	6.8107	2	4.9188	7.4021	6.947	6.6116
1708	ENSECAG00000021364		ST3GAL1	2	2	6.4068	5.0825	2	5.4154
1709	ENSECAG00000011725	ENSECAG00000011725	ZNF214	8.4307	2.746	6.1323	6.9209	7.1855	7.9801
1710	ENSECAG00000016377	ENSECAG00000016377	FBXO15	2	2	6.3335	6.4873	5.0441	5.3138
1711	ENSECAG00000024853		RSPO2	6.9625	3.2352	8.3687	4.1823	5.1168	3.5528
1712	ENSECAG00000022103	ENSECAG00000022103	SBF1	9.3005	5.0786	8.6695	11.1725	8.703	9.8003
1713	ENSECAG00000009934	ENSECAG00000009934	KCNH3	7.4631	4.6036	6.9383	9.1393	8.5307	10.5129
1714	ENSECAG00000029829	ENSECAG00000029829	RGS9	7.3908	7.7316	2	5.9029	5.8078	5.6278
1715	ENSECAG00000024423	ENSECAG00000024423	SLCO2B1	9.5121	7.3317	10.3705	8.698	4.5615	7.7403
1716	ENSECAG00000004556	ENSECAG00000004556	BCL6	9.5403	6.4808	9.5046	12.2237	11.0618	11.3309
1717	ENSECAG00000016134	ENSECAG00000016134	RAB11FIP1	10.6764	5.8282	9.6624	11.7435	9.4153	10.4111
1718	ENSECAG00000009248		IL1RL1	6.3674	2	2	5.0139	4.4534	6.6116
1719	ENSECAG00000023329	ENSECAG00000023329	FAT2	6.3505	9.3107	5.1064	5.437	3.1885	6.7477
1720	ENSECAG00000021486	ENSECAG00000021486	RBSN	8.7234	4.8266	10.24	9.4592	9.9322	9.8404
1721	ENSECAG00000007476	ENSECAG00000007476	RELT	7.349	2	6.7957	7.1539	6.8755	6.3967
1722	ENSECAG00000007184	ENSECAG00000007184	PROCA1	6.4645	2	3.3645	6.2093	6.5992	6.7734
1723	ENSECAG00000023653	ENSECAG00000023653	CT55	6.2082	2	4.3785	7.1854	7.4475	5.2783
1724	ENSECAG00000023163	ENSECAG00000023163	CXADR	10.8968	6.3432	6.7258	9.7802	10.3745	10.5478
1725	ENSECAG00000007149	ENSECAG00000007149	ADCY7	7.4709	2	7.3815	6.4873	5.1519	5.9546
1726	ENSECAG00000005249	ENSECAG00000005249	IQUB	5.9421	2	6.1106	6.7938	7.0984	7.6667
1727	ENSECAG00000008193	ENSECAG00000008193	UPP1	8.5609	6.5025	4.2249	8.1254	7.7109	10.209
1728	ENSECAG00000019956	ENSECAG00000019956	WDPCP	7.7337	2	5.9483	6.9395	5.9339	6.872
1729	ENSECAG00000018955		DRP2	2	2	3.5046	6.537	5.6696	5.8855
1730	ENSECAG00000013153	ENSECAG00000013153	KLF10	11.8921	15.0976	14.9479	11.218	10.8928	10.6973
1731	ENSECAG00000004920	ENSECAG00000004920	CLDN6	6.7606	2	5.0617	7.3122	4.7099	7.1228
1732	ENSECAG00000024565	ENSECAG00000024565	PLAAT1	2	7.5765	6.0885	5.0139	5.5953	3.1432
1733	ENSECAG00000007820	ENSECAG00000007820	ZFAND4	7.5319	2	4.7602	6.2396	6.5475	6.9754
1734	ENSECAG00000022246	ENSECAG00000022246	PIP4K2B	6.2632	2.746	7.691	8.3506	6.7554	7.7468
1735	ENSECAG00000006763		GPBAR1	6.4954	2	2	4.9784	2	5.2783
1736	ENSECAG00000015525	ENSECAG00000015525	BBS10	11.0714	5.9278	8.4049	10.5745	10.8321	10.5973
1737	ENSECAG00000009269		TTC16	2.5646	6.3905	2	2	5.7632	5.2783
1738	ENSECAG00000002197	ENSECAG00000002197	LOC100068295	5.8251	2	6.1537	7.5242	6.4802	7.4038
1739	ENSECAG00000014037	ENSECAG00000014037	PCK1	2	6.7404	3.8579	6.284	5.8723	7.345
1740	ENSECAG00000037198	ENSECAG00000037198	LOC100057331	7.3575	7.6464	2	5.6776	5.9339	5.2046
1741	ENSECAG00000013732		ZNF536	2	5.6055	5.9236	5.5381	2	2
1742	ENSECAG00000014655	ENSECAG00000014655	DHRS13	6.7606	2.746	8.0749	7.8632	7.6812	7.5299
1743	ENSECAG00000009902	ENSECAG00000009902	IRF5	7.828	2	6.1323	6.2093	6.6613	6.8112
1744	ENSECAG00000020777		LMO3	2	2	2	4.7862	5.9137	6.104
1745	ENSECAG00000000746	ENSECAG00000000746	KIF3C	5.75	3.0112	5.7087	8.4152	6.8544	8.3572
1746	ENSECAG00000012773		CMPK2	4.5921	8.6071	4.4495	4.1823	8.413	5.5993
1747	ENSECAG00000025178		PMP22	2	2	5.7374	2.6688	6.3046	5.5406
1748	ENSECAG00000012336	ENSECAG00000012336	ARHGAP26	7.9335	2.746	7.5117	7.4155	4.6622	6.3114
1749	ENSECAG00000008057	ENSECAG00000008057	TSPEAR	7.1972	2	6.4068	7.0464	6.4939	7.2381
1750	ENSECAG00000037355	ENSECAG00000037355		8.1338	8.2573	9.8249	5.6776	4.5615	5.6278
1751	ENSECAG00000017037	ENSECAG00000017037	TDRD5	7.5169	2	6.3146	6.0299	6.2409	7.412
1752	ENSECAG00000025038	ENSECAG00000025038	LOXL2	11.0501	7.7316	9.7635	13.6394	11.0215	12.1358
1753	ENSECAG00000008375	ENSECAG00000008375	ST7	11.592	6.9603	9.7495	11.7252	12.2413	11.8319
1754	ENSECAG00000019138	ENSECAG00000019138	DMRTA1	6.1314	2	2	5.2409	5.5168	6.4132
1755	ENSECAG00000011455		PHEX	2.5646	2.746	5.0156	4.6116	7.3753	6.9188
1756	ENSECAG00000009425	ENSECAG00000009425	FAM71C	7.5017	2	6.6969	3.6611	5.7172	5.1663
1757	ENSECAG00000021845	ENSECAG00000021845	HOXD9	5.3365	2	7.5924	7.0464	6.5992	6.3632
1758	ENSECAG00000024706	ENSECAG00000024706	MAML1	7.2617	3.2352	7.7764	8.98	7.3826	8.2604
1759	ENSECAG00000007021	ENSECAG00000007021	SH2B3	6.7733	5.2931	2	7.5964	6.947	5.2419
1760	ENSECAG00000024975	ENSECAG00000024975	SLC22A18	5.8251	2	2	5.7637	4.801	6.5973
1761	ENSECAG00000007854		LOC100630813	2.9694	2	6.4245	6.1783	4.2092	6.86
1762	ENSECAG00000010237	ENSECAG00000010237	FBXL6	10.454	5.4798	9.5558	10.9905	10.2024	10.2231
1763	ENSECAG00000014081		WWC1	6.1894	2	2	5.1796	2.8897	6.2208
1764	ENSECAG00000023843		TDRD9	2	2	5.5879	6.3411	2	4.7659
1765	ENSECAG00000016968	ENSECAG00000016968	ZNF652	6.7218	2	7.6235	6.4489	6.833	6.4928
1766	ENSECAG00000024458	ENSECAG00000024458	KCTD7	7.349	2	6.6674	6.844	6.0866	7.1427
1767	ENSECAG00000005856	ENSECAG00000005856	LY9	6.6954	2.746	6.9988	4.2435	7.2676	7.8771
1768	ENSECAG00000024806		GPR176	5.9194	2	2	5.2706	3.1885	6.5385
1769	ENSECAG00000009130			6.9288	2	2	4.9046	4.9277	2.569
1770	ENSECAG00000023137	ENSECAG00000023137	ANKUB1	2	2.4207	5.5235	6.5969	5.8296	6.1829
1771	ENSECAG00000016152	ENSECAG00000016152	LGI2	15.0672	15.7966	16.0917	12.0441	12.0252	12.0257
1772	ENSECAG00000010784	ENSECAG00000010784	ATRIP	8.4307	4.521	10.0199	9.5254	9.3319	9.0499
1773	ENSECAG00000026915	ENSECAG00000026915	STPG2	5.033	10.1481	8.7171	6.1142	7.6932	5.4477
1774	ENSECAG00000013345	ENSECAG00000013345	CD48	6.0293	2	5.4902	6.0299	8.1783	6.0418
1775	ENSECAG00000016047	ENSECAG00000016047	CPA6	3.7635	9.4762	5.7655	4.5644	5.9931	4.8163
1776	ENSECAG00000017301		C3H4orf19	5.9644	2	2	2	5.9736	4.8163
1777	ENSECAG00000024264	ENSECAG00000024264	ARMH1	6.5407	2	6.622	6.804	7.1073	7.2746
1778	ENSECAG00000012570	ENSECAG00000012570	DAPK3	11.6674	6.5025	10.9574	11.9286	10.8341	11.1574
1779	ENSECAG00000024358	ENSECAG00000024358	ZBTB16	11.0389	10.908	13.0019	8.9413	7.7457	8.265
1780	ENSECAG00000009142	ENSECAG00000009142	DQA	9.5495	4.4333	9.3273	5.9947	8.4451	7.3705
1781	ENSECAG00000039336	ENSECAG00000039336		6.871	2	4.4495	7.1459	5.9539	6.9073
1782	ENSECAG00000023719	ENSECAG00000023719	RUFY1	9.5458	5.5648	10.288	11.0349	10.4678	10.3429
1783	ENSECAG00000000299		LRRC8E	5.7241	2	2	6.1466	3.742	6.2394
1784	ENSECAG00000022185	ENSECAG00000022185	CCDC189	7.6047	2	6.0885	6.6543	6.9961	6.3114
1785	ENSECAG00000001276	ENSECAG00000001276	KCNJ3	5.8964	8.022	2	5.4884	4.8445	6.4455
1786	ENSECAG00000042951	ENSECAG00000042951		7.2066	2	7.2383	5.825	7.062	5.9089
1787	ENSECAG00000038631	ENSECAG00000038631	CHRM2	11.4851	13.667	13.5338	9.3609	9.9926	9.3049
1788	ENSECAG00000025135	ENSECAG00000025135	MOGAT2	6.8944	7.5244	2.6088	3.8302	4.801	7.0404
1789	ENSECAG00000015633	ENSECAG00000015633	DNAH12	8.0266	2.746	5.2723	7.8137	7.3377	6.1241
1790	ENSECAG00000024342	ENSECAG00000024342	ZC3H4	5.23	2	4.968	7.7675	6.8437	6.1829
1791	ENSECAG00000006784	ENSECAG00000006784	ABCC1	8.8426	7.2697	7.3259	12.2523	9.9829	10.9438
1792	ENSECAG00000011792	ENSECAG00000011792	SPTB	5.3365	2	2	6.7938	5.4051	5.3485
1793	ENSECAG00000012414	ENSECAG00000012414	ASPHD1	6.4167	2	3.8579	7.276	5.6936	6.6116
1794	ENSECAG00000005316	ENSECAG00000005316	PIF1	6.1703	2	7.0339	3.1241	5.7632	6.1829
1795	ENSECAG00000020002	ENSECAG00000020002	LOC100072601	5.8964	2	7.8105	6.5248	4.5615	6.0629
1796	ENSECAG00000016996	ENSECAG00000016996	GCN1	10.9033	6.5025	10.5819	12.218	10.1285	11.4873
1797	ENSECAG00000030104	ENSECAG00000030104		5.6977	2	6.2364	7.1459	6.6118	7.4994
1798	ENSECAG00000018241	ENSECAG00000018241	REC114	8.2382	9.2153	5.0156	4.5156	4.7562	5.5702
1799	ENSECAG00000024322		ARSJ	6.5845	2	5.2326	4.0516	6.8963	2.7868
1800	ENSECAG00000015621		ARHGEF16	4.1221	2	4.3785	7.1932	5.7857	7.1026
1801	ENSECAG00000009027	ENSECAG00000009027	METTL27	5.1544	2	2	5.6996	5.1861	6.7606
1802	ENSECAG00000020927	ENSECAG00000020927	NEK10	6.682	2	5.7655	7.305	6.7208	7.1026
1803	ENSECAG00000043154	ENSECAG00000043154		5.1927	2	6.066	2	5.7632	6.202
1804	ENSECAG00000015794	ENSECAG00000015794	ANXA1	12.0774	13.4152	8.8706	13.161	14.5511	11.2599
1805	ENSECAG00000007555	ENSECAG00000007555	TRIM41	2.5646	8.6804	5.8984	6.5851	6.5736	5.5103
1806	ENSECAG00000001114		CCR5	6.2268	2	2	5.2409	6.4802	4.2832
1807	ENSECAG00000020260	ENSECAG00000020260	TYK2	10.4332	5.5648	9.7192	11.1402	9.7852	10.3482
1808	ENSECAG00000006663		LOC100051526	6.6548	2	4.968	2	5.3758	2.569
1809	ENSECAG00000022872	ENSECAG00000022872	ARPP21	6.6131	2	2.6088	5.7426	5.9539	6.1241
1810	ENSECAG00000022297	ENSECAG00000022297	TEX45	8.4506	7.5559	10.9876	7.2239	5.8931	5.4477
1811	ENSECAG00000034775	ENSECAG00000034775	ZFP41	6.641	2	6.0432	7.3682	6.208	7.2565
1812	ENSECAG00000012796		ABCB9	6.5701	2	2	5.9768	3.1885	4.8649
1813	ENSECAG00000024094	ENSECAG00000024094	ZPBP2	7.6467	2	6.543	6.804	6.4524	6.1636
1814	ENSECAG00000008517		PNMA2	6.1314	2	4.8678	6.8926	6.9766	3.5528
1815	ENSECAG00000005622	ENSECAG00000005622	LOC100062286	9.9896	4.3399	7.9083	8.2794	9.4279	8.6559
1816	ENSECAG00000024775	ENSECAG00000024775	PRKD2	9.3394	5.0786	9.5497	10.6868	9.2413	10.0719
1817	ENSECAG00000000487	ENSECAG00000000487	SYNM	7.6808	2	5.8467	6.2093	3.9945	5.9769
1818	ENSECAG00000014457	ENSECAG00000014457	TMPRSS9	6.2082	2	5.2723	7.1217	6.9066	7.2102
1819	ENSECAG00000021326		NRAP	2.5646	2.4207	6.1537	4.7862	7.1073	2.9759
1820	ENSECAG00000000731	ENSECAG00000000731	C1H10orf82	8.1189	11.8881	10.8823	7.7779	7.2992	7.3014
1821	ENSECAG00000010900		SLC38A3 ENSECAG00000010900	2	2	6.3522	5.437	2	4.7659
1822	ENSECAG00000009488	ENSECAG00000009488	SYK	7.5615	2	4.2249	6.1142	6.5606	5.9989
1823	ENSECAG00000020243	ENSECAG00000020243	CHAC2	9.1185	4.521	5.4212	8.687	8.7862	8.4717
1824	ENSECAG00000006753	ENSECAG00000006753	SOWAHC	7.1098	2.746	7.6463	8.0288	7.0435	7.8165
1825	ENSECAG00000021799	ENSECAG00000021799	MYRF	7.9944	3.2352	6.9259	8.717	7.5363	8.2048
1826	ENSECAG00000015915		LOC100068696 ENSECAG00000015915	2.5646	5.6836	4.5172	2.4784	7.7457	4.8649
1827	ENSECAG00000020093	ENSECAG00000020093	NPR3	6.3674	2	4.0531	6.1466	5.8723	7.5672
1828	ENSECAG00000017074	ENSECAG00000017074	FSD2	7.0998	2	6.1957	6.8141	7.177	6.6813
1829	ENSECAG00000005086	ENSECAG00000005086	EGLN3	7.8699	2.746	7.9209	6.1142	7.6138	7.1328
1830	ENSECAG00000019968	ENSECAG00000019968	SLC16A2	5.9864	2	6.2162	7.3613	6.7208	7.172
1831	ENSECAG00000023862	ENSECAG00000023862	CCND3	9.8926	4.8266	7.691	9.9595	9.0103	9.6224
1832	ENSECAG00000001031	ENSECAG00000001031	HPDL	4.8535	2	2	6.5851	5.5168	5.8129
1833	ENSECAG00000000982	ENSECAG00000000982	CHST2	6.2082	2	7.0906	6.284	6.8437	7.3014
1834	ENSECAG00000020052	ENSECAG00000020052	TNS3	10.4171	7.151	9.1679	12.9858	10.2757	11.4399
1835	ENSECAG00000014711	ENSECAG00000014711	TNS1	2	2	5.0617	6.0811	6.3655	5.4477
1836	ENSECAG00000019043	ENSECAG00000019043	SSC5D	2	5.0786	2	6.2245	5.3153	6.2938
1837	ENSECAG00000016317	ENSECAG00000016317	CHIC1	7.3234	2	5.1917	5.6553	6.7324	7.1228
1838	ENSECAG00000016854	ENSECAG00000016854	ACSL4	15.1614	10.5367	11.4722	15.0682	14.5065	14.2366
1839	ENSECAG00000011264	ENSECAG00000011264	SYTL5	7.7009	2	6.0885	5.9587	6.927	6.2759
1840	ENSECAG00000012476		PROSER2	5.7755	2	2	5.148	5.8511	2
1841	ENSECAG00000024746		PDGFD	6.7218	2	2	5.6553	4.8867	3.1432
1842	ENSECAG00000037656			5.4356	2	2	2	4.8867	6.2578
1843	ENSECAG00000015848		HHIPL2 ENSECAG00000015848	2.5646	2	5.311	2	6.0683	5.8855
1844	ENSECAG00000015095	ENSECAG00000015095	NCF1	7.967	2.746	6.4594	7.2833	6.3804	8.1469
1845	ENSECAG00000004005	ENSECAG00000004005	TLNRD1	5.6435	2	6.7258	7.4483	6.9961	6.1241
1846	ENSECAG00000026988	ENSECAG00000026988	LOC100067905	4.946	2	3.0356	6.4873	6.6491	6.3461
1847	ENSECAG00000005099	ENSECAG00000005099	NYAP2	7.0275	8.5086	6.2364	2.6688	7.2023	5.9089
1848	ENSECAG00000002619	ENSECAG00000002619	GREM1	9.4581	9.426	11.6632	6.7311	6.8002	7.172
1849	ENSECAG00000010187	ENSECAG00000010187	CCDC97	6.8944	2	5.7374	7.7253	5.7857	6.2759
1850	ENSECAG00000023145	ENSECAG00000023145	DOK2	7.6398	2	5.4561	5.9403	5.9137	7.0822
1851	ENSECAG00000010897		ETS1	5.4356	2	5.4902	2	6.5606	3.1432
1852	ENSECAG00000005083	ENSECAG00000005083	IL1RAP	9.7231	11.8206	11.7019	6.7417	8.8674	8.395
1853	ENSECAG00000008497	ENSECAG00000008497	KIFC3	7.0275	5.5229	3.6322	9.1692	6.7324	8.2785
1854	ENSECAG00000005420	ENSECAG00000005420	BBOF1	7.5394	2	5.8984	6.1625	6.8112	6.7346
1855	ENSECAG00000020560	ENSECAG00000020560	LARGE1	8.5163	3.4291	6.4245	8.7569	7.4475	7.9181
1856	ENSECAG00000009930	ENSECAG00000009930	PCNX2	7.5093	2.746	5.8728	7.4418	7.8823	7.5745
1857	ENSECAG00000017042	ENSECAG00000017042	LOC100061154	6.4167	2	6.1749	4.1823	7.5948	5.1269
1858	ENSECAG00000008446		NCF2	5.8005	2.746	3.9588	4.3022	7.9634	6.9642
1859	ENSECAG00000023105	ENSECAG00000023105	HOMER3	9.0627	4.756	6.4421	9.6703	9.1811	9.0785
1860	ENSECAG00000013883	ENSECAG00000013883	ICAM1	6.9174	2.746	6.8752	8.1415	8.0023	6.2578
1861	ENSECAG00000008565		GPR37	6.3335	2	3.8579	4.7015	7.2106	6.5534
1862	ENSECAG00000003626	ENSECAG00000003626	ZCCHC12	5.4672	2	5.3487	7.1135	5.3153	7.6178
1863	ENSECAG00000022453		LOC100063851	2.5646	2	4.2249	6.327	6.2889	6.1829
1864	ENSECAG00000020561		KDF1	6.1116	7.0515	5.9726	2.9877	2	4.4836
1865	ENSECAG00000030951	ENSECAG00000030951	PTP4A3	7.5542	2.746	6.3706	8.1654	7.523	7.1026
1866	ENSECAG00000010698	ENSECAG00000010698	QRFPR	6.48	2	6.7114	4.0516	6.8544	6.38
1867	ENSECAG00000020647		PLCB2	6.0915	2	6.9259	3.7481	5.8511	2.9759
1868	ENSECAG00000023647	ENSECAG00000023647	ZNF335	9.944	5.0786	9.4471	10.2309	9.6416	9.9699
1869	ENSECAG00000023236	ENSECAG00000023236	CLCN7	10.3844	5.4798	9.2373	10.9301	10.1993	9.5793
1870	ENSECAG00000010613	ENSECAG00000010613	KLF4	7.0485	10.1972	8.9026	7.3613	4.5615	6.38
1871	ENSECAG00000038714		LAIR1	3.8618	2	6.7957	4.7445	6.4096	2.569
1872	ENSECAG00000038906			2	2	2	5.2997	5.2195	6.104
1873	ENSECAG00000031888	ENSECAG00000031888	LOC100056417	5.9421	2.746	7.6983	6.9761	7.7514	7.7852
1874	ENSECAG00000021778		SLC16A7	5.9194	2	7.435	4.5156	4.8867	2.9759
1875	ENSECAG00000028307	ENSECAG00000028307	C2H1orf167	6.9625	2	5.9236	7.2009	6.9961	5.5406
1876	ENSECAG00000003800	ENSECAG00000003800	ACKR2	5.1927	2	6.9506	6.7096	7.0341	6.6813
1877	ENSECAG00000010104	ENSECAG00000010104	KCNIP2	4.946	2	6.0432	2	5.2521	6.3967
1878	ENSECAG00000037430	ENSECAG00000037430	LOC102150625	6.9513	2	6.1749	7.3544	5.284	6.6116
1879	ENSECAG00000012771	ENSECAG00000012771	ALOXE3	8.5718	5.6451	3.3645	4.7862	3.4359	6.2394
1880	ENSECAG00000013309	ENSECAG00000013309	SUPT5H	10.5876	6.3671	10.2599	11.9448	10.5114	11.2909
1881	ENSECAG00000012128	ENSECAG00000012128	CD86	5.4356	2	6.3888	5.4105	7.705	4.1323
1882	ENSECAG00000009607	ENSECAG00000009607	PTCHD1	5.3365	2	5.2326	6.5851	6.833	7.4683
1883	ENSECAG00000018249	ENSECAG00000018249	LRRC45	10.0843	5.4798	9.9963	10.8543	9.9272	10.1353
1884	ENSECAG00000012913		SLAMF7	2	2	4.0531	6.2693	5.6936	5.9319
1885	ENSECAG00000009937	ENSECAG00000009937	LOC102150222	8.6253	6.1911	6.3335	9.8592	5.5434	9.8942
1886	ENSECAG00000017385	ENSECAG00000017385	ZC3HAV1L	6.9401	2	7.1451	6.3688	6.8221	5.3485
1887	ENSECAG00000043278	ENSECAG00000043278		5.8964	2	3.9588	5.8645	7.1426	6.8235
1888	ENSECAG00000010432		PRPH	4.8048	8.6804	5.8467	4.3022	2.8897	4.7137
1889	ENSECAG00000028929	ENSECAG00000028929		4.5921	8.8635	9.3483	6.2545	8.7148	5.8855
1890	ENSECAG00000033624	ENSECAG00000033624	LOC100064076	9.3351	10.3185	11.0772	8.1575	6.6854	6.2394
1891	ENSECAG00000018835	ENSECAG00000018835	TENT5B	3.2851	2.746	5.8201	7.7306	6.7208	5.8375
1892	ENSECAG00000043703	ENSECAG00000043703	ADPRHL1	5.0746	9.1307	6.5591	5.0139	3.4359	4.9576
1893	ENSECAG00000018489	ENSECAG00000018489	NEK9	10.8549	6.5025	10.739	11.871	11.045	11.3768
1894	ENSECAG00000008522	ENSECAG00000008522	TAF6	11.7452	7.257	11.7466	12.5591	12.0287	11.8076
1895	ENSECAG00000033016	ENSECAG00000033016	HSPA6	7.1297	2	6.1537	6.0124	5.6936	7.4364
1896	ENSECAG00000015841	ENSECAG00000015841	SLC27A3 ENSECAG00000015841	5.1544	2	6.6674	6.2545	5.5434	2.569
1897	ENSECAG00000022610	ENSECAG00000022610	TAP1	10.6534	7.5244	10.57	12.5741	13.0211	11.3069
1898	ENSECAG00000003075	ENSECAG00000003075	BORCS6	6.071	2.746	5.9236	8.0842	7.0803	7.8471
1899	ENSECAG00000006129	ENSECAG00000006129	NUP62	10.4814	6.1366	10.0855	11.8379	9.9842	10.7403
1900	ENSECAG00000000387		FGL2	2	2	5.4902	5.5381	5.6453	2
1901	ENSECAG00000014305		CACNA2D3	4.1993	6.722	6.6822	5.2409	2.5124	2.3124
1902	ENSECAG00000015743	ENSECAG00000015743	HMGXB3	10.0482	5.5648	9.5497	10.9674	9.7254	10.5338
1903	ENSECAG00000021976	ENSECAG00000021976	LRATD2	5.8251	2	7.1976	7.2833	5.6205	6.4294
1904	ENSECAG00000013632	ENSECAG00000013632	RSPRY1	12.0838	6.7942	10.5068	11.4827	11.6014	11.3201
1905	ENSECAG00000008763		LYPD3	2	2	5.3487	3.8302	5.1168	6.848
1906	ENSECAG00000009254		N4BP3	2	2	5.1064	7.0117	4.2742	4.9576
1907	ENSECAG00000021760		DCC	5.6977	6.4588	5.5235	2	3.742	2
1908	ENSECAG00000016661	ENSECAG00000016661	NR4A1	6.6954	9.1754	11.3654	9.2138	10.6549	6.7082
1909	ENSECAG00000027808	ENSECAG00000027808	PLCXD1	8.2427	4.3399	8.8212	9.9855	8.8192	8.5482
1910	ENSECAG00000012864	ENSECAG00000012864		7.3742	2.746	5.311	7.1217	7.9235	4.9576
1911	ENSECAG00000022093		SLC2A5	6.6685	5.6451	2	4.5156	5.2521	2
1912	ENSECAG00000016906	ENSECAG00000016906	ZNF184	11.052	6.1366	9.9389	10.6848	11.3898	10.6931
1913	ENSECAG00000019434	ENSECAG00000019434	PLEK2	7.2884	2	5.7931	6.1305	6.0683	7.2381
1914	ENSECAG00000009519	ENSECAG00000009519	C1S	7.2252	9.5007	8.5	7.5056	8.9038	4.0505
1915	ENSECAG00000017294	ENSECAG00000017294	SNTB1	7.2252	2.746	6.2955	8.5902	6.6243	6.1241
1916	ENSECAG00000007681	ENSECAG00000007681		6.8472	2	5.3854	5.0139	7.6448	5.2783
1917	ENSECAG00000024760	ENSECAG00000024760	FBXL14	4.8535	2	4.0531	6.4094	7.1684	6.5534
1918	ENSECAG00000015125	ENSECAG00000015125	CAPN5	10.2087	6.2943	8.2982	11.5425	10.4842	10.7297
1919	ENSECAG00000021220	ENSECAG00000021220	LOC100052081	8.9939	8.988	9.1169	9.456	13.7789	8.7496
1920	ENSECAG00000025171	ENSECAG00000025171	HS3ST3A1	4.8535	2	5.8984	6.0642	2	5.8375
1921	ENSECAG00000010043	ENSECAG00000010043	SATB2	6.7349	2	4.4495	6.6543	7.0341	4.7659
1922	ENSECAG00000013582	ENSECAG00000013582	DHRS3	10.0139	10.6853	10.189	8.0716	6.3951	6.4132
1923	ENSECAG00000009086		BEND7	3.4204	2	3.8579	7.5242	5.8078	4.8649
1924	ENSECAG00000034933	ENSECAG00000034933		7.7847	2.4207	6.6373	6.7732	7.3528	6.5973
1925	ENSECAG00000009699		DNAH7	6.6954	2	5.2326	6.355	4.6127	2.569
1926	ENSECAG00000018866	ENSECAG00000018866	MAN2A2	10.7114	7.2182	10.5285	12.9956	10.1384	11.7593
1927	ENSECAG00000000046	ENSECAG00000000046	FAM13C	8.8426	8.6515	9.517	4.1823	6.947	8.2375
1928	ENSECAG00000020928	ENSECAG00000020928	TEKT5	6.0503	2	5.4212	7.305	6.865	6.6538
1929	ENSECAG00000036783		SVIP	2	6.9759	5.9726	2.4784	4.7562	4.6032
1930	ENSECAG00000019689			4.9005	6.8629	8.0692	2.6688	4.2742	4.6032
1931	ENSECAG00000024140	ENSECAG00000024140	TMEM91	6.1894	2	4.815	6.7938	6.5606	7.1525
1932	ENSECAG00000012119	ENSECAG00000012119	C3H4orf36	7.1493	2	7.1451	5.9218	6.5736	5.7364
1933	ENSECAG00000023694		ADAMTS19	5.0746	6.7404	6.1957	3.1241	2.5124	2.3124
1934	ENSECAG00000018714	ENSECAG00000018714	GSN	10.7205	7.5559	8.8312	12.4707	11.2734	12.1383
1935	ENSECAG00000010560	ENSECAG00000010560	CXCL1	9.6561	7.3438	7.2483	10.9196	10.8667	11.7685
1936	ENSECAG00000024549	ENSECAG00000024549	USF3	6.6131	2	5.4561	7.0291	7.0057	6.4928
1937	ENSECAG00000012889	ENSECAG00000012889	TMEM108	4.409	6.722	8.0058	9.4848	8.0309	9.5628
1938	ENSECAG00000031886	ENSECAG00000031886	SMIM3	12.896	9.4231	9.7842	13.5817	13.5407	13.1993
1939	ENSECAG00000011325	ENSECAG00000011325	CGNL1	11.1044	5.7211	9.0641	10.7814	8.8301	9.6915
1940	ENSECAG00000024123	ENSECAG00000024123	ANKRD31	7.3234	2	5.7374	6.9021	5.9137	4.5446
1941	ENSECAG00000017971	ENSECAG00000017971	DDX43	7.3234	11.2915	9.9542	6.8539	7.3377	6.5682
1942	ENSECAG00000026958	ENSECAG00000026958	IRAK3	7.6942	2.4207	6.6373	7.3264	6.7439	6.7987
1943	ENSECAG00000011412	ENSECAG00000011412	SELENON	7.7402	4.24	6.836	10.0296	8.4661	7.8532
1944	ENSECAG00000015680	ENSECAG00000015680	LRRC9	7.5688	2	5.5561	6.4358	4.8445	6.3632
1945	ENSECAG00000035457	ENSECAG00000035457	LRRIQ3	5.8493	2	6.0432	6.2693	7.0893	7.2836
1946	ENSECAG00000027894	ENSECAG00000027894	CCDC24	6.6954	2	6.8492	6.844	6.5736	5.0018
1947	ENSECAG00000017885	ENSECAG00000017885	CNTNAP5	6.2451	2	7.1126	6.8926	5.5696	4.3532
1948	ENSECAG00000007596	ENSECAG00000007596	NOM1	5.9421	2	6.8752	6.7732	5.9539	7.2007
1949	ENSECAG00000038536	ENSECAG00000038536	CCND1	5.5284	2	7.2876	6.7096	5.9931	4.2098
1950	ENSECAG00000001324	ENSECAG00000001324	ISG15	9.5532	8.1718	8.1674	11.4474	12.8957	11.2265
1951	ENSECAG00000042684	ENSECAG00000042684	KCNE2	4.7024	8.3738	6.1537	2.8371	6.0683	4.1323
1952	ENSECAG00000010876	ENSECAG00000010876	RTKN	9.5587	5.2931	8.8674	10.4656	9.4297	10.4495
1953	ENSECAG00000013723	ENSECAG00000013723	SLC7A8	6.5989	2	6.836	3.8302	6.1913	6.0836
1954	ENSECAG00000009394		PHF24	2	2	6.4765	5.9587	4.8445	4.6595
1955	ENSECAG00000012593	ENSECAG00000012593	ATP2A1 ENSECAG00000012593	6.2632	2	6.5909	7.4287	6.5475	5.7364
1956	ENSECAG00000018033	ENSECAG00000018033	HS3ST5	5.4672	2	6.7258	5.8048	3.1885	6.5385
1957	ENSECAG00000018253	ENSECAG00000018253	FGFRL1	5.9421	2	5.0617	7.1854	5.1861	7.2102
1958	ENSECAG00000011008	ENSECAG00000011008	MCOLN2	7.8219	3.5999	7.3724	6.6543	9.3972	7.4994
1959	ENSECAG00000006063	ENSECAG00000006063	JRK	5.4981	2	5.7374	7.1776	4.7562	7.1912
1960	ENSECAG00000017755	ENSECAG00000017755	RAPGEF4	4.8048	2	7.5034	5.9768	5.5168	6.7346
1961	ENSECAG00000039670	ENSECAG00000039670		6.5701	2	6.066	6.967	6.8755	6.7215
1962	ENSECAG00000004572		CH25H	6.3335	2	2	5.2997	5.1519	2.569
1963	ENSECAG00000011912		RAB36	5.6977	2	7.4085	6.1142	3.647	4.6595
1964	ENSECAG00000009153	ENSECAG00000009153	ARHGAP25	6.8107	3.5999	7.8372	8.6107	8.413	8.4156
1965	ENSECAG00000041893	ENSECAG00000041893		6.7606	2	6.1749	6.8539	6.865	6.6399
1966	ENSECAG00000019815	ENSECAG00000019815	GRK6	7.349	3.2352	6.5751	8.5843	7.6138	8.0502
1967	ENSECAG00000007999	ENSECAG00000007999	FRMD6	7.7141	2	6.3888	5.9403	5.9539	5.8855
1968	ENSECAG00000021583	ENSECAG00000021583	LMOD1	7.2796	2	5.8728	6.7311	6.1399	6.6538
1969	ENSECAG00000039416	ENSECAG00000039416		3.9539	9.551	7.902	6.5492	8.1825	7.9065
1970	ENSECAG00000025050	ENSECAG00000025050	CCN4	5.0746	2	2	5.4629	5.3153	6.4928
1971	ENSECAG00000009608	ENSECAG00000009608	B3GLCT	10.2421	5.1353	9.5777	9.8457	9.7949	9.3569
1972	ENSECAG00000019716	ENSECAG00000019716	CCDC88C	6.1314	8.2573	6.3522	7.3613	2.8897	4.7659
1973	ENSECAG00000008595		GRM3	2	2	2	5.6996	5.1168	5.5993
1974	ENSECAG00000018024	ENSECAG00000018024	TMEM150C	10.7529	8.037	9.152	12.2187	13.14	11.4584
1975	ENSECAG00000014152	ENSECAG00000014152	HSD11B2	5.6977	2	6.3888	7.4021	4.2092	5.9546
1976	ENSECAG00000008940	ENSECAG00000008940	TMEM40	6.2811	7.8207	5.3487	2	5.4051	5.6557
1977	ENSECAG00000013350	ENSECAG00000013350	HOMER1	6.9625	2	6.2564	7.2314	6.0866	6.1636
1978	ENSECAG00000006549	ENSECAG00000006549	SETD1B	6.5407	2	6.5751	7.1298	6.6854	6.1636
1979	ENSECAG00000015218	ENSECAG00000015218	DBF4B	2	7.535	5.7087	6.3128	6.5864	5.9089
1980	ENSECAG00000000538	ENSECAG00000000538	ZNF385B	6.1703	2	3.6322	5.8838	7.2023	5.6557
1981	ENSECAG00000023134		KCNK5	4.5336	2	4.7602	6.3824	5.284	7.6529
1982	ENSECAG00000009650	ENSECAG00000009650	TSNAXIP1	6.5554	2	3.0356	6.2545	5.6205	6.0205
1983	ENSECAG00000013460	ENSECAG00000013460	ZNF783	5.4356	2	7.0454	6.2245	6.6491	6.9188
1984	ENSECAG00000019152	ENSECAG00000019152	CEP170B	6.6131	2.746	4.9188	8.496	6.1743	5.5406
1985	ENSECAG00000001079	ENSECAG00000001079	KCNK13	5.558	2	5.5879	6.9115	6.947	6.9188
1986	ENSECAG00000029756	ENSECAG00000029756	MTCL1	6.5554	2	4.2249	6.7417	5.3458	6.8838
1987	ENSECAG00000016700	ENSECAG00000016700	VAT1	11.5428	7.2182	11.0532	12.2653	10.6941	12.4173
1988	ENSECAG00000005026	ENSECAG00000005026	ERC2	10.0259	10.6517	11.8936	7.8969	7.4475	7.362
1989	ENSECAG00000014321	ENSECAG00000014321	LYPD6	4.8048	7.1783	9.2068	3.7481	5.7404	5.9546
1990	ENSECAG00000010439	ENSECAG00000010439	PRSS36	2	6.9603	6.1323	6.844	6.5606	4.8163
1991	ENSECAG00000024348		UNC80	7.7009	3.2352	3.9588	2.4784	4.7562	5.9319
1992	ENSECAG00000005021	ENSECAG00000005021	ZNF70	6.3335	2	7.5117	6.5969	5.6205	5.5993
1993	ENSECAG00000012633	ENSECAG00000012633	CEACAM16	5.0746	2	2	5.9218	5.1168	6.2208
1994	ENSECAG00000011529	ENSECAG00000011529	CLCN1	4.2727	8.8079	7.9881	6.6767	4.1411	6.0418
1995	ENSECAG00000010466		RSPH1	3.1359	2	2	6.5248	4.8445	5.5103
1996	ENSECAG00000009195	ENSECAG00000009195	ARL5B	7.834	2	4.1415	5.0486	5.0441	5.5993
1997	ENSECAG00000043424	ENSECAG00000043424		6.9401	2	5.9966	5.0139	7.307	5.2419
1998	ENSECAG00000031731			5.4033	2	2	5.825	5.6696	2.569
[truncated: 11,106 more rows]
