# Supplementary material for: Transcriptome Signature of Immature and In Vitro-Matured Equine Cumulus–Oocytes Complex
Source: Int J Mol Sci. 2023 Sep 6;24(18):13718. doi: 10.3390/ijms241813718 (PMC10531358; doi:10.3390/ijms241813718)
Supplement: Supplementary file 1 [file ijms-24-13718-s001.zip › Supp_Table_S4_DEG_OC.xls]

## Sheet: DEG_OC_(F2.0)
Supplementary Table S4. List of the 538 differentially expressed genes (DEG) between immature (GV) and mature (MII) oocytes samples.
Ensembl ID	Symbol	Chromosome	Type	log2 Fold Change	FDR
ENSECAG00000008983	LRRTM1	15	protein_coding	9.5709	1.22e-25
ENSECAG00000013179	PCDH20	17	protein_coding	9.22085	1.38e-24
ENSECAG00000020474	CYP19A1	1	protein_coding	-8.15773	1.93e-21
ENSECAG00000024805	PNLIPRP3	1	protein_coding	-10.5047	9.86e-18
ENSECAG00000017570	SYT4	8	protein_coding	6.43008	2.01e-08
ENSECAG00000022950	NDRG2	1	protein_coding	3.26908	2.43e-08
ENSECAG00000010721	MGP	6	protein_coding	-5.24433	2.58e-08
ENSECAG00000022971	PLXNC1	28	protein_coding	-4.0159	5.85e-08
ENSECAG00000031859	HBA2	13	protein_coding	7.20437	7.73e-08
ENSECAG00000008221	S100A4	5	protein_coding	7.14887	8.36e-07
ENSECAG00000031036	H2AC9	20	protein_coding	3.35616	1.4e-06
ENSECAG00000000767	SLC4A7	16	protein_coding	3.02537	1.55e-06
ENSECAG00000020399	CTHRC1	9	protein_coding	7.38283	3.11e-06
ENSECAG00000008401	S100A6	5	protein_coding	5.06431	5.7e-06
ENSECAG00000023733	MMP1	7	protein_coding	3.52054	1.74e-05
ENSECAG00000036148	AMH	7	protein_coding	-4.9031	1.74e-05
ENSECAG00000019298	FER1L6	9	protein_coding	-2.7598	1.74e-05
ENSECAG00000000734	HMGA1	20	protein_coding	5.72398	4.63e-05
ENSECAG00000020400	ENO3	11	protein_coding	3.5963	4.63e-05
ENSECAG00000028256		15	lncRNA	-6.38327	4.63e-05
ENSECAG00000015966	SERPINB6 ENSECAG00000015966	20	protein_coding	2.15569	6.16e-05
ENSECAG00000018176	PDGFRA	3	protein_coding	5.07345	0.000134
ENSECAG00000019276	MCM4	9	protein_coding	1.22697	0.000134
ENSECAG00000023753	OGFRL1	20	protein_coding	1.74853	0.000179
ENSECAG00000016551	RAB13	5	protein_coding	1.11359	0.000221
ENSECAG00000027735	TUBG1	11	protein_coding	1.10232	0.000273
ENSECAG00000003561	TMEM11	11	protein_coding	-1.65123	0.000273
ENSECAG00000022190	GALNT1	8	protein_coding	2.03391	0.000281
ENSECAG00000011942	GLB1	16	protein_coding	1.30267	0.000361
ENSECAG00000014852	DUS4L	4	protein_coding	1.23093	0.00046
ENSECAG00000010830	MMP11	8	protein_coding	-2.811	0.00046
ENSECAG00000002437	NFIL3	23	protein_coding	-1.85197	0.00046
ENSECAG00000000225	CATSPERG	10	protein_coding	2.66133	0.000526
ENSECAG00000018421	ANKRD42	7	protein_coding	-1.81768	0.000602
ENSECAG00000010042	EMP3	10	protein_coding	4.47963	0.000622
ENSECAG00000010188	ABHD3	8	protein_coding	1.06487	0.000624
ENSECAG00000042243	MAJIN	12	protein_coding	-1.55964	0.000709
ENSECAG00000021849	TFPI	18	protein_coding	5.65392	0.000763
ENSECAG00000022787	BCAP31	X	protein_coding	1.20977	0.000763
ENSECAG00000000235	MTBP	9	protein_coding	1.49032	0.000824
ENSECAG00000023554	EMID1	8	protein_coding	-2.04847	0.000824
ENSECAG00000021396	NXPE3	19	protein_coding	-1.28361	0.000824
ENSECAG00000002562	PGAP4	25	protein_coding	4.35654	0.000842
ENSECAG00000014191	MED14	X	protein_coding	1.04301	0.000892
ENSECAG00000011581	LOC100064145	16	protein_coding	-3.01945	0.000892
ENSECAG00000022823	PLCE1	1	protein_coding	-1.68709	0.000892
ENSECAG00000014865	ADGRA3	3	protein_coding	-1.15207	0.00093
ENSECAG00000012388	GALNT5	18	protein_coding	5.68495	0.00102
ENSECAG00000034826	BOLA1	5	protein_coding	-1.53137	0.00102
ENSECAG00000019885	ATP1B3	16	protein_coding	1.77216	0.00166
ENSECAG00000034547		21	lncRNA	-1.8466	0.00181
ENSECAG00000006973	PHLDA2	12	protein_coding	4.00087	0.00183
ENSECAG00000011622	MTERF4	6	protein_coding	-1.95547	0.00183
ENSECAG00000019398	TFPI2	4	protein_coding	4.45374	0.00195
ENSECAG00000008106	FAM111A	12	protein_coding	2.79702	0.00195
ENSECAG00000023566	DHRS9	18	protein_coding	5.07751	0.00197
ENSECAG00000020904	ZNF438	29	protein_coding	-1.58455	0.00199
ENSECAG00000009262	PTGDS	25	protein_coding	-1.83197	0.00202
ENSECAG00000012670	ANXA2	1	protein_coding	2.20738	0.00216
ENSECAG00000012597	EIF5	24	protein_coding	1.16692	0.0023
ENSECAG00000013103	PNPLA4	X	protein_coding	-2.16602	0.00231
ENSECAG00000011310	BCAT2	10	protein_coding	1.6104	0.00239
ENSECAG00000021602	PARM1	3	protein_coding	-3.06587	0.00239
ENSECAG00000017771	ATP1B1	5	protein_coding	1.98707	0.00252
ENSECAG00000020816	PDLIM1	1	protein_coding	1.04558	0.00252
ENSECAG00000008497	KIFC3	3	protein_coding	1.00906	0.00252
ENSECAG00000005508	SPATS2	6	protein_coding	1.06376	0.0026
ENSECAG00000018248	LUM	28	protein_coding	3.97218	0.00261
ENSECAG00000019382	S100A10	5	protein_coding	1.78851	0.0027
ENSECAG00000019253	CBX8	11	protein_coding	-2.16241	0.00276
ENSECAG00000022979	MPG	13	protein_coding	1.15491	0.00306
ENSECAG00000033757	LOC102149904	5	protein_coding	-1.38954	0.00306
ENSECAG00000018841	CGA	10	protein_coding	4.39416	0.00341
ENSECAG00000009477	PHRF1	12	protein_coding	-2.94209	0.00342
ENSECAG00000024485	HHIP	2	protein_coding	-1.74887	0.00342
ENSECAG00000018037	CD2AP	20	protein_coding	1.06838	0.00358
ENSECAG00000017628	ENTPD3	16	protein_coding	-6.09025	0.00368
ENSECAG00000017800	GRAMD2B	14	protein_coding	-1.04006	0.00368
ENSECAG00000020803	PSMD10	X	protein_coding	-1.00199	0.00422
ENSECAG00000003802	IHH	6	protein_coding	-3.36353	0.00486
ENSECAG00000013247	PER2	6	protein_coding	1.84975	0.00494
ENSECAG00000014926	MRPL16	12	protein_coding	1.07978	0.00494
ENSECAG00000024076	PRMT1	10	protein_coding	1.02482	0.00526
ENSECAG00000039158	FDPS	5	protein_coding	2.01937	0.00532
ENSECAG00000023954	SETDB1	5	protein_coding	-1.85753	0.00542
ENSECAG00000010983	AP1S1	13	protein_coding	1.90327	0.00566
ENSECAG00000021023	QRSL1	10	protein_coding	-1.43352	0.00566
ENSECAG00000024055	JUN	2	protein_coding	-2.21957	0.00578
ENSECAG00000022699	PKHD1	20	protein_coding	-1.7996	0.00593
ENSECAG00000025034	CYTH3	13	protein_coding	-1.74609	0.00593
ENSECAG00000022112	AP4B1	5	protein_coding	-1.49275	0.00593
ENSECAG00000011423	HSD17B1	11	protein_coding	-5.56444	0.0061
ENSECAG00000016465	ZDHHC20	17	protein_coding	1.79287	0.00622
ENSECAG00000023732	H2AZ1	3	protein_coding	1.15455	0.00622
ENSECAG00000022741	CDC42EP3	15	protein_coding	1.08178	0.00622
ENSECAG00000015864	INHA	6	protein_coding	-1.81209	0.00622
ENSECAG00000010981	ZPR1	7	protein_coding	-1.41895	0.00622
ENSECAG00000007323	MTMR1	X	protein_coding	-2.14054	0.00629
ENSECAG00000000808	TCTEX1D1	5	protein_coding	3.85839	0.00638
ENSECAG00000024649	ZNF3	13	protein_coding	-1.69855	0.00676
ENSECAG00000013624	GAR1	2	protein_coding	1.19797	0.00687
ENSECAG00000022400	CDCA7L	4	protein_coding	-1.59738	0.00704
ENSECAG00000016176	NDP	X	protein_coding	1.44786	0.00714
ENSECAG00000016947	UPF3B	X	protein_coding	1.11452	0.00737
ENSECAG00000039297		10	lncRNA	-2.69518	0.00765
ENSECAG00000008488	RIOX2	19	protein_coding	-1.83659	0.00769
ENSECAG00000030928	ANAPC13	16	protein_coding	-1.13813	0.00769
ENSECAG00000008277	CHN1	18	protein_coding	2.62861	0.00781
ENSECAG00000014270	GDAP2	5	protein_coding	-1.61492	0.0079
ENSECAG00000014743	ELOVL1	2	protein_coding	1.33046	0.00801
ENSECAG00000037567	LOC111770992	28	protein_coding	-1.99917	0.00829
ENSECAG00000008150	TMEM245	25	protein_coding	-1.18271	0.00829
ENSECAG00000008502	NONO	X	protein_coding	-1.56061	0.00847
ENSECAG00000008923	THBS1	1	protein_coding	-3.5709	0.00849
ENSECAG00000013863	LEPR	5	protein_coding	-3.89778	0.00892
ENSECAG00000030863		23	lncRNA	-1.60836	0.00892
ENSECAG00000010967	MMP19	6	protein_coding	3.25005	0.00919
ENSECAG00000012684	SWSAP1	7	protein_coding	-2.19012	0.00939
ENSECAG00000031389	CDKN1C	12	protein_coding	3.39115	0.00966
ENSECAG00000014787	RCAN1	26	protein_coding	2.4426	0.00972
ENSECAG00000023622	DDX47	6	protein_coding	-1.14913	0.00972
ENSECAG00000018853	ACTG2	15	protein_coding	3.91423	0.00979
ENSECAG00000012174	ZCRB1	6	protein_coding	1.18138	0.00979
ENSECAG00000016706	ENC1	14	protein_coding	1.02157	0.00999
ENSECAG00000036065		26	lncRNA	-5.06544	0.0101
ENSECAG00000032704		7	protein_coding	-2.35445	0.0102
ENSECAG00000000733	C8H18orf21	8	protein_coding	1.22227	0.0104
ENSECAG00000014009	TPM2	25	protein_coding	2.36161	0.0109
ENSECAG00000009136	PRXL2A	1	protein_coding	2.43921	0.0114
ENSECAG00000010107	TAGLN2	5	protein_coding	1.58832	0.0119
ENSECAG00000017232	TNNI3	10	protein_coding	-2.49691	0.0119
ENSECAG00000009146	MRPS16	1	protein_coding	1.12278	0.0121
ENSECAG00000010092	POLR1A	15	protein_coding	-1.61016	0.0121
ENSECAG00000022695	MAP1A	1	protein_coding	2.37648	0.0122
ENSECAG00000022721	BCAR3	5	protein_coding	-1.71055	0.0122
ENSECAG00000024699	CYTH1	11	protein_coding	-1.09228	0.0122
ENSECAG00000000166	SPHKAP	6	protein_coding	-1.40835	0.0127
ENSECAG00000007113	ATXN10	28	protein_coding	1.94794	0.0133
ENSECAG00000011095	EEF1E1	20	protein_coding	-1.2323	0.0133
ENSECAG00000017671	ROBO1	26	protein_coding	3.60613	0.0136
ENSECAG00000024110	PENK	9	protein_coding	4.56593	0.0139
ENSECAG00000022511	PDLIM7	14	protein_coding	2.26024	0.0141
ENSECAG00000017265	TCF4	8	protein_coding	1.40481	0.0141
ENSECAG00000020403	CSRNP2	6	protein_coding	-3.10994	0.0141
ENSECAG00000034213		10	lncRNA	-2.58914	0.0141
ENSECAG00000024826	ZBTB17	2	protein_coding	-2.21078	0.0141
ENSECAG00000005773	ZNF574	10	protein_coding	-2.1679	0.0141
ENSECAG00000008052	SDE2	30	protein_coding	-1.03106	0.0141
ENSECAG00000010628	PPP1R14B	12	protein_coding	2.34179	0.0143
ENSECAG00000022649	SMAD1	2	protein_coding	1.09252	0.0143
ENSECAG00000005075	TMEM251	24	protein_coding	-1.47872	0.0143
ENSECAG00000009999	ERLIN2	27	protein_coding	-1.13277	0.0143
ENSECAG00000021595	FAM98A	15	protein_coding	1.36399	0.0145
ENSECAG00000010421	SLC25A19	11	protein_coding	-1.10027	0.0145
ENSECAG00000006451	DDX28	3	protein_coding	-2.19109	0.0147
ENSECAG00000015783	PTBP2	5	protein_coding	-1.51189	0.0151
ENSECAG00000009751	NUP205	4	protein_coding	-1.14491	0.0153
ENSECAG00000022780	TTYH2	11	protein_coding	-1.26573	0.0159
ENSECAG00000017456	ARMH4	24	protein_coding	-2.19736	0.0162
ENSECAG00000032705	H1-3	20	protein_coding	1.56045	0.0165
ENSECAG00000024979	ITGA5	6	protein_coding	2.93165	0.0167
ENSECAG00000024119	COL16A1	2	protein_coding	1.5847	0.0167
ENSECAG00000012858	RASL11A	17	protein_coding	1.10848	0.0167
ENSECAG00000016023	CCNO	21	protein_coding	-2.77172	0.0167
ENSECAG00000020973	BCAT1	6	protein_coding	-2.46263	0.0167
ENSECAG00000011590	FHL3	2	protein_coding	2.42253	0.0168
ENSECAG00000038857	TAFA4	16	protein_coding	-2.18458	0.0172
ENSECAG00000019619	TPCN2	12	protein_coding	-1.59581	0.0172
ENSECAG00000024346	LARS2	16	protein_coding	-1.48726	0.0172
ENSECAG00000020269	XRCC4	14	protein_coding	1.66013	0.0175
ENSECAG00000011486	ATF3	5	protein_coding	-3.95761	0.0178
ENSECAG00000017691	STOML2	25	protein_coding	1.21623	0.0183
ENSECAG00000043423		1	lncRNA	-2.65849	0.0184
ENSECAG00000022135	VNN1	10	protein_coding	-2.53448	0.0184
ENSECAG00000022848	ANAPC7	8	protein_coding	-1.56581	0.0184
ENSECAG00000013990	TOR1A	25	protein_coding	-1.20131	0.0184
ENSECAG00000000703	OXSM	16	protein_coding	-2.05624	0.0185
ENSECAG00000021899	MAPKAPK2	5	protein_coding	-1.82132	0.0185
ENSECAG00000013791	TINF2 ENSECAG00000013791	1	protein_coding	-1.30154	0.0185
ENSECAG00000024460	PIGC	5	protein_coding	-1.05636	0.0185
ENSECAG00000025039	RNF185	8	protein_coding	-1.88426	0.019
ENSECAG00000014194	EGFLAM	21	protein_coding	-2.29813	0.0191
ENSECAG00000011445	SGF29	13	protein_coding	-1.414	0.0191
ENSECAG00000011033	MPI	1	protein_coding	-1.23387	0.0191
ENSECAG00000041123	PFN1	11	protein_coding	1.37064	0.0192
ENSECAG00000000460	FAM185A	4	protein_coding	-1.87969	0.0192
ENSECAG00000007723	FBXO8	2	protein_coding	-1.86078	0.0193
ENSECAG00000019665	THBS4	14	protein_coding	-2.1318	0.0197
ENSECAG00000035032	NXT1	22	protein_coding	-1.06874	0.0204
ENSECAG00000011077	MRPS14	5	protein_coding	-1.27749	0.0206
ENSECAG00000019935	KLHDC9	5	protein_coding	-2.49804	0.0215
ENSECAG00000024249	ZNF263	13	protein_coding	-1.88398	0.0215
ENSECAG00000013793	ACAD10	8	protein_coding	-1.20826	0.0215
ENSECAG00000019359		7	protein_coding	-2.7354	0.0216
ENSECAG00000005039	CORIN	3	protein_coding	-2.36396	0.0218
ENSECAG00000007820	ZFAND4	1	protein_coding	-1.41258	0.0224
ENSECAG00000018725	OGFOD3	11	protein_coding	-1.42907	0.0225
ENSECAG00000018002	FOSB	10	protein_coding	-2.90509	0.0226
ENSECAG00000009579	GPN1	15	protein_coding	-1.7196	0.0226
ENSECAG00000041426	LOC100059060	7	protein_coding	-1.42397	0.0226
ENSECAG00000008588	ACOX3	3	protein_coding	-1.21495	0.023
ENSECAG00000002668	RHOB	15	protein_coding	-1.90571	0.0235
ENSECAG00000019344	SIRT7	11	protein_coding	-1.54791	0.0235
ENSECAG00000033586		7	protein_coding	-2.04073	0.0236
ENSECAG00000014003	TMEM192	2	protein_coding	-1.46069	0.0236
ENSECAG00000010175	NDUFS8	12	protein_coding	1.13298	0.0239
ENSECAG00000030399		12	lncRNA	-2.30945	0.0239
ENSECAG00000016152	LGI2	3	protein_coding	-2.27778	0.0239
ENSECAG00000001299	ZNF623	9	protein_coding	-1.58603	0.0239
ENSECAG00000013151	RGCC	17	protein_coding	-2.91871	0.024
ENSECAG00000016389	ACSS2	22	protein_coding	-1.82563	0.0243
ENSECAG00000020650	TFCP2	6	protein_coding	1.31952	0.0249
ENSECAG00000001426	NXF1	12	protein_coding	-1.15003	0.0252
ENSECAG00000006719	CLCN2	19	protein_coding	1.95474	0.0254
ENSECAG00000011827	SBNO2	7	protein_coding	-2.43995	0.0256
ENSECAG00000003599	GK	X	protein_coding	-1.5367	0.0258
ENSECAG00000019557	LDLR	7	protein_coding	3.0031	0.026
ENSECAG00000013504	PSMD5	25	protein_coding	1.1215	0.026
ENSECAG00000014343	HOOK2	7	protein_coding	-1.91289	0.026
ENSECAG00000023055	GNPDA1	14	protein_coding	1.96453	0.0261
ENSECAG00000009430	C13H16orf72	13	protein_coding	-1.63453	0.0261
ENSECAG00000011754	RPIA	15	protein_coding	1.002	0.0266
ENSECAG00000023874	SPINT1	1	protein_coding	2.17814	0.0289
ENSECAG00000008774	ARL6IP5	16	protein_coding	2.00484	0.0289
ENSECAG00000017289	RNASEH2C	12	protein_coding	1.9068	0.0289
ENSECAG00000015797	SLC19A2	5	protein_coding	1.28061	0.0289
ENSECAG00000000529	MAP1S	21	protein_coding	-2.98328	0.0289
ENSECAG00000021659	CCDC157	8	protein_coding	-1.99711	0.0293
ENSECAG00000036711	EMC8	3	protein_coding	-1.59885	0.0293
ENSECAG00000023040	NDUFA8	25	protein_coding	-1.36142	0.0293
ENSECAG00000016338	BORCS5	6	protein_coding	-1.22913	0.0296
ENSECAG00000031886	SMIM3	14	protein_coding	1.07492	0.0297
ENSECAG00000025125	SAP30BP	11	protein_coding	-1.17033	0.0298
ENSECAG00000019433	CDKN3	24	protein_coding	-1.17961	0.0302
ENSECAG00000008260	UTP18	11	protein_coding	-1.36854	0.0305
ENSECAG00000043359	SREK1IP1	21	protein_coding	1.19895	0.0309
ENSECAG00000008182	CHST9	8	protein_coding	-1.53748	0.0309
ENSECAG00000000010	LRRC58	19	protein_coding	-1.38944	0.0309
ENSECAG00000005421	ZNF26	8	protein_coding	-1.33665	0.0316
ENSECAG00000018724	ETNPPL	2	protein_coding	3.55738	0.0321
ENSECAG00000028405		14	lncRNA	-2.45324	0.0332
ENSECAG00000016131	FRMD4B	16	protein_coding	-1.15955	0.0332
ENSECAG00000019817	SNRPF	28	protein_coding	1.48265	0.0335
ENSECAG00000000116	SUPT20H	17	protein_coding	-1.46288	0.0335
ENSECAG00000021329	CHRNA5	1	protein_coding	-1.35784	0.0335
ENSECAG00000013074	FPGS	25	protein_coding	-2.05011	0.0337
ENSECAG00000008614	LLGL2	11	protein_coding	-1.97579	0.034
ENSECAG00000012279	ELMO2	22	protein_coding	-1.58285	0.034
ENSECAG00000012137	FECH	8	protein_coding	-1.12584	0.0342
ENSECAG00000010546	KLF5	17	protein_coding	1.07823	0.0343
ENSECAG00000021042	VASH1	24	protein_coding	-2.2563	0.0343
ENSECAG00000008796	PPIF	1	protein_coding	-2.16417	0.0343
ENSECAG00000033750		23	lncRNA	-2.02205	0.0343
ENSECAG00000014678	ACAT2	31	protein_coding	1.42648	0.0344
ENSECAG00000008083	SLC29A1	20	protein_coding	1.12334	0.0345
ENSECAG00000017037	TDRD5	5	protein_coding	-1.7399	0.0347
ENSECAG00000022290	GCA	18	protein_coding	-1.24951	0.0347
ENSECAG00000022062	MGARP	2	protein_coding	3.99672	0.0354
ENSECAG00000038698	ALOX15	11	protein_coding	3.35076	0.0366
ENSECAG00000008347	defb3	27	protein_coding	-5.74324	0.0366
ENSECAG00000014452	KIF22	13	protein_coding	-1.84829	0.0366
ENSECAG00000007554	GEMIN2	1	protein_coding	-1.47978	0.0366
ENSECAG00000013908	EMD	X	protein_coding	-1.36426	0.0366
ENSECAG00000012139	PEX14	2	protein_coding	-1.2246	0.0366
ENSECAG00000000557	RPUSD4	7	protein_coding	-2.05792	0.0367
ENSECAG00000023118	MCC	14	protein_coding	-1.57308	0.0367
ENSECAG00000013147	SKP2	21	protein_coding	1.02506	0.0369
ENSECAG00000032534		10	protein_coding	-2.30446	0.0369
ENSECAG00000022162	TBC1D1	3	protein_coding	-1.34406	0.037
ENSECAG00000007048	SLCO6A1	14	protein_coding	4.97804	0.0373
ENSECAG00000000579	ADAMTS17	1	protein_coding	-2.17281	0.0373
ENSECAG00000011248	DEDD	5	protein_coding	-1.78762	0.0373
ENSECAG00000019853	AMIGO2	6	protein_coding	3.48564	0.0377
ENSECAG00000012172	PFKFB3	29	protein_coding	3.18481	0.0378
ENSECAG00000023171	MED21	6	protein_coding	-1.02422	0.0378
ENSECAG00000000242	AP2M1	19	protein_coding	1.45256	0.0379
ENSECAG00000024689	TRIP4	1	protein_coding	-2.04394	0.0379
ENSECAG00000017451	FAM110A	22	protein_coding	-2.50254	0.038
ENSECAG00000037526	COX17	19	protein_coding	1.55119	0.0382
ENSECAG00000024692	ATP13A5	19	protein_coding	-1.71119	0.0382
ENSECAG00000025068	SLC12A6	1	protein_coding	-1.48172	0.0382
ENSECAG00000014260	FOS	24	protein_coding	-2.84781	0.0384
ENSECAG00000009081	KIAA1210	X	protein_coding	-2.23197	0.0385
ENSECAG00000013910	ORC4	18	protein_coding	-1.02226	0.0385
ENSECAG00000029843	C8orf88	9	protein_coding	-2.01009	0.039
ENSECAG00000010468	CHCHD7	9	protein_coding	-1.39067	0.039
ENSECAG00000006745	LGALS1	28	protein_coding	2.26445	0.0392
ENSECAG00000012507	CRYAB	7	protein_coding	3.65782	0.0398
ENSECAG00000014498	SLC38A2	6	protein_coding	1.87943	0.0398
ENSECAG00000021318	PRPF8	11	protein_coding	-1.23791	0.0398
ENSECAG00000008679	ACSL1	27	protein_coding	-1.10777	0.0398
ENSECAG00000037437		11	lncRNA	-3.5418	0.0406
ENSECAG00000022845	PTPRM	8	protein_coding	-1.57289	0.0406
ENSECAG00000012138	NSUN5	13	protein_coding	-1.45138	0.0406
ENSECAG00000007077	BEAN1	3	protein_coding	-2.28052	0.0408
ENSECAG00000036628		3	lncRNA	-2.33781	0.0412
ENSECAG00000009148	LPAR2	21	protein_coding	-2.256	0.0414
ENSECAG00000014960	ERI3	2	protein_coding	-1.08462	0.0414
ENSECAG00000002887	H1-1	20	protein_coding	1.13203	0.0441
ENSECAG00000006337	RAB11FIP4	11	protein_coding	-2.11949	0.0443
ENSECAG00000009337	TSPAN9	6	protein_coding	-2.00758	0.0443
ENSECAG00000021260	BYSL	20	protein_coding	-1.58297	0.0445
ENSECAG00000028714		21	lncRNA	-1.84805	0.0446
ENSECAG00000021658	NME2	11	protein_coding	1.50818	0.0448
ENSECAG00000017565	PDE7A	9	protein_coding	1.217	0.0448
ENSECAG00000028686	HDGFL2	7	protein_coding	-2.56454	0.0448
ENSECAG00000016288	SRRD	8	protein_coding	-2.11872	0.0448
ENSECAG00000010106	NCEH1	19	protein_coding	-1.71202	0.0448
ENSECAG00000016173	TK1	11	protein_coding	1.43467	0.0449
ENSECAG00000014990	ZCCHC2	8	protein_coding	1.15801	0.0449
ENSECAG00000003474	LOC100058358	16	protein_coding	-1.8913	0.0451
ENSECAG00000007579	CEP131	11	protein_coding	-3.23783	0.0456
ENSECAG00000041692		X	protein_coding	-1.31211	0.0456
ENSECAG00000009976	NAXD	17	protein_coding	-1.07339	0.0461
ENSECAG00000021942	TEX30	17	protein_coding	-1.83488	0.0464
ENSECAG00000036921	LOC102150986	5	protein_coding	-3.06692	0.0471
ENSECAG00000007474	SPHK2	10	protein_coding	1.96063	0.0473
ENSECAG00000016251	TIMD4	14	protein_coding	-2.15134	0.0476
ENSECAG00000009925	ARNTL2	6	protein_coding	2.49104	0.0479
ENSECAG00000020971	RND1	6	protein_coding	-1.81666	0.0479
ENSECAG00000018340	USP43	11	protein_coding	-1.29653	0.0479
ENSECAG00000013703	PPP1R3C	1	protein_coding	-1.93714	0.0483
ENSECAG00000019247	TTC13	1	protein_coding	1.28501	0.0485
ENSECAG00000028475		15	lncRNA	-2.16994	0.0485
ENSECAG00000028644	CMC4	X	protein_coding	-1.82528	0.0485
ENSECAG00000010511	RNF121	7	protein_coding	-1.13249	0.0485
ENSECAG00000023073	MTRR	21	protein_coding	-1.02322	0.0485
ENSECAG00000005988	REXO2	7	protein_coding	1.5259	0.0486
ENSECAG00000033089		12	protein_coding	1.22806	0.0486
ENSECAG00000011567	UIMC1	14	protein_coding	-1.3039	0.0486
ENSECAG00000024092	RANGAP1	28	protein_coding	-1.69613	0.0492
ENSECAG00000000419		1	protein_coding	-3.53328	0.0494
ENSECAG00000004246	ZNF16	9	protein_coding	-2.09349	0.0494
ENSECAG00000023177	TBC1D22B	20	protein_coding	-1.00323	0.0494
ENSECAG00000003123	NOBOX	4	protein_coding	-2.40615	0.05
ENSECAG00000011632	SNX30	25	protein_coding	1.21723	0.0503
ENSECAG00000018508	NR2F1	14	protein_coding	1.21081	0.0503
ENSECAG00000014699	NUAK2	5	protein_coding	-2.13798	0.0505
ENSECAG00000018273	TFPT	10	protein_coding	-1.75719	0.051
ENSECAG00000003386	RHOJ	24	protein_coding	-1.40631	0.0514
ENSECAG00000020182	GGA2	13	protein_coding	-1.59895	0.0517
ENSECAG00000012961	HSPG2	2	protein_coding	-3.54631	0.0518
ENSECAG00000010287	DPF1	10	protein_coding	1.36956	0.0519
ENSECAG00000032992	TIAM1	26	protein_coding	1.28918	0.0519
ENSECAG00000042253		4	lncRNA	-2.20455	0.0519
ENSECAG00000006589	ERCC3	18	protein_coding	-1.23473	0.0519
ENSECAG00000015522	SUSD3	23	protein_coding	-2.59275	0.0524
ENSECAG00000016542	CPOX	19	protein_coding	2.07669	0.0538
ENSECAG00000019609	LOC100061329	10	protein_coding	-1.64729	0.0544
ENSECAG00000018119	PIK3R4	16	protein_coding	-1.07352	0.0544
ENSECAG00000017217	CA12	1	protein_coding	-4.71289	0.056
ENSECAG00000007018	ENPP3	10	protein_coding	-1.20802	0.056
ENSECAG00000015128	CAPG	15	protein_coding	2.96203	0.0563
ENSECAG00000011293	PTPRZ1	4	protein_coding	-2.94923	0.0563
ENSECAG00000032997		7	protein_coding	-1.53595	0.0563
ENSECAG00000008472	ZNF821	3	protein_coding	-1.37644	0.0568
ENSECAG00000022751	GRXCR1	3	protein_coding	-1.34086	0.0569
ENSECAG00000041061		15	protein_coding	-1.16985	0.0569
ENSECAG00000013270	ZNF134	10	protein_coding	-1.31657	0.0571
ENSECAG00000006721	TMBIM4	6	protein_coding	-1.00134	0.0572
ENSECAG00000018875	MFGE8	1	protein_coding	2.14918	0.0583
ENSECAG00000034095	FAM133A	X	protein_coding	1.31163	0.0584
ENSECAG00000000559	SLC5A11	13	protein_coding	1.2066	0.0586
ENSECAG00000030433	ZNF566	10	protein_coding	-1.87973	0.0586
ENSECAG00000018900	GABPA	26	protein_coding	-1.5309	0.0586
ENSECAG00000024393	ZNF202	7	protein_coding	-1.33363	0.0586
ENSECAG00000008931	C5H1orf112	5	protein_coding	-2.13517	0.059
ENSECAG00000012830	CHN2	4	protein_coding	-1.4484	0.059
ENSECAG00000000332	EIF2B2 ENSECAG00000000332	24	protein_coding	-1.00392	0.0591
ENSECAG00000000545	RUVBL1	16	protein_coding	-1.37322	0.0593
ENSECAG00000024636	CRISPLD2	3	protein_coding	-2.16385	0.0594
ENSECAG00000013425	IGFBP5	6	protein_coding	2.51231	0.0596
ENSECAG00000014710	FZD6	9	protein_coding	1.29668	0.0596
ENSECAG00000023764	GRK5	1	protein_coding	-1.8551	0.0596
ENSECAG00000019366	ARHGEF7	17	protein_coding	-1.65642	0.0596
ENSECAG00000011876	ZNF565	10	protein_coding	-1.52866	0.0596
ENSECAG00000031200	TMEM37	18	protein_coding	-1.2327	0.0597
ENSECAG00000017210	SEC31B	1	protein_coding	-1.44929	0.0601
ENSECAG00000012927	KIAA0319L	2	protein_coding	-1.36826	0.0601
ENSECAG00000024928	GLMP	5	protein_coding	1.58797	0.0606
ENSECAG00000012603	MRPS6	26	protein_coding	1.25494	0.0606
ENSECAG00000002265	PEX11B	5	protein_coding	-1.11372	0.0606
ENSECAG00000010387	FAN1	1	protein_coding	-1.32156	0.061
ENSECAG00000022532	GSE1	3	protein_coding	-2.23845	0.0615
ENSECAG00000008479	SDR16C5	9	protein_coding	-1.43984	0.0616
ENSECAG00000012367	TMEM92	11	protein_coding	-3.34522	0.0621
ENSECAG00000009197	LANCL1	6	protein_coding	-1.50121	0.0621
ENSECAG00000030463		11	protein_coding	-1.15808	0.0627
ENSECAG00000005649	PAQR7	2	protein_coding	-1.6406	0.063
ENSECAG00000021072	KNTC1	8	protein_coding	-1.61993	0.063
ENSECAG00000008489	SYNRG	11	protein_coding	-1.31997	0.0633
ENSECAG00000023996	DCUN1D4	3	protein_coding	1.00932	0.064
ENSECAG00000037283	H2BC1	20	protein_coding	-1.80994	0.064
ENSECAG00000009869	ZNF205	13	protein_coding	-1.79831	0.0649
ENSECAG00000019542		5	protein_coding	-1.54929	0.0649
ENSECAG00000015243	ZNF133	22	protein_coding	-2.00468	0.0659
ENSECAG00000001463	FKBPL	20	protein_coding	-1.53699	0.0671
ENSECAG00000009899	ZNF425	4	protein_coding	-2.0027	0.0674
ENSECAG00000000883	RBM27	14	protein_coding	1.08382	0.0675
ENSECAG00000022419	EPB42	1	protein_coding	-1.86399	0.0678
ENSECAG00000016507	PSRC1	5	protein_coding	-1.8524	0.0678
ENSECAG00000006875	IP6K2	16	protein_coding	-1.08817	0.0678
ENSECAG00000009913	CDC6	11	protein_coding	-1.59702	0.0679
ENSECAG00000003331	PLEKHH2	15	protein_coding	-1.08934	0.0679
ENSECAG00000006546	ZNF521	8	protein_coding	-2.53623	0.0683
ENSECAG00000011022	METTL22	13	protein_coding	-1.7247	0.0683
ENSECAG00000019212	WDR4	26	protein_coding	-2.08292	0.0685
ENSECAG00000012731	CCDC130	7	protein_coding	-1.64342	0.0685
ENSECAG00000022748	ZNF546	10	protein_coding	-1.56726	0.0686
ENSECAG00000012372	SPNS1	13	protein_coding	1.10792	0.0691
ENSECAG00000015402	ZNF692	21	protein_coding	-1.61153	0.0691
ENSECAG00000013857	DIMT1	21	protein_coding	-1.2613	0.0692
ENSECAG00000022150	BAIAP2	11	protein_coding	-2.38257	0.0693
ENSECAG00000034642		7	lncRNA	-2.01606	0.0697
ENSECAG00000009643	DDX25	7	protein_coding	-1.58035	0.0697
ENSECAG00000017144	CTNNBL1	22	protein_coding	-1.30659	0.0704
ENSECAG00000014822	CMTR1	20	protein_coding	-1.30517	0.0706
ENSECAG00000019874	INPP5B	2	protein_coding	-1.35657	0.0711
ENSECAG00000000303	SLC2A1	2	protein_coding	-1.82875	0.0712
ENSECAG00000021302	POC1A	16	protein_coding	-1.01841	0.0712
ENSECAG00000014475	STK39	18	protein_coding	-1.04427	0.0721
ENSECAG00000019781	SERPINE1	13	protein_coding	3.21777	0.0724
ENSECAG00000015714	RIT1	5	protein_coding	-1.17085	0.0724
ENSECAG00000013625	FN3KRP	11	protein_coding	-1.14693	0.0731
ENSECAG00000024378	MRM3	11	protein_coding	-1.66118	0.0736
ENSECAG00000000286	HIRA	8	protein_coding	-1.38698	0.0739
ENSECAG00000015811	MROH5	9	protein_coding	-2.02079	0.0741
ENSECAG00000000508		10	protein_coding	-1.6448	0.0743
ENSECAG00000000730	S100A16	5	protein_coding	2.09887	0.0745
ENSECAG00000009595	MPP1	X	protein_coding	-2.24966	0.0753
ENSECAG00000021986	HARS1	14	protein_coding	-1.32608	0.0753
ENSECAG00000015185	AK6	14	protein_coding	1.1158	0.0764
ENSECAG00000007400	DSTYK	5	protein_coding	-1.02767	0.0769
ENSECAG00000019601	DHX8	11	protein_coding	-1.44033	0.077
ENSECAG00000013761	ZNF576	10	protein_coding	-1.50005	0.0778
ENSECAG00000010510	SEMA4F	15	protein_coding	2.58729	0.078
ENSECAG00000005884	CRYL1	17	protein_coding	1.50614	0.0783
ENSECAG00000021984	RCC1L	13	protein_coding	1.35914	0.0785
ENSECAG00000020777	LMO3	6	protein_coding	-1.86632	0.0794
ENSECAG00000015198	CPM	6	protein_coding	-1.68694	0.0794
ENSECAG00000009878	CYTH2	10	protein_coding	-1.5036	0.0794
ENSECAG00000009402	VEGFA	20	protein_coding	-2.06309	0.0801
ENSECAG00000014271	AKR1B1	4	protein_coding	1.03886	0.0803
ENSECAG00000022924	EEF2K	13	protein_coding	-1.58756	0.0804
ENSECAG00000007541	ERGIC1	14	protein_coding	1.59568	0.0813
ENSECAG00000024708	UBOX5	22	protein_coding	-1.30211	0.0813
ENSECAG00000013957	PDE5A	2	protein_coding	3.08947	0.0814
ENSECAG00000009523	ISL2	1	protein_coding	-1.88467	0.0814
ENSECAG00000013086	ZNF691	2	protein_coding	-2.28845	0.0816
ENSECAG00000024650	FADS2	12	protein_coding	1.60118	0.0818
ENSECAG00000017915	TRIM36	14	protein_coding	-1.16415	0.0819
ENSECAG00000020416	ARPC3	8	protein_coding	1.08491	0.0825
ENSECAG00000011157	MRPS9	15	protein_coding	-1.63091	0.0825
ENSECAG00000012493	SLC47A1	11	protein_coding	-1.62142	0.0825
ENSECAG00000025082	AP5S1	22	protein_coding	-1.55185	0.0825
ENSECAG00000005548	PARP2	1	protein_coding	-1.44539	0.0825
ENSECAG00000038338	BCAS4	22	protein_coding	-1.30908	0.0825
ENSECAG00000011156	TRMO	25	protein_coding	-1.25091	0.0825
ENSECAG00000036555		1	lncRNA	-1.71179	0.0828
ENSECAG00000013895	ZNF777	4	protein_coding	-2.12	0.0831
ENSECAG00000022620	PWP1	28	protein_coding	-1.00434	0.0831
ENSECAG00000019165	CENPK	21	protein_coding	1.0571	0.0835
ENSECAG00000009134	CAV1	4	protein_coding	5.58269	0.0836
ENSECAG00000015140	LIPG	8	protein_coding	1.14741	0.0849
ENSECAG00000022222	WASF1	10	protein_coding	1.13148	0.0849
ENSECAG00000022781	EPHA10	2	protein_coding	-2.69787	0.0849
ENSECAG00000015395	HERC5 ENSECAG00000015395	3	protein_coding	-1.88286	0.0849
ENSECAG00000021841	SH3BP2	3	protein_coding	-1.7524	0.0849
ENSECAG00000015691	ZNF639	19	protein_coding	-1.19964	0.0849
ENSECAG00000010356	FAM78A	25	protein_coding	-1.01074	0.0849
ENSECAG00000011237	DDX55	8	protein_coding	1.0506	0.0862
ENSECAG00000005146	DDX31	25	protein_coding	-1.29926	0.0864
ENSECAG00000023864	ST8SIA5	8	protein_coding	1.79933	0.0865
ENSECAG00000015719	EIF4EBP1 ENSECAG00000015719	27	protein_coding	1.71838	0.0865
ENSECAG00000018902	ACVR1	18	protein_coding	1.19645	0.0865
ENSECAG00000004055	F2R	14	protein_coding	-2.48368	0.0865
ENSECAG00000019925	GCC1	4	protein_coding	-1.91252	0.0865
ENSECAG00000006428	ARMC6	21	protein_coding	-1.72517	0.0865
ENSECAG00000022018	TRIM47	11	protein_coding	3.21664	0.087
ENSECAG00000009702	ACLY	11	protein_coding	1.05545	0.0871
ENSECAG00000000329	C20H6orf62	20	protein_coding	-1.44976	0.0871
ENSECAG00000007897	EXOSC2	25	protein_coding	-1.059	0.0871
ENSECAG00000004666	BDH1	19	protein_coding	-2.28274	0.0887
ENSECAG00000014798	ZNF19	3	protein_coding	-1.68476	0.0896
ENSECAG00000020919	HROB	11	protein_coding	-1.99901	0.0905
ENSECAG00000009809	ENDOG	25	protein_coding	-1.31923	0.0905
ENSECAG00000000314	SART3	8	protein_coding	-1.24519	0.0905
ENSECAG00000010277	PPP1R15A	10	protein_coding	-1.69948	0.0906
ENSECAG00000023166	FBXO25	27	protein_coding	-1.00156	0.0911
ENSECAG00000010313	ZNF875	10	protein_coding	-1.43199	0.0913
ENSECAG00000006917	P4HA3	7	protein_coding	5.24669	0.0915
ENSECAG00000000199	RGS3	25	protein_coding	-2.66211	0.0915
ENSECAG00000013408	ACBD5	29	protein_coding	1.10501	0.092
ENSECAG00000001347	TERT	21	protein_coding	-5.15349	0.0922
ENSECAG00000019147	CORO1C	8	protein_coding	-1.31041	0.0922
ENSECAG00000016282	NAALADL2	19	protein_coding	1.88711	0.0925
ENSECAG00000015613	SCUBE3	20	protein_coding	-1.95182	0.0925
ENSECAG00000000464	POM121C	13	protein_coding	1.77073	0.0927
ENSECAG00000012485	CDS2	22	protein_coding	-1.28263	0.0927
ENSECAG00000017842	ABCB1	4	protein_coding	2.81836	0.0929
ENSECAG00000011267	SLTM	1	protein_coding	1.15494	0.0936
ENSECAG00000017994	EDC3	1	protein_coding	-1.67095	0.0936
ENSECAG00000014153	CLK4	14	protein_coding	-1.05816	0.0936
ENSECAG00000002021		10	protein_coding	-1.90642	0.0939
ENSECAG00000000614	SNX27	5	protein_coding	1.34658	0.0944
ENSECAG00000006400	TOX4	1	protein_coding	-1.04839	0.0944
ENSECAG00000023160	TCTN1	8	protein_coding	-1.3687	0.0954
ENSECAG00000024224	DYNC2I2	25	protein_coding	-1.84482	0.0958
ENSECAG00000008836	PYCR1	11	protein_coding	1.32692	0.0961
ENSECAG00000008807	GTF3C5	25	protein_coding	-1.84233	0.0961
ENSECAG00000018525	HDAC8	X	protein_coding	1.05809	0.0962
ENSECAG00000008680	MINK1	11	protein_coding	1.55847	0.0967
ENSECAG00000022381	UTP25	5	protein_coding	-1.16105	0.0967
ENSECAG00000006819	DNAJC11	2	protein_coding	-1.44377	0.097
ENSECAG00000023308	STEAP1	4	protein_coding	1.60574	0.0977
ENSECAG00000012475	SGO1	16	protein_coding	1.00854	0.0977
ENSECAG00000017483	PSD3	27	protein_coding	-1.10964	0.0977
ENSECAG00000019800	TSPAN33	4	protein_coding	-1.73515	0.0979
ENSECAG00000015360	IFT122	16	protein_coding	-1.63019	0.0979
ENSECAG00000017460	ATP12A	17	protein_coding	-1.46562	0.0979
ENSECAG00000024937	TBC1D21	1	protein_coding	-1.25864	0.0979
ENSECAG00000021614	RFC3	17	protein_coding	-1.80823	0.0981
ENSECAG00000041598		7	protein_coding	-1.41884	0.0984
ENSECAG00000009568	CENPI	X	protein_coding	-1.054	0.0984
ENSECAG00000014680	AFDN	31	protein_coding	-1.41459	0.0985
ENSECAG00000022320	MGST3	5	protein_coding	1.33965	0.0987
ENSECAG00000019272	ZNF671	10	protein_coding	-1.71066	0.0987
ENSECAG00000010754	PIP4P1	1	protein_coding	-1.09206	0.0987
ENSECAG00000012836	ZNF558	7	protein_coding	-1.02736	0.0987
ENSECAG00000011626	S1PR1	5	protein_coding	3.81202	0.0992
ENSECAG00000010052	FLNC	4	protein_coding	-2.36439	0.0992
ENSECAG00000016372	SPATA13	17	protein_coding	-1.82407	0.0992
ENSECAG00000018373	FAM234B	6	protein_coding	-1.41756	0.0992
ENSECAG00000019121	TRAP1	13	protein_coding	-1.346	0.0992
ENSECAG00000017258	CCM2	4	protein_coding	-1.34129	0.0992
ENSECAG00000000020	THAP1	27	protein_coding	-1.10529	0.0992
ENSECAG00000012338	URB2	1	protein_coding	-1.05727	0.0992
ENSECAG00000023843	TDRD9	24	protein_coding	-1.53624	0.0999
