# Supplementary material for: Transcriptome Signature of Immature and In Vitro-Matured Equine Cumulus–Oocytes Complex
Source: Int J Mol Sci. 2023 Sep 6;24(18):13718. doi: 10.3390/ijms241813718 (PMC10531358; doi:10.3390/ijms241813718)
Supplement: Supplementary file 1 [file ijms-24-13718-s001.zip › Supp_Table_S5_DEG_CC.xls]

## Sheet: DEG_CC_(F2.0)
Supplementary Table S5. List of the 871 differentially expressed genes (DEG) between immature (GV) and mature (MII) Cumulus cell samples.
Ensembl ID	Symbol	Chromosome	Type	log2 Fold Change	FDR
ENSECAG00000016152	LGI2	3	protein_coding	3.68208	2.39e-21
ENSECAG00000028289	CPS1	6	protein_coding	9.92607	4.96e-21
ENSECAG00000006880	WNT16	4	protein_coding	5.95202	3.42e-18
ENSECAG00000036065		26	lncRNA	9.66102	1.65e-17
ENSECAG00000037786		23	protein_coding	7.78003	3.09e-16
ENSECAG00000011423	HSD17B1	11	protein_coding	6.71875	4.28e-15
ENSECAG00000028256		15	lncRNA	8.9546	4.57e-14
ENSECAG00000011293	PTPRZ1	4	protein_coding	4.67756	2.54e-13
ENSECAG00000022971	PLXNC1	28	protein_coding	4.38634	8.08e-13
ENSECAG00000038775	KCNK3	15	protein_coding	-2.78758	8.08e-13
ENSECAG00000003704	TMEM139	4	protein_coding	4.03705	1.56e-12
ENSECAG00000020474	CYP19A1	1	protein_coding	6.88252	3.78e-12
ENSECAG00000017802	OGN	23	protein_coding	4.77249	1.63e-11
ENSECAG00000023416	F3	5	protein_coding	3.0661	1.65e-11
ENSECAG00000017628	ENTPD3	16	protein_coding	6.41797	8.4e-10
ENSECAG00000017783	FST	21	protein_coding	4.24634	9.33e-10
ENSECAG00000035298		1	protein_coding	4.45678	1.23e-09
ENSECAG00000036921	LOC102150986	5	protein_coding	3.87955	1.23e-09
ENSECAG00000020632	RPL3L	13	protein_coding	5.02269	2.67e-09
ENSECAG00000011486	ATF3	5	protein_coding	5.51476	3.7e-09
ENSECAG00000030501	DEFA8	27	protein_coding	-7.90925	6.92e-09
ENSECAG00000020170	RBP2	16	protein_coding	8.35128	1.18e-08
ENSECAG00000024660	DPF3	24	protein_coding	4.19736	3.21e-08
ENSECAG00000022333	MFSD4A	5	protein_coding	4.8496	4.33e-08
ENSECAG00000014442	OPRK1	9	protein_coding	2.76348	4.33e-08
ENSECAG00000013207	SHISA2	17	protein_coding	-4.74257	4.33e-08
ENSECAG00000021749	LOC100146156	26	protein_coding	-10.357	4.66e-08
ENSECAG00000000702	FATE1	X	protein_coding	10.7753	8.94e-08
ENSECAG00000010901	CTNND2	21	protein_coding	4.50295	8.94e-08
ENSECAG00000009963	CHODL	26	protein_coding	10.246	1.03e-07
ENSECAG00000013081	MMP9	22	protein_coding	-10.5802	1.1e-07
ENSECAG00000017513	DTHD1	3	protein_coding	10.3535	1.14e-07
ENSECAG00000039013		7	lncRNA	-10.3422	1.14e-07
ENSECAG00000021591	B4GALNT1	6	protein_coding	-10.5383	1.57e-07
ENSECAG00000019298	FER1L6	9	protein_coding	4.63543	2.2e-07
ENSECAG00000009840	BCKDHB	10	protein_coding	-1.97762	2.97e-07
ENSECAG00000014287	OMD	23	protein_coding	5.27918	3.04e-07
ENSECAG00000018002	FOSB	10	protein_coding	4.67892	3.04e-07
ENSECAG00000005039	CORIN	3	protein_coding	4.29973	3.04e-07
ENSECAG00000038631	CHRM2	4	protein_coding	3.59325	3.04e-07
ENSECAG00000020142	ELAVL2	23	protein_coding	2.76385	3.04e-07
ENSECAG00000027869	DEFA22	27	protein_coding	-7.24266	3.12e-07
ENSECAG00000029287	HOPX	3	protein_coding	4.13101	4.15e-07
ENSECAG00000010858	ANKRD37	27	protein_coding	5.52406	4.64e-07
ENSECAG00000010035	SCUBE2	7	protein_coding	3.12659	5.46e-07
ENSECAG00000005026	ERC2	16	protein_coding	3.51028	5.95e-07
ENSECAG00000024912	FSIP1	1	protein_coding	-10.1537	5.95e-07
ENSECAG00000012863	ITGA8 ENSECAG00000012863	29	protein_coding	3.89712	6.22e-07
ENSECAG00000024761	NOS2	11	protein_coding	5.65558	6.52e-07
ENSECAG00000003802	IHH	6	protein_coding	4.3938	1.25e-06
ENSECAG00000014649	GYS2	6	protein_coding	6.65201	1.4e-06
ENSECAG00000024852	FABP3	2	protein_coding	-2.48126	1.49e-06
ENSECAG00000017456	ARMH4	24	protein_coding	3.1835	1.71e-06
ENSECAG00000023472	KCNK2	5	protein_coding	2.98644	1.71e-06
ENSECAG00000010153	IFIT3	1	protein_coding	-8.92427	2.05e-06
ENSECAG00000038352	C2CD4A	1	protein_coding	6.6601	3.76e-06
ENSECAG00000017217	CA12	1	protein_coding	4.44298	3.76e-06
ENSECAG00000000225	CATSPERG	10	protein_coding	-2.12678	3.89e-06
ENSECAG00000017915	TRIM36	14	protein_coding	2.45716	4.85e-06
ENSECAG00000019844	MYH7	1	protein_coding	6.46293	4.94e-06
ENSECAG00000000579	ADAMTS17	1	protein_coding	2.06335	5.75e-06
ENSECAG00000000852	SGIP1	5	protein_coding	-3.86696	5.77e-06
ENSECAG00000007658	MGLL	16	protein_coding	2.91217	7.32e-06
ENSECAG00000022300	STOX1	1	protein_coding	2.52047	7.32e-06
ENSECAG00000012505	C1H10orf88	1	protein_coding	-1.49898	8.49e-06
ENSECAG00000016865	ENTPD2	25	protein_coding	3.58884	8.86e-06
ENSECAG00000005265	NAAA	3	protein_coding	-2.71188	9.63e-06
ENSECAG00000010721	MGP	6	protein_coding	3.97158	1.05e-05
ENSECAG00000005814	NEDD9	20	protein_coding	3.03723	1.21e-05
ENSECAG00000008361	CCDC181	5	protein_coding	2.53841	1.26e-05
ENSECAG00000006210	NCOA4	1	protein_coding	1.69299	1.26e-05
ENSECAG00000013151	RGCC	17	protein_coding	4.44667	1.38e-05
ENSECAG00000012493	SLC47A1	11	protein_coding	4.04979	1.38e-05
ENSECAG00000024358	ZBTB16	7	protein_coding	3.60801	1.38e-05
ENSECAG00000009176	SOX17	9	protein_coding	-9.76329	1.38e-05
ENSECAG00000017232	TNNI3	10	protein_coding	4.44216	1.4e-05
ENSECAG00000030686		18	lncRNA	3.6256	1.46e-05
ENSECAG00000021602	PARM1	3	protein_coding	3.04664	1.46e-05
ENSECAG00000019886	LY6G6D	20	protein_coding	3.8668	1.96e-05
ENSECAG00000029071	MDK	12	protein_coding	1.88043	2.04e-05
ENSECAG00000011581	LOC100064145	16	protein_coding	3.21239	2.28e-05
ENSECAG00000026806	AMN	24	protein_coding	5.2513	2.35e-05
ENSECAG00000018897	SLC6A15	28	protein_coding	3.7019	2.35e-05
ENSECAG00000019687	LOC100055504	29	protein_coding	1.83525	2.35e-05
ENSECAG00000017271	ARHGAP5	1	protein_coding	1.82661	2.35e-05
ENSECAG00000012826	CDO1	14	protein_coding	2.42236	2.43e-05
ENSECAG00000038251	LOC100061470	1	protein_coding	-9.50875	2.49e-05
ENSECAG00000023685	GJA4	2	protein_coding	3.82119	2.52e-05
ENSECAG00000024429	IRF9	1	protein_coding	-1.73227	2.92e-05
ENSECAG00000011123	GABRG1	3	protein_coding	4.1755	3.24e-05
ENSECAG00000010025	GPC3	X	protein_coding	3.02188	3.24e-05
ENSECAG00000013130	CCDC170	31	protein_coding	1.76841	3.24e-05
ENSECAG00000001324	ISG15	2	protein_coding	-3.28195	3.24e-05
ENSECAG00000014680	AFDN	31	protein_coding	2.78216	3.36e-05
ENSECAG00000017483	PSD3	27	protein_coding	2.55417	3.38e-05
ENSECAG00000002619	GREM1	1	protein_coding	3.7241	3.55e-05
ENSECAG00000001834	DGKI	4	protein_coding	3.12595	3.8e-05
ENSECAG00000013153	KLF10	9	protein_coding	3.57012	4.12e-05
ENSECAG00000010629	TEP1	1	protein_coding	3.23596	4.2e-05
ENSECAG00000001545	TSPAN12	4	protein_coding	2.74314	4.2e-05
ENSECAG00000020277	SLC4A11	22	protein_coding	-4.47371	4.27e-05
ENSECAG00000037567	LOC111770992	28	protein_coding	3.94646	4.36e-05
ENSECAG00000032976	LOC100630385	10	protein_coding	4.14942	4.48e-05
ENSECAG00000020204	TMEM176B	4	protein_coding	2.47182	5e-05
ENSECAG00000008991	NDE1	13	protein_coding	1.97465	6.21e-05
ENSECAG00000010106	NCEH1	19	protein_coding	3.23324	6.96e-05
ENSECAG00000013509	LCOR	1	protein_coding	1.57334	7.07e-05
ENSECAG00000013582	DHRS3	2	protein_coding	3.16793	9.26e-05
ENSECAG00000024719	SLC2A3	6	protein_coding	2.63284	9.83e-05
ENSECAG00000014194	EGFLAM	21	protein_coding	6.53482	0.000103
ENSECAG00000008905	MCF2L2	19	protein_coding	1.96211	0.00011
ENSECAG00000024277	HLTF	16	protein_coding	1.72292	0.000111
ENSECAG00000004837	CPN2	19	protein_coding	9.47136	0.000112
ENSECAG00000010437	TCEA3	2	protein_coding	2.40172	0.000122
ENSECAG00000009429	REPS2	X	protein_coding	2.05991	0.000122
ENSECAG00000009754	NETO2	3	protein_coding	-2.43994	0.000122
ENSECAG00000003770	CASP2	4	protein_coding	1.82402	0.000145
ENSECAG00000022018	TRIM47	11	protein_coding	-2.68776	0.000146
ENSECAG00000043023	FMN2	30	protein_coding	3.0429	0.00015
ENSECAG00000023073	MTRR	21	protein_coding	1.84985	0.000151
ENSECAG00000022198	MTNR1B	7	protein_coding	4.00847	0.00016
ENSECAG00000020470	C2H1orf210	2	protein_coding	4.93963	0.000173
ENSECAG00000000329	C20H6orf62	20	protein_coding	2.59936	0.000179
ENSECAG00000037704	HSPA8	7	protein_coding	1.3731	0.000181
ENSECAG00000008851	CCNL1	19	protein_coding	3.23848	0.000185
ENSECAG00000010510	SEMA4F	15	protein_coding	-2.30254	0.000185
ENSECAG00000021993	GCLM	5	protein_coding	2.45876	0.000193
ENSECAG00000007095	PLEKHG1	31	protein_coding	3.78089	0.000195
ENSECAG00000002668	RHOB	15	protein_coding	2.64644	0.000195
ENSECAG00000012172	PFKFB3	29	protein_coding	-3.28954	0.000195
ENSECAG00000009168	GADD45B	7	protein_coding	1.94265	0.000224
ENSECAG00000037355		20	protein_coding	3.72303	0.000232
ENSECAG00000012179	RGS2	30	protein_coding	2.54187	0.000232
ENSECAG00000023010	USP45	10	protein_coding	1.60249	0.000232
ENSECAG00000005548	PARP2	1	protein_coding	2.21872	0.000252
ENSECAG00000011539	CHKA	12	protein_coding	2.47394	0.000257
ENSECAG00000008427	SLC43A1	12	protein_coding	-5.8432	0.000257
ENSECAG00000017286	PSPC1	17	protein_coding	1.65426	0.000275
ENSECAG00000015132	SMAD2	8	protein_coding	2.32397	0.00029
ENSECAG00000024039	HFM1	5	protein_coding	3.87401	0.000295
ENSECAG00000006784	ABCC1	13	protein_coding	-3.36397	0.000311
ENSECAG00000006983	RAPGEF2	2	protein_coding	2.43199	0.000317
ENSECAG00000006306	SLC38A5	X	protein_coding	-2.80916	0.000317
ENSECAG00000009081	KIAA1210	X	protein_coding	1.76989	0.000343
ENSECAG00000015102	MYOZ3	14	protein_coding	-8.91066	0.000372
ENSECAG00000011797	SOD2	31	protein_coding	-1.62983	0.000399
ENSECAG00000007718	TMOD1	25	protein_coding	-2.62678	0.000405
ENSECAG00000023753	OGFRL1	20	protein_coding	-1.43458	0.000423
ENSECAG00000013425	IGFBP5	6	protein_coding	-3.95641	0.000447
ENSECAG00000013986	TMEM178A	15	protein_coding	2.83844	0.000476
ENSECAG00000024928	GLMP	5	protein_coding	-1.70893	0.000476
ENSECAG00000024740	COL1A2	4	protein_coding	-3.36463	0.00052
ENSECAG00000020220	PAK5	22	protein_coding	2.2886	0.000558
ENSECAG00000021296	RFTN2	18	protein_coding	-2.15506	0.000576
ENSECAG00000023554	EMID1	8	protein_coding	2.09566	0.000591
ENSECAG00000018012	SELENBP1	5	protein_coding	-1.97402	0.000591
ENSECAG00000020160	GNA12	13	protein_coding	-1.82575	0.000591
ENSECAG00000008484	SDC2	9	protein_coding	-1.73009	0.000591
ENSECAG00000000808	TCTEX1D1	5	protein_coding	-4.92801	0.000608
ENSECAG00000019791	RAB11FIP2	1	protein_coding	2.01369	0.000639
ENSECAG00000010482	CCDC186	1	protein_coding	1.22728	0.000656
ENSECAG00000010663	SKIL	19	protein_coding	1.8221	0.000661
ENSECAG00000006649	CELF2	29	protein_coding	3.94632	0.000664
ENSECAG00000012776	RLF	2	protein_coding	2.44521	0.000664
ENSECAG00000024048	TIPARP	19	protein_coding	1.33082	0.000671
ENSECAG00000016972	SMPD2	10	protein_coding	2.15287	0.000678
ENSECAG00000016261	UACA	1	protein_coding	1.92996	0.000678
ENSECAG00000022797	LEPROTL1	27	protein_coding	-1.74025	0.000678
ENSECAG00000011033	MPI	1	protein_coding	2.43738	0.000731
ENSECAG00000016626	KIZ	22	protein_coding	2.07064	0.000731
ENSECAG00000012742	CXCL6	3	protein_coding	-6.74911	0.000737
ENSECAG00000018870	IVNS1ABP	5	protein_coding	1.56003	0.000755
ENSECAG00000008303	LAMB1	4	protein_coding	-4.68023	0.000814
ENSECAG00000016542	CPOX	19	protein_coding	-3.30226	0.000814
ENSECAG00000012750	SLC6A6	16	protein_coding	-5.33277	0.000818
ENSECAG00000033624	LOC100064076	6	protein_coding	3.17011	0.000945
ENSECAG00000012380	RABGAP1L	5	protein_coding	1.75551	0.000967
ENSECAG00000020269	XRCC4	14	protein_coding	-1.26372	0.000967
ENSECAG00000021590	MLXIPL	13	protein_coding	-8.77368	0.000986
ENSECAG00000014519	ETV7	20	protein_coding	-9.07977	0.000992
ENSECAG00000008327	PI4K2A	1	protein_coding	-2.64784	0.000992
ENSECAG00000018016	FAR2	6	protein_coding	1.73081	0.000998
ENSECAG00000024450	HNF4A	22	protein_coding	-8.78589	0.00106
ENSECAG00000000271	APBA1	23	protein_coding	4.0566	0.00113
ENSECAG00000033798		22	lncRNA	9.17714	0.00114
ENSECAG00000004768	TNFAIP8L3	1	protein_coding	-1.49014	0.00114
ENSECAG00000043408		19	lncRNA	6.80828	0.00122
ENSECAG00000000731	C1H10orf82	1	protein_coding	3.50697	0.00123
ENSECAG00000034421	GJB2	17	protein_coding	3.45868	0.00123
ENSECAG00000012303	FSHR	15	protein_coding	3.31071	0.00123
ENSECAG00000008933	GLS2	6	protein_coding	1.47562	0.00128
ENSECAG00000008518	NPNT	2	protein_coding	5.64414	0.0013
ENSECAG00000005083	IL1RAP	19	protein_coding	3.11428	0.0013
ENSECAG00000017657	FOSL2	15	protein_coding	-2.43232	0.0013
ENSECAG00000020189	PRSS45	16	protein_coding	4.16854	0.00131
ENSECAG00000007401	PLPPR1	25	protein_coding	6.39937	0.00134
ENSECAG00000022408	CD244	5	protein_coding	-8.82955	0.00135
ENSECAG00000010277	PPP1R15A	10	protein_coding	2.39822	0.00137
ENSECAG00000014203	DYNC1I1	4	protein_coding	1.5787	0.00137
ENSECAG00000025110	DDX17	28	protein_coding	1.35989	0.0014
ENSECAG00000010967	MMP19	6	protein_coding	-2.28837	0.00142
ENSECAG00000036564	C9orf16	25	protein_coding	-1.74512	0.00144
ENSECAG00000014406	IL15	2	protein_coding	-2.80955	0.00145
ENSECAG00000028109		8	lncRNA	6.26258	0.00153
ENSECAG00000007262	EEA1	28	protein_coding	1.77166	0.00155
ENSECAG00000008859	FBLN2	16	protein_coding	-3.81463	0.00155
ENSECAG00000016415	MYO9A	1	protein_coding	1.97937	0.00159
ENSECAG00000001555	LOC111767444	3	protein_coding	5.45136	0.0016
ENSECAG00000033446	REEP6	7	protein_coding	-1.87177	0.0016
ENSECAG00000015657	TNNT1	10	protein_coding	-2.43816	0.00161
ENSECAG00000019524	CNMD	17	protein_coding	4.20776	0.0017
ENSECAG00000020788	MECOM	19	protein_coding	-6.28855	0.0017
ENSECAG00000009402	VEGFA	20	protein_coding	2.13277	0.00172
ENSECAG00000021515	CD22	10	protein_coding	1.90777	0.00172
ENSECAG00000022057	BBS9	4	protein_coding	1.07404	0.00172
ENSECAG00000004809	B3GALNT1	19	protein_coding	3.21109	0.00173
ENSECAG00000007165	TRAF5	5	protein_coding	2.17253	0.00173
ENSECAG00000009061	DOCK7	5	protein_coding	1.80682	0.00175
ENSECAG00000022130	CPT2	2	protein_coding	-1.3394	0.00175
ENSECAG00000037690		19	lncRNA	4.87962	0.00182
ENSECAG00000024055	JUN	2	protein_coding	2.91553	0.00184
ENSECAG00000015237	PIBF1	17	protein_coding	1.18158	0.00184
ENSECAG00000018333	EZR	31	protein_coding	1.66082	0.0019
ENSECAG00000015567	FREM1	23	protein_coding	6.08397	0.00193
ENSECAG00000009262	PTGDS	25	protein_coding	3.17469	0.00193
ENSECAG00000003137	P4HTM	16	protein_coding	1.52774	0.00193
ENSECAG00000022377	LOC100072001	11	protein_coding	3.13304	0.00196
ENSECAG00000012230	KAT6B	1	protein_coding	1.4813	0.00201
ENSECAG00000017376	NEMF	1	protein_coding	1.21121	0.00202
ENSECAG00000022913	SARAF	27	protein_coding	-1.36914	0.00202
ENSECAG00000013863	LEPR	5	protein_coding	3.63586	0.00216
ENSECAG00000015276	PDIA5	19	protein_coding	-1.34781	0.00216
ENSECAG00000012792	MIF	8	protein_coding	1.88571	0.00218
ENSECAG00000029185	CHD2	1	protein_coding	1.61458	0.00229
ENSECAG00000038859		30	miRNA	5.79766	0.00232
ENSECAG00000007545	MYL9	22	protein_coding	2.09945	0.00232
ENSECAG00000018584	LAMA4	10	protein_coding	3.29912	0.00241
ENSECAG00000015958	NKD1 ENSECAG00000015958	3	protein_coding	2.15418	0.00245
ENSECAG00000026892	MIPOL1	1	protein_coding	1.73971	0.00245
ENSECAG00000007588	EREG	3	protein_coding	-7.38017	0.00246
ENSECAG00000011173	PPP2CB	27	protein_coding	1.75004	0.00256
ENSECAG00000012193	GLYCTK	16	protein_coding	-1.83435	0.00256
ENSECAG00000016337	GALNT6	6	protein_coding	-8.62412	0.00278
ENSECAG00000012321	ANXA4	15	protein_coding	1.53073	0.0028
ENSECAG00000024110	PENK	9	protein_coding	-5.5505	0.0028
ENSECAG00000021078	GRB14	18	protein_coding	2.11306	0.00281
ENSECAG00000021665	SGMS2	2	protein_coding	1.90825	0.00291
ENSECAG00000024148	RAB39A	7	protein_coding	2.64175	0.00296
ENSECAG00000022511	PDLIM7	14	protein_coding	-1.53476	0.00298
ENSECAG00000017383	BLZF1	5	protein_coding	1.38511	0.00304
ENSECAG00000024769	COL3A1	18	protein_coding	-3.99051	0.00318
ENSECAG00000024242	SCARB1	8	protein_coding	-1.77153	0.00326
ENSECAG00000026818	LRP11	31	protein_coding	8.73548	0.00328
ENSECAG00000021209	CRELD2	28	protein_coding	-1.93551	0.00328
ENSECAG00000000469	MINDY3	29	protein_coding	1.68479	0.00331
ENSECAG00000003789	RASL11B	3	protein_coding	1.12678	0.00331
ENSECAG00000024576	RASGEF1A	1	protein_coding	-3.11134	0.00331
ENSECAG00000008150	TMEM245	25	protein_coding	1.92971	0.00332
ENSECAG00000001445	CHD7	9	protein_coding	2.03035	0.00334
ENSECAG00000021689	MEST	4	protein_coding	1.7838	0.00335
ENSECAG00000020863	TMEFF2	18	protein_coding	-2.93663	0.00335
ENSECAG00000022703	LY5	18	protein_coding	2.22342	0.00341
ENSECAG00000003331	PLEKHH2	15	protein_coding	1.77091	0.00346
ENSECAG00000000648	LCORL	3	protein_coding	1.9151	0.00357
ENSECAG00000019410	FXYD5	10	protein_coding	-1.71034	0.00359
ENSECAG00000008401	S100A6	5	protein_coding	-3.10481	0.00362
ENSECAG00000000644	MAP7D3	X	protein_coding	1.33185	0.00374
ENSECAG00000006881	CKAP4	28	protein_coding	-1.62489	0.00381
ENSECAG00000015198	CPM	6	protein_coding	2.6145	0.00382
ENSECAG00000017598	IMPA2	8	protein_coding	1.83336	0.00385
ENSECAG00000010027	PEX11A	1	protein_coding	1.32288	0.00389
ENSECAG00000018887	PSMB8	20	protein_coding	-1.88584	0.00389
ENSECAG00000017122	NCKAP5	18	protein_coding	2.26108	0.00409
ENSECAG00000028453		24	lncRNA	-8.47593	0.00425
ENSECAG00000031598		14	lncRNA	7.92013	0.00431
ENSECAG00000015417	RBM11	26	protein_coding	3.99565	0.00438
ENSECAG00000019478	CCDC158	3	protein_coding	1.96825	0.00438
ENSECAG00000009462	COL14A1	9	protein_coding	-4.43562	0.00447
ENSECAG00000006917	P4HA3	7	protein_coding	-3.80784	0.00455
ENSECAG00000016097	DCAF7	11	protein_coding	-1.05388	0.00455
ENSECAG00000007549	BRAP	8	protein_coding	1.12945	0.00469
ENSECAG00000004216	VIM	29	protein_coding	1.52685	0.00471
ENSECAG00000009202	TYSND1	1	protein_coding	-1.74721	0.00473
ENSECAG00000010736	RESF1	6	protein_coding	1.02871	0.00474
ENSECAG00000025157	SHISA6	11	protein_coding	5.86479	0.00482
ENSECAG00000020181	AKAP9	4	protein_coding	1.41445	0.00482
ENSECAG00000013555	MAGEL2	1	protein_coding	-2.11314	0.00482
ENSECAG00000020796	PRKAB2	5	protein_coding	1.68826	0.00489
ENSECAG00000020292	PIEZO1	3	protein_coding	-4.58343	0.00489
ENSECAG00000007183	SEMA3E	4	protein_coding	1.93629	0.00498
ENSECAG00000009485	GPT2	3	protein_coding	-1.80908	0.00502
ENSECAG00000015180	NEXN	5	protein_coding	3.01096	0.00542
ENSECAG00000017105	SEC62	19	protein_coding	2.06409	0.00542
ENSECAG00000004055	F2R	14	protein_coding	1.89598	0.00562
ENSECAG00000019797	GART	26	protein_coding	1.48607	0.00562
ENSECAG00000007607	PTPRG	16	protein_coding	-2.25902	0.00562
ENSECAG00000021360	KCNMB1	14	protein_coding	3.95535	0.00567
ENSECAG00000010120	SNAI2	9	protein_coding	-8.41261	0.00567
ENSECAG00000015418	NR5A2	30	protein_coding	1.83009	0.00569
ENSECAG00000019325	CNOT6	14	protein_coding	2.33378	0.00577
ENSECAG00000020010	MYLIP	20	protein_coding	1.46395	0.00577
ENSECAG00000008848	PDIA4	4	protein_coding	-1.37409	0.00577
ENSECAG00000015340	DNTT	1	protein_coding	2.61376	0.00589
ENSECAG00000018498	ERMP1	23	protein_coding	-1.42565	0.00591
ENSECAG00000021186	FHOD3	8	protein_coding	1.53821	0.0062
ENSECAG00000017711	KIAA0100	11	protein_coding	-1.98918	0.00623
ENSECAG00000019665	THBS4	14	protein_coding	2.02473	0.00625
ENSECAG00000039132		27	protein_coding	1.63333	0.00625
ENSECAG00000015613	SCUBE3	20	protein_coding	2.53476	0.00629
ENSECAG00000024973	CD34	5	protein_coding	2.87146	0.0063
ENSECAG00000026207		24	snoRNA	2.23577	0.0063
ENSECAG00000011402	BDP1	14	protein_coding	1.30077	0.0063
ENSECAG00000022641	SDF2L1	8	protein_coding	-2.08988	0.0063
ENSECAG00000014174	TOM1L1	11	protein_coding	2.0542	0.00639
ENSECAG00000023601	SEPTIN3	28	protein_coding	-8.45187	0.00658
ENSECAG00000007365	INTS6L	X	protein_coding	1.95204	0.00664
ENSECAG00000006949	CTNNB1	16	protein_coding	1.17007	0.00681
ENSECAG00000017971	DDX43	10	protein_coding	3.33879	0.00685
ENSECAG00000018935	SRPX	X	protein_coding	2.37087	0.00685
ENSECAG00000008073	HPS3	16	protein_coding	1.14185	0.00685
ENSECAG00000004842	CDH10	21	protein_coding	2.43901	0.00687
ENSECAG00000012438	TMEM209	4	protein_coding	1.42733	0.00701
ENSECAG00000020102	ZEB1	29	protein_coding	1.28678	0.00701
ENSECAG00000016329	MANSC1	6	protein_coding	-1.58673	0.00701
ENSECAG00000003474	LOC100058358	16	protein_coding	2.08028	0.00702
ENSECAG00000042356	COL5A1	25	protein_coding	-2.6393	0.00702
ENSECAG00000018906	ZNF292	10	protein_coding	1.42677	0.00731
ENSECAG00000011287	TXNDC16	24	protein_coding	2.62259	0.0074
ENSECAG00000000744	TBC1D2	25	protein_coding	2.07274	0.00749
ENSECAG00000005959	GPR160	19	protein_coding	2.78737	0.00756
ENSECAG00000007153	HUNK	26	protein_coding	-8.36851	0.00761
ENSECAG00000011658	FAM135A	20	protein_coding	1.71405	0.00773
ENSECAG00000014984	PGK1	X	protein_coding	1.76355	0.00795
ENSECAG00000032085	CXCL14	14	protein_coding	3.91117	0.00799
ENSECAG00000030803	ARMCX4	X	protein_coding	2.10661	0.00809
ENSECAG00000000234	GPC6	17	protein_coding	1.85655	0.00809
ENSECAG00000040131		10	lncRNA	3.00544	0.0081
ENSECAG00000021781	TTLL12	28	protein_coding	-2.39096	0.0081
ENSECAG00000018515	PCCB	16	protein_coding	-1.10098	0.00821
ENSECAG00000018024	TMEM150C	3	protein_coding	-2.70454	0.00835
ENSECAG00000011223	HGF	4	protein_coding	2.53872	0.00851
ENSECAG00000012132	LOC100052508	8	protein_coding	-2.19771	0.00868
ENSECAG00000008085	OTOA	13	protein_coding	4.62764	0.00882
ENSECAG00000020049	NBEAL1	18	protein_coding	1.14493	0.00888
ENSECAG00000022769	RAB30	7	protein_coding	1.50627	0.00895
ENSECAG00000011212	TTC23L	21	protein_coding	3.25215	0.00896
ENSECAG00000037336		13	protein_coding	2.53157	0.00905
ENSECAG00000039827	LOC100050992	3	protein_coding	1.38265	0.00905
ENSECAG00000021700	FLT1	17	protein_coding	-4.67449	0.00905
ENSECAG00000010560	CXCL1	3	protein_coding	-2.71351	0.00905
ENSECAG00000017191	SPP1	3	protein_coding	2.21276	0.00934
ENSECAG00000020913	RAP1GDS1	3	protein_coding	1.60753	0.00966
ENSECAG00000023517	CYRIB	9	protein_coding	1.88949	0.00967
ENSECAG00000018503	PARP3	16	protein_coding	-1.13614	0.00967
ENSECAG00000007941	MYO10	21	protein_coding	1.99644	0.00968
ENSECAG00000015479	CASP6	2	protein_coding	-1.28854	0.00968
ENSECAG00000016020	CCNJ	1	protein_coding	1.95157	0.00972
ENSECAG00000011434	DELE1	14	protein_coding	-1.60345	0.00972
ENSECAG00000043198		23	lncRNA	-8.20571	0.00974
ENSECAG00000020677	LHCGR	15	protein_coding	-2.54428	0.00979
ENSECAG00000009494	IFT80	19	protein_coding	1.20817	0.00986
ENSECAG00000021882	YWHAZ	9	protein_coding	1.47718	0.00995
ENSECAG00000021291	TMOD3	1	protein_coding	1.36499	0.00995
ENSECAG00000005641	C7H11orf87	7	protein_coding	-2.51571	0.01
ENSECAG00000013011	FAT1	27	protein_coding	2.07539	0.0101
ENSECAG00000011823	ARHGAP19	1	protein_coding	1.88159	0.0101
ENSECAG00000024860	MAP3K5	10	protein_coding	1.47413	0.0101
ENSECAG00000015673	SHQ1	16	protein_coding	1.35605	0.0101
ENSECAG00000014289	ARHGAP12	29	protein_coding	1.34453	0.0101
ENSECAG00000001025		3	protein_coding	2.982	0.0102
ENSECAG00000017318	RPGR	X	protein_coding	1.92275	0.0104
ENSECAG00000000122	GDA	23	protein_coding	2.12068	0.0105
ENSECAG00000000221	ETV5	19	protein_coding	-2.28291	0.0105
ENSECAG00000024983	DPP9	7	protein_coding	-1.13199	0.0105
ENSECAG00000024020	RNF145	14	protein_coding	2.26016	0.0109
ENSECAG00000009313	KCNK1	1	protein_coding	1.9573	0.0109
ENSECAG00000024290	ATP6V0B	2	protein_coding	1.63975	0.0109
ENSECAG00000017484	C20orf194	22	protein_coding	1.58042	0.0109
ENSECAG00000017890	CORO2A	25	protein_coding	-6.34906	0.0109
ENSECAG00000022878	DNM1	25	protein_coding	-4.95736	0.0109
ENSECAG00000008221	S100A4	5	protein_coding	-4.42894	0.0109
ENSECAG00000021586	FBP1	23	protein_coding	2.00568	0.011
ENSECAG00000015946	KLHL15	X	protein_coding	1.9927	0.0111
ENSECAG00000012155	GAN	3	protein_coding	1.8624	0.0113
ENSECAG00000022556	ABCA9	11	protein_coding	2.30608	0.0115
ENSECAG00000020694	CEP290	28	protein_coding	1.41866	0.0115
ENSECAG00000018803	PGM2L1	7	protein_coding	1.89989	0.0116
ENSECAG00000022054	CLSTN2	16	protein_coding	2.16573	0.0117
ENSECAG00000007520	BBS5	18	protein_coding	1.89491	0.0117
ENSECAG00000030092	SCOC	2	protein_coding	1.43208	0.0117
ENSECAG00000023296	PLPP1	21	protein_coding	1.25111	0.0117
ENSECAG00000006847	PIK3CD	2	protein_coding	-3.91604	0.0117
ENSECAG00000014477	GANAB	12	protein_coding	-1.43233	0.0117
ENSECAG00000017673	ALDH2	8	protein_coding	-1.11313	0.0117
ENSECAG00000001466	PLEKHB1	7	protein_coding	6.14902	0.0119
ENSECAG00000018332	AK4	5	protein_coding	1.94694	0.0119
ENSECAG00000018924	PTK2B	2	protein_coding	-4.57387	0.0119
ENSECAG00000014153	CLK4	14	protein_coding	1.88769	0.0121
ENSECAG00000010628	PPP1R14B	12	protein_coding	-1.31644	0.0121
ENSECAG00000003083	PRR15	4	protein_coding	2.60746	0.0125
ENSECAG00000024053	MYO6	10	protein_coding	1.34259	0.0126
ENSECAG00000030691	GSTA3	20	protein_coding	2.48286	0.0127
ENSECAG00000017868	PPT2	20	protein_coding	-1.13291	0.0127
ENSECAG00000024995	CDK10	3	protein_coding	-1.09853	0.0128
ENSECAG00000011706	DENND6A	16	protein_coding	1.8413	0.013
ENSECAG00000013529	PRKCH	24	protein_coding	2.35629	0.0134
ENSECAG00000019598	LMTK2	13	protein_coding	1.53164	0.0134
ENSECAG00000015663	PTPN13	3	protein_coding	-1.22487	0.0135
ENSECAG00000027765		24	lncRNA	-1.08517	0.0135
ENSECAG00000015961	PPP1R9A	4	protein_coding	1.1227	0.0136
ENSECAG00000008857	SNX4	19	protein_coding	1.65418	0.0137
ENSECAG00000014905	IMMP2L	4	protein_coding	1.91957	0.014
ENSECAG00000028786		5	lncRNA	-8.0827	0.0143
ENSECAG00000018724	ETNPPL	2	protein_coding	-4.39404	0.0143
ENSECAG00000037821		19	lncRNA	4.8707	0.0144
ENSECAG00000038971		23	lncRNA	2.65172	0.0144
ENSECAG00000007595	THSD7B	18	protein_coding	1.6467	0.0144
ENSECAG00000013777	YBX3	6	protein_coding	1.30444	0.0144
ENSECAG00000010048	IGSF11	19	protein_coding	1.92706	0.0145
ENSECAG00000009709	MYO1D	11	protein_coding	1.93172	0.0146
ENSECAG00000011301	SPINT2	10	protein_coding	1.24655	0.0146
ENSECAG00000017473	APPL1	16	protein_coding	1.07469	0.0146
ENSECAG00000016534	ARG2	24	protein_coding	-2.90519	0.0146
ENSECAG00000002977	SLC25A53	X	protein_coding	-8.09598	0.0149
ENSECAG00000011642	RNF180	21	protein_coding	2.49581	0.015
ENSECAG00000021691	RHOV	1	protein_coding	-6.10248	0.0151
ENSECAG00000024887	PC	12	protein_coding	-3.85436	0.0153
ENSECAG00000005577	GPR39	18	protein_coding	-3.27928	0.0153
ENSECAG00000010596	LOC100055965	2	protein_coding	-1.84876	0.0154
ENSECAG00000023417	KLF6	29	protein_coding	1.83905	0.0155
ENSECAG00000008479	SDR16C5	9	protein_coding	1.60973	0.0157
ENSECAG00000020766	NHS	X	protein_coding	-5.59939	0.0157
ENSECAG00000008270	FABP5	9	protein_coding	-1.88218	0.0157
ENSECAG00000029550		14	pseudogene	2.08292	0.0158
ENSECAG00000020393	SYNE2	24	protein_coding	1.21774	0.0159
ENSECAG00000022068	RCN1	7	protein_coding	-1.20842	0.0159
ENSECAG00000024648	EPC1	29	protein_coding	1.29324	0.016
ENSECAG00000019086	POLR3B	28	protein_coding	1.03694	0.016
ENSECAG00000013624	GAR1	2	protein_coding	-1.58659	0.016
ENSECAG00000029049		5	lncRNA	2.71627	0.0162
ENSECAG00000019350	FAM76A	2	protein_coding	1.06919	0.0162
ENSECAG00000015864	INHA	6	protein_coding	2.08355	0.0168
ENSECAG00000010670	ATG4A	X	protein_coding	1.8208	0.0168
ENSECAG00000022297	TEX45	7	protein_coding	3.40888	0.0169
ENSECAG00000013239	ZBTB43	25	protein_coding	2.12858	0.0169
ENSECAG00000021652	RAB3IP	6	protein_coding	1.32705	0.0169
ENSECAG00000004556	BCL6	19	protein_coding	-2.61432	0.0169
ENSECAG00000024980	H1-2	20	protein_coding	-2.07936	0.017
ENSECAG00000023413	BBX	19	protein_coding	1.23977	0.0171
ENSECAG00000008182	CHST9	8	protein_coding	1.74327	0.0173
ENSECAG00000030777		21	protein_coding	1.29763	0.0173
ENSECAG00000007403	SNX24	14	protein_coding	1.36779	0.0177
ENSECAG00000021205	COL11A1	5	protein_coding	2.09696	0.0178
ENSECAG00000011534		30	protein_coding	3.21883	0.0179
ENSECAG00000019620	LRRC57	1	protein_coding	1.59641	0.0179
ENSECAG00000000113	ACOT11	2	protein_coding	-8.06664	0.0179
ENSECAG00000003345	ENO1	2	protein_coding	1.37745	0.018
ENSECAG00000005228	PHGDH	5	protein_coding	-1.63999	0.0182
ENSECAG00000021428	GYS1	10	protein_coding	-1.76389	0.0183
ENSECAG00000004159	BCL9	5	protein_coding	-1.95243	0.0185
ENSECAG00000010777	FAM107B	29	protein_coding	1.92158	0.0186
ENSECAG00000000763	CSRNP1	16	protein_coding	2.522	0.0187
ENSECAG00000022202	ADGRD1	8	protein_coding	2.67899	0.0189
ENSECAG00000020066	DNAJB1	7	protein_coding	2.43111	0.0191
ENSECAG00000019652	GLO1	20	protein_coding	2.19825	0.0193
ENSECAG00000017750	RABGEF1	13	protein_coding	1.08921	0.0193
ENSECAG00000019290	CAMK1D	29	protein_coding	2.36685	0.0197
ENSECAG00000024374	ERBB3	6	protein_coding	-6.0422	0.0197
ENSECAG00000011954	ATG3	19	protein_coding	1.80499	0.0203
ENSECAG00000007317	NBL1	2	protein_coding	1.80226	0.0203
ENSECAG00000014096	GBE1	26	protein_coding	1.59977	0.0203
ENSECAG00000003428	UBB	8	protein_coding	1.42894	0.0203
ENSECAG00000039137	TMEM160	10	protein_coding	-1.37711	0.0203
ENSECAG00000010752	LOC100058940	6	protein_coding	-1.56772	0.0206
ENSECAG00000006337	RAB11FIP4	11	protein_coding	1.73733	0.0209
ENSECAG00000039026	ALKAL1	9	protein_coding	1.77676	0.021
ENSECAG00000023539	VPS8	19	protein_coding	1.62232	0.021
ENSECAG00000013087	IGFBP7	3	protein_coding	1.98961	0.0212
ENSECAG00000010808	DNAJB4	5	protein_coding	1.31625	0.0212
ENSECAG00000016756	GPM6A	27	protein_coding	1.90668	0.0214
ENSECAG00000010022	CYP17A1	1	protein_coding	-1.77761	0.0216
ENSECAG00000022950	NDRG2	1	protein_coding	-2.27272	0.0218
ENSECAG00000018373	FAM234B	6	protein_coding	2.01882	0.0223
ENSECAG00000019841	CYB5R4	10	protein_coding	1.13668	0.0224
ENSECAG00000010856	TSHZ2	22	protein_coding	1.55748	0.0225
ENSECAG00000015790	SLF1	14	protein_coding	1.40666	0.0226
ENSECAG00000016573	TSPAN7	X	protein_coding	-1.30299	0.0226
ENSECAG00000023694	ADAMTS19	14	protein_coding	4.7554	0.0228
ENSECAG00000014600	TRAK1	16	protein_coding	-1.77729	0.0228
ENSECAG00000015565	PTS	7	protein_coding	1.92601	0.0234
ENSECAG00000025055	AMPD2	5	protein_coding	-2.26552	0.0234
ENSECAG00000015342	CXCL8	3	protein_coding	-4.40791	0.0235
ENSECAG00000006060	RAI2	X	protein_coding	2.5235	0.0239
ENSECAG00000014019	CHIC2	3	protein_coding	-1.69226	0.0239
ENSECAG00000031446	KCNIP3	15	protein_coding	-1.19167	0.0239
ENSECAG00000016150	VPS13D	2	protein_coding	1.38295	0.0241
ENSECAG00000020803	PSMD10	X	protein_coding	1.30206	0.0241
ENSECAG00000019680	PLCXD3	21	protein_coding	4.11564	0.0242
ENSECAG00000023211	EPHA3	26	protein_coding	1.59489	0.0242
ENSECAG00000015406	ING2	27	protein_coding	1.47568	0.0242
ENSECAG00000010766	PRMT7	3	protein_coding	1.20644	0.0242
ENSECAG00000009617	UBE2Q2	1	protein_coding	1.12495	0.0242
ENSECAG00000007105	IDH2	1	protein_coding	-1.19442	0.0242
ENSECAG00000011893	CNTNAP4	3	protein_coding	-3.6315	0.0244
ENSECAG00000001845	P2RY1	16	protein_coding	2.42552	0.0248
ENSECAG00000011498	SFRP4	4	protein_coding	2.01324	0.025
ENSECAG00000020431	SGK1	10	protein_coding	1.34132	0.025
ENSECAG00000030989	NHEJ1	6	protein_coding	1.64786	0.0257
ENSECAG00000012830	CHN2	4	protein_coding	1.52503	0.0257
ENSECAG00000018261	RGS4	5	protein_coding	1.39977	0.0257
ENSECAG00000022460	U2SURP	16	protein_coding	1.18137	0.0257
ENSECAG00000024119	COL16A1	2	protein_coding	-2.20995	0.0257
ENSECAG00000000897	ITGAE	11	protein_coding	-1.49255	0.0257
ENSECAG00000020582	RBKS	15	protein_coding	-1.9014	0.0259
ENSECAG00000020398	STK33	7	protein_coding	2.41548	0.026
ENSECAG00000022045	DNTTIP2	5	protein_coding	1.23974	0.026
ENSECAG00000024109	FAM83B	20	protein_coding	1.90497	0.0262
ENSECAG00000016412	ARFGEF1	9	protein_coding	1.58604	0.0262
ENSECAG00000010243	GALNT7	2	protein_coding	1.32255	0.0262
ENSECAG00000012845	MAPRE2	8	protein_coding	1.28133	0.0262
ENSECAG00000023744	FAIM	16	protein_coding	1.67586	0.0264
ENSECAG00000009934	KCNH3	6	protein_coding	-2.93333	0.0265
ENSECAG00000007610	TMEM98	11	protein_coding	-1.67567	0.0265
ENSECAG00000018511	SORBS1	1	protein_coding	1.71553	0.0267
ENSECAG00000012118	ARNTL	7	protein_coding	-1.0438	0.0267
ENSECAG00000019995	KIAA1841	15	protein_coding	1.48312	0.0268
ENSECAG00000018683	PCF11	7	protein_coding	1.27027	0.0268
ENSECAG00000013901	ANKRD12	8	protein_coding	1.31115	0.0271
ENSECAG00000032719		23	lncRNA	2.60673	0.0274
ENSECAG00000014681	IL17RE	16	protein_coding	1.83985	0.0274
ENSECAG00000033332	SPRED3	10	protein_coding	-1.0127	0.0274
ENSECAG00000041576		2	lncRNA	3.23576	0.0277
ENSECAG00000015144	CADM1	7	protein_coding	2.12006	0.0278
ENSECAG00000014526	PPIL6	10	protein_coding	2.26715	0.0279
ENSECAG00000008038	TENM4	7	protein_coding	-2.20338	0.0281
ENSECAG00000015766	SNCA	3	protein_coding	-1.98835	0.0282
ENSECAG00000011931	IDH1	18	protein_coding	-1.0984	0.0282
ENSECAG00000014992	JAM2	26	protein_coding	1.14609	0.0285
ENSECAG00000000599	PCDH7	3	protein_coding	-1.84758	0.0289
ENSECAG00000017076	NSRP1	11	protein_coding	1.09214	0.0295
ENSECAG00000008787	CCNB3	X	protein_coding	-2.75071	0.0295
ENSECAG00000019051	FYTTD1	19	protein_coding	1.09388	0.0296
ENSECAG00000040284	OTUD1	29	protein_coding	3.9625	0.0299
ENSECAG00000008533	ITGA10	5	protein_coding	-5.09472	0.0299
ENSECAG00000008765	MYCL	2	protein_coding	4.06603	0.0306
ENSECAG00000022731	COL6A1	26	protein_coding	-4.06593	0.0306
ENSECAG00000016744	PTGES2	25	protein_coding	-1.86179	0.0306
ENSECAG00000020263	ACOT13	20	protein_coding	-1.10353	0.0306
ENSECAG00000020777	LMO3	6	protein_coding	-7.88533	0.0309
ENSECAG00000013749	MBOAT1	20	protein_coding	1.25951	0.0312
ENSECAG00000036844	LOC100629521	3	protein_coding	3.64098	0.0316
ENSECAG00000021008	BEND4	3	protein_coding	2.0396	0.0316
ENSECAG00000017929	MKRN1	4	protein_coding	1.3156	0.0316
ENSECAG00000004773	TET2	2	protein_coding	1.13706	0.0316
ENSECAG00000018714	GSN	25	protein_coding	-2.44683	0.0318
ENSECAG00000017746	CMTM3	3	protein_coding	-2.10741	0.0318
ENSECAG00000019950	RALGAPA2	22	protein_coding	1.76774	0.0321
ENSECAG00000010713	KCNMA1	1	protein_coding	1.58818	0.0321
ENSECAG00000018001	LYRM1	13	protein_coding	1.94544	0.0322
ENSECAG00000024611	NTF3	6	protein_coding	4.5067	0.0323
ENSECAG00000014962	FAXDC2	14	protein_coding	1.82268	0.0323
ENSECAG00000006377	SEC16A	25	protein_coding	-1.39065	0.0323
ENSECAG00000017222	LMF1	13	protein_coding	-1.25766	0.0323
ENSECAG00000036148	AMH	7	protein_coding	3.02282	0.0324
ENSECAG00000009752	APOA1	7	protein_coding	2.00348	0.0325
ENSECAG00000014698	SCD5	3	protein_coding	-1.48008	0.0325
ENSECAG00000006213	PDK1	18	protein_coding	1.9129	0.0328
ENSECAG00000016959	B3GNT2	15	protein_coding	1.57838	0.0328
ENSECAG00000015014	ACADL	2	protein_coding	1.83639	0.0331
ENSECAG00000019188	ESF1	22	protein_coding	1.15959	0.0332
ENSECAG00000000453	GCFC2	15	protein_coding	1.89066	0.0334
ENSECAG00000035101	ANOS1	X	protein_coding	4.07074	0.0335
ENSECAG00000010327	INPP4B	2	protein_coding	1.74553	0.0335
ENSECAG00000009847	MTA2	12	protein_coding	-1.3166	0.0335
ENSECAG00000022780	TTYH2	11	protein_coding	1.49783	0.0338
ENSECAG00000014638	TMTC2	28	protein_coding	1.75617	0.034
ENSECAG00000004911	VPS35	3	protein_coding	1.00457	0.0341
ENSECAG00000019708	PIK3CG	4	protein_coding	2.4628	0.0345
ENSECAG00000013574	RALGPS1	25	protein_coding	1.36872	0.0345
ENSECAG00000034395	LOC100049798	20	protein_coding	-1.94204	0.0345
ENSECAG00000019713	SRM	2	protein_coding	-1.1579	0.0345
ENSECAG00000016225	TMEM144	2	protein_coding	2.41673	0.0348
ENSECAG00000022973	HTR7	1	protein_coding	-3.96563	0.0353
ENSECAG00000005471	HAGH	13	protein_coding	-1.0306	0.0354
ENSECAG00000023989	OSBPL3	4	protein_coding	1.85552	0.0356
ENSECAG00000035259	SLC25A15	17	protein_coding	1.49616	0.0357
ENSECAG00000023764	GRK5	1	protein_coding	-2.33408	0.0359
ENSECAG00000004655	TOPORS	23	protein_coding	1.59283	0.036
ENSECAG00000006937	LRRC7	5	protein_coding	3.86262	0.0361
ENSECAG00000039203	SOX4	20	protein_coding	-1.43686	0.0361
ENSECAG00000040062	KCNK12	15	protein_coding	3.99545	0.0364
ENSECAG00000025020	FHL1	X	protein_coding	1.06289	0.0367
ENSECAG00000000578	NIN	1	protein_coding	1.09112	0.0371
ENSECAG00000024811	TSC22D2	16	protein_coding	1.78324	0.0372
ENSECAG00000003553	CCDC148	18	protein_coding	3.6815	0.0373
ENSECAG00000022025	SCML2	X	protein_coding	1.46108	0.0373
ENSECAG00000021477	NDUFV1	12	protein_coding	-1.35311	0.0373
ENSECAG00000020143	HDGFL3	1	protein_coding	1.65855	0.0376
ENSECAG00000013633	ARHGAP6	X	protein_coding	1.52516	0.0376
ENSECAG00000020721	PPM1L	19	protein_coding	1.30267	0.0377
ENSECAG00000016987	NES	5	protein_coding	-5.70941	0.0377
ENSECAG00000009739	ADGRB2	2	protein_coding	-5.59171	0.0378
ENSECAG00000004755	USF1	5	protein_coding	-1.39418	0.0381
ENSECAG00000017581	CYB5A	8	protein_coding	2.04116	0.0383
ENSECAG00000014260	FOS	24	protein_coding	2.862	0.0395
ENSECAG00000038906		3	lncRNA	-7.76878	0.0396
ENSECAG00000013685	TNXB	20	protein_coding	-4.39876	0.0396
ENSECAG00000039341		5	lncRNA	1.44001	0.042
ENSECAG00000009449	GRPEL2	14	protein_coding	1.7131	0.0425
ENSECAG00000010818	EGR2	1	protein_coding	-2.56439	0.0425
ENSECAG00000032694	HMGN3	10	protein_coding	2.2491	0.0428
ENSECAG00000040631	GADD45A	5	protein_coding	1.36648	0.0428
ENSECAG00000042990	LCNL1	25	protein_coding	3.06685	0.043
ENSECAG00000010042	EMP3	10	protein_coding	-2.28859	0.0431
ENSECAG00000035095		2	lncRNA	4.29716	0.0436
ENSECAG00000011887	ADAMTSL2	25	protein_coding	3.15562	0.0436
ENSECAG00000000840	NPPC	6	protein_coding	2.98616	0.0439
ENSECAG00000014416	BTBD8	5	protein_coding	2.33802	0.044
ENSECAG00000018241	REC114	1	protein_coding	3.42503	0.0443
ENSECAG00000010551	MAPK1	8	protein_coding	-1.46627	0.0444
ENSECAG00000015409	YIF1B	10	protein_coding	-1.01335	0.0444
ENSECAG00000022064	CEP70	16	protein_coding	1.40125	0.0445
ENSECAG00000008724	MPST	28	protein_coding	-1.7041	0.0445
ENSECAG00000001985	APH1B	1	protein_coding	2.01078	0.0446
ENSECAG00000011593	MEF2A	1	protein_coding	1.03965	0.0446
ENSECAG00000033385	LGALS3BP	11	protein_coding	-4.03786	0.0449
ENSECAG00000001034	UNC45B	11	protein_coding	-1.9332	0.0449
ENSECAG00000019060	ESYT3	16	protein_coding	2.75809	0.045
ENSECAG00000002661	VSIG10	8	protein_coding	1.61449	0.045
ENSECAG00000023644	PPAT	3	protein_coding	1.10096	0.045
ENSECAG00000025137	ARHGAP32	7	protein_coding	-1.78384	0.045
ENSECAG00000019369	CCNF	13	protein_coding	-1.39884	0.045
ENSECAG00000017496	TM7SF3	6	protein_coding	1.33722	0.0452
ENSECAG00000022610	TAP1	20	protein_coding	-2.35765	0.0454
ENSECAG00000026862	GCSH	3	protein_coding	1.631	0.0458
ENSECAG00000038226	JUND	21	protein_coding	1.54916	0.0458
ENSECAG00000012745	MSANTD2	7	protein_coding	1.32437	0.0464
ENSECAG00000016706	ENC1	14	protein_coding	1.41168	0.0469
ENSECAG00000025038	LOXL2	2	protein_coding	-2.59872	0.0469
ENSECAG00000006792	MACROD1	12	protein_coding	-1.29698	0.0473
ENSECAG00000024092	RANGAP1	28	protein_coding	-1.22368	0.0473
ENSECAG00000020975	DSE	10	protein_coding	-1.03669	0.0474
ENSECAG00000011259	ERICH2	18	protein_coding	3.51429	0.048
ENSECAG00000006500	ADAMTS5	26	protein_coding	2.36115	0.0481
ENSECAG00000016219	KANK1	23	protein_coding	1.73668	0.0483
ENSECAG00000041108		16	lncRNA	1.1066	0.0484
ENSECAG00000025066	PLA2G3	8	protein_coding	-4.48957	0.0484
ENSECAG00000018832	GSTM3	5	protein_coding	1.46779	0.0486
ENSECAG00000014569	MRPL38	11	protein_coding	-1.43322	0.0489
ENSECAG00000004274	IQGAP2	14	protein_coding	1.56971	0.049
ENSECAG00000007813	UNC93B1	12	protein_coding	-1.21703	0.0493
ENSECAG00000000859	HEXIM1	11	protein_coding	-1.71108	0.0494
ENSECAG00000007152	TAP2	20	protein_coding	-1.59714	0.0494
ENSECAG00000017669	CTPS2	X	protein_coding	1.28716	0.0496
ENSECAG00000007212	RAB34	11	protein_coding	-1.03079	0.0496
ENSECAG00000008569	TMTC1	6	protein_coding	1.83883	0.0497
ENSECAG00000024328	LRRC49	1	protein_coding	1.62454	0.0499
ENSECAG00000023512	MTA3	15	protein_coding	-1.20454	0.0499
ENSECAG00000020208	LIFR	21	protein_coding	1.28049	0.0501
ENSECAG00000025860		5	snoRNA	3.36386	0.0504
ENSECAG00000029062	PRNP	22	protein_coding	1.23434	0.0504
ENSECAG00000019221	PRORP	1	protein_coding	-1.00004	0.0505
ENSECAG00000001514		12	protein_coding	-1.40722	0.0506
ENSECAG00000010024	IQCN	21	protein_coding	3.24683	0.0508
ENSECAG00000010052	FLNC	4	protein_coding	-4.64013	0.0508
ENSECAG00000008595	GRM3	4	protein_coding	-7.6533	0.0512
ENSECAG00000023496	IRX3	3	protein_coding	-3.99324	0.0513
ENSECAG00000007331	LRRTM2	14	protein_coding	3.20142	0.0516
ENSECAG00000018798	NAALADL1	12	protein_coding	-1.80143	0.0516
ENSECAG00000017179	PHC2	2	protein_coding	-1.43904	0.0516
ENSECAG00000004503	GAL3ST4	13	protein_coding	1.65847	0.0525
ENSECAG00000006591	ATG9B	4	protein_coding	-5.90976	0.0525
ENSECAG00000006725	TMCC1	16	protein_coding	1.95056	0.0526
ENSECAG00000016726	WSB1	11	protein_coding	1.39911	0.0527
ENSECAG00000024797	PDE3B	7	protein_coding	-3.87907	0.0527
ENSECAG00000012502	GLIPR2	25	protein_coding	-1.07915	0.0527
ENSECAG00000014064	KCTD19	3	protein_coding	3.03287	0.0528
ENSECAG00000009749	SLC35D2	23	protein_coding	1.8939	0.0528
ENSECAG00000008871	ALDH1A3	1	protein_coding	-3.73758	0.0528
ENSECAG00000010010	BDH2	3	protein_coding	1.80671	0.0533
ENSECAG00000020881	CTSC	7	protein_coding	-1.8185	0.0534
ENSECAG00000019958	ARHGAP20	7	protein_coding	-1.16929	0.0534
ENSECAG00000006022	TMEM104	11	protein_coding	-1.32541	0.0536
ENSECAG00000012941	JMJD1C	1	protein_coding	1.33409	0.054
ENSECAG00000038154		7	lncRNA	-1.72263	0.054
ENSECAG00000041820	LOC106781163	23	protein_coding	3.31906	0.0543
ENSECAG00000022600	SPAG1	9	protein_coding	1.71334	0.0543
ENSECAG00000015689	CDV3	16	protein_coding	1.40497	0.0544
ENSECAG00000007584	HCN1	21	protein_coding	-2.74681	0.055
ENSECAG00000007541	ERGIC1	14	protein_coding	-2.26721	0.0565
ENSECAG00000018619	FOLR2	7	protein_coding	-4.13312	0.057
ENSECAG00000013423	RBM39	22	protein_coding	1.1376	0.0571
ENSECAG00000009836	HIVEP2	31	protein_coding	1.90041	0.0574
ENSECAG00000016944	EMC9	1	protein_coding	-2.19227	0.0575
ENSECAG00000021926	STRN	15	protein_coding	1.07614	0.0579
ENSECAG00000012226	CPLANE1	21	protein_coding	1.36495	0.058
ENSECAG00000017135	ZC3H12D	31	protein_coding	-7.62653	0.058
ENSECAG00000015820	KLF11	15	protein_coding	1.72759	0.0584
ENSECAG00000025109	EEF1A2	22	protein_coding	-4.19623	0.0584
ENSECAG00000008197	PNLIPRP2	1	protein_coding	3.00858	0.0587
ENSECAG00000020940	C1QTNF6	28	protein_coding	-4.89481	0.0589
ENSECAG00000017565	PDE7A	9	protein_coding	-2.01212	0.0589
ENSECAG00000018579	F11R	5	protein_coding	-1.75927	0.0589
ENSECAG00000018235	AVEN	1	protein_coding	-1.20273	0.0589
ENSECAG00000035085	CD1A4	5	protein_coding	-5.0802	0.0592
ENSECAG00000007113	ATXN10	28	protein_coding	-1.24035	0.0594
ENSECAG00000019055	TSGA10	15	protein_coding	1.74561	0.0595
ENSECAG00000014446	SPTBN1	15	protein_coding	-1.31092	0.0595
ENSECAG00000033943		22	protein_coding	1.72327	0.0597
ENSECAG00000022290	GCA	18	protein_coding	1.1486	0.0603
ENSECAG00000021780	S100PBP	2	protein_coding	1.18187	0.0606
ENSECAG00000026966	SATL1	X	protein_coding	3.26685	0.0607
ENSECAG00000004258	IL17RB	16	protein_coding	5.27209	0.0614
ENSECAG00000023607	DOCK5	2	protein_coding	1.44372	0.0614
ENSECAG00000011336	RWDD4	27	protein_coding	1.08316	0.0614
ENSECAG00000013956	ROBO3	7	protein_coding	2.17924	0.0617
ENSECAG00000020052	TNS3	4	protein_coding	-2.54719	0.0617
ENSECAG00000012838	EPB41L2	10	protein_coding	1.26113	0.062
ENSECAG00000024756	DSEL	8	protein_coding	-1.80214	0.062
ENSECAG00000015950	CCDC68	8	protein_coding	2.1988	0.0623
ENSECAG00000016890	FGFR1OP2	6	protein_coding	1.28885	0.0639
ENSECAG00000041561		7	protein_coding	1.22225	0.0639
ENSECAG00000014990	ZCCHC2	8	protein_coding	2.07579	0.064
ENSECAG00000024531	ADM	7	protein_coding	1.93093	0.064
ENSECAG00000024960	RALGAPA1	1	protein_coding	1.13198	0.064
ENSECAG00000001101	SESN1	10	protein_coding	-1.63161	0.064
ENSECAG00000016940	SPON2	3	protein_coding	-1.53611	0.064
ENSECAG00000007412	RAMP2	11	protein_coding	-1.43133	0.064
ENSECAG00000010623	TSPAN13	4	protein_coding	1.75508	0.0644
ENSECAG00000013693	COL1A1	11	protein_coding	-3.50892	0.0644
ENSECAG00000012420	APEH	16	protein_coding	-1.56322	0.0644
ENSECAG00000009288	ICA1L	18	protein_coding	2.27519	0.0657
ENSECAG00000021728	PTPRT	22	protein_coding	4.18072	0.0665
ENSECAG00000007231	ETNK1	6	protein_coding	1.30055	0.067
ENSECAG00000012862	LYN	9	protein_coding	-2.17153	0.067
ENSECAG00000023207	B3GAT2	20	protein_coding	1.88711	0.0672
ENSECAG00000017498	KRR1	28	protein_coding	1.26995	0.0672
ENSECAG00000038866		19	protein_coding	-3.80016	0.0672
ENSECAG00000021313	SDHAF4	20	protein_coding	1.5436	0.0678
ENSECAG00000016958	CXXC5	14	protein_coding	-1.35241	0.0678
ENSECAG00000021223	EIF4A2	19	protein_coding	1.23842	0.0679
ENSECAG00000000216	PLP2	X	protein_coding	1.1647	0.0679
ENSECAG00000010289	CITED2	31	protein_coding	-2.88677	0.0679
ENSECAG00000040985		1	lncRNA	1.97288	0.068
ENSECAG00000019591	ANKRD28	16	protein_coding	1.24686	0.068
ENSECAG00000021418	CDH1	3	protein_coding	-3.36104	0.068
ENSECAG00000014232	NR4A2	18	protein_coding	-2.36992	0.068
ENSECAG00000021182	TNFSF4	5	protein_coding	3.13724	0.0681
ENSECAG00000023599	HPSE	3	protein_coding	2.20311	0.0689
ENSECAG00000018010	TEAD2	10	protein_coding	-2.44028	0.0695
ENSECAG00000017297	GRIA3	X	protein_coding	-1.65999	0.0696
ENSECAG00000011132	DDX5	11	protein_coding	1.50077	0.0697
ENSECAG00000008683	LOC100630595	12	protein_coding	1.17569	0.0697
ENSECAG00000009566	GOPC	10	protein_coding	1.0997	0.0698
ENSECAG00000010318	CEP63	16	protein_coding	1.6382	0.0699
ENSECAG00000001407	CHSY3	14	protein_coding	1.57755	0.0699
ENSECAG00000007077	BEAN1	3	protein_coding	-2.17957	0.0699
ENSECAG00000017899	KIAA1109	2	protein_coding	1.11033	0.07
ENSECAG00000037206	FAM43B	2	protein_coding	-7.51962	0.07
ENSECAG00000016330	TNFRSF1A	6	protein_coding	-1.31927	0.0709
ENSECAG00000013808	FAM151B	14	protein_coding	1.05914	0.071
ENSECAG00000016098	NOS1AP	5	protein_coding	-1.59984	0.0718
ENSECAG00000013221	PTPRQ	28	protein_coding	2.52689	0.072
ENSECAG00000009524	SLC16A3	11	protein_coding	1.26239	0.0727
ENSECAG00000010387	FAN1	1	protein_coding	1.41516	0.0729
ENSECAG00000030878	SCML1	X	protein_coding	2.45829	0.0732
ENSECAG00000022803	GSTK1	4	protein_coding	1.93884	0.0746
ENSECAG00000001652	ITGA6	18	protein_coding	1.52535	0.0748
ENSECAG00000020284	DDRGK1	22	protein_coding	-1.03385	0.0748
ENSECAG00000016129	ABLIM3	14	protein_coding	1.47653	0.0756
ENSECAG00000018303	YTHDC1	3	protein_coding	1.4497	0.0756
ENSECAG00000018538	PPIG	18	protein_coding	1.08642	0.0756
ENSECAG00000009363	ACOD1	17	protein_coding	-5.21542	0.0756
ENSECAG00000018815	DHRS4	1	protein_coding	-1.22286	0.0756
ENSECAG00000022222	WASF1	10	protein_coding	-2.02513	0.0758
ENSECAG00000019011	GLRB	2	protein_coding	-1.25813	0.0758
ENSECAG00000034339	MHCX1	20	protein_coding	-1.05942	0.0758
ENSECAG00000020855	MYO18A	11	protein_coding	-2.08971	0.0763
ENSECAG00000015380	EIF2B3	2	protein_coding	1.14638	0.0767
ENSECAG00000017777	PLK1	13	protein_coding	-1.24719	0.0767
ENSECAG00000012148	C1H15orf48	1	protein_coding	-3.24172	0.0768
ENSECAG00000020180	CREB5	4	protein_coding	2.77301	0.077
ENSECAG00000010682	GNPTAB	28	protein_coding	-1.60207	0.0774
ENSECAG00000000587	PRRG3	X	protein_coding	1.76988	0.0776
ENSECAG00000024630	EPCAM	15	protein_coding	2.0477	0.0777
ENSECAG00000006998	SNAP91	10	protein_coding	1.40747	0.0778
ENSECAG00000024133	FGF14	17	protein_coding	-3.67236	0.0784
ENSECAG00000016824	NRP2	18	protein_coding	-5.16112	0.0785
ENSECAG00000012634	CEP78	23	protein_coding	1.296	0.0789
ENSECAG00000024644	KIF3A	14	protein_coding	1.16377	0.0789
ENSECAG00000022320	MGST3	5	protein_coding	-1.19532	0.0789
ENSECAG00000016114	ATP6V0A4	4	protein_coding	3.72144	0.0797
ENSECAG00000003277	REL	15	protein_coding	1.30746	0.0809
ENSECAG00000011651	ICA1	4	protein_coding	1.1397	0.0809
ENSECAG00000012650	KY	16	protein_coding	5.2174	0.0813
ENSECAG00000022190	GALNT1	8	protein_coding	-1.3816	0.0813
ENSECAG00000022005	CHD4	6	protein_coding	-1.09295	0.0813
ENSECAG00000003289	RAPSN	12	protein_coding	2.10757	0.0814
ENSECAG00000021265	APLP2	7	protein_coding	1.37758	0.0814
ENSECAG00000006301	METTL4	8	protein_coding	1.11815	0.0814
ENSECAG00000016053	SAC3D1	12	protein_coding	-1.38984	0.0814
ENSECAG00000014128	TYW5	18	protein_coding	1.4733	0.0818
ENSECAG00000020669	LDHA	7	protein_coding	1.37076	0.0818
ENSECAG00000017597	ZMYND15	11	protein_coding	-6.49863	0.0818
ENSECAG00000038916	WDR18	7	protein_coding	-1.46774	0.0819
ENSECAG00000011934	LGR6	30	protein_coding	6.19343	0.0821
ENSECAG00000021315	EPHA7	10	protein_coding	2.73444	0.0821
ENSECAG00000040695	LOC111774625	8	protein_coding	1.13488	0.0821
ENSECAG00000006544	MGA	1	protein_coding	1.22403	0.0822
ENSECAG00000007392	NPEPPS	11	protein_coding	-1.03718	0.0824
ENSECAG00000017058	NEK1	2	protein_coding	1.11738	0.083
ENSECAG00000002866	UGCG	25	protein_coding	-1.17169	0.0841
ENSECAG00000008487	ATL1	1	protein_coding	1.66943	0.0845
ENSECAG00000022361	TIA1	15	protein_coding	1.11048	0.0851
ENSECAG00000025174	HS3ST3B1	11	protein_coding	-2.17747	0.0852
ENSECAG00000016434	RAP1A	5	protein_coding	1.01253	0.0858
ENSECAG00000032774		4	lncRNA	-1.16055	0.0858
ENSECAG00000000085	AGA	27	protein_coding	1.5506	0.0861
ENSECAG00000011855	DPH7	25	protein_coding	-1.3109	0.0865
ENSECAG00000019014	FICD	8	protein_coding	-1.21781	0.0865
ENSECAG00000014372	SLC9A3R1	11	protein_coding	-3.13942	0.0874
ENSECAG00000025427		9	snoRNA	3.60002	0.0878
ENSECAG00000022368	MBD2	8	protein_coding	-1.05229	0.0879
ENSECAG00000024364	RCC2	2	protein_coding	-1.86903	0.0881
ENSECAG00000026840	ST6GALNAC3	5	protein_coding	1.87942	0.0883
ENSECAG00000021213	ARL13A	X	protein_coding	-7.4441	0.0885
ENSECAG00000010500	ITGA4	18	protein_coding	-2.7113	0.0885
ENSECAG00000010132	HMGB2	2	protein_coding	2.013	0.0893
ENSECAG00000010068	PLCL2	16	protein_coding	1.72725	0.0893
ENSECAG00000012573	DENND5B	6	protein_coding	1.05307	0.0894
ENSECAG00000019398	TFPI2	4	protein_coding	-1.7474	0.09
ENSECAG00000016629	ARHGAP10	2	protein_coding	-2.11478	0.0908
ENSECAG00000012025	ZNF891	8	protein_coding	1.9472	0.0915
ENSECAG00000019034	NMRAL1	13	protein_coding	1.11269	0.0918
ENSECAG00000006020	RRAGB	X	protein_coding	1.316	0.092
ENSECAG00000012832	SYT1	28	protein_coding	-4.34966	0.0926
ENSECAG00000013900	ZDHHC24	12	protein_coding	-1.16483	0.0926
ENSECAG00000011381	TRIM13	17	protein_coding	1.18207	0.0933
ENSECAG00000019613	RAB37	11	protein_coding	-2.73299	0.0935
ENSECAG00000020295	GEN1	15	protein_coding	-1.39889	0.0937
ENSECAG00000014736	OFD1	X	protein_coding	1.45434	0.094
ENSECAG00000009336	DOCK9	17	protein_coding	1.15449	0.0947
ENSECAG00000032801	TAF3	29	protein_coding	1.07884	0.0947
ENSECAG00000017727	ORC3	10	protein_coding	1.06832	0.0947
ENSECAG00000009165	IZUMO1	10	protein_coding	-5.97426	0.0947
ENSECAG00000010613	KLF4	25	protein_coding	2.77242	0.0952
ENSECAG00000043703	ADPRHL1	17	protein_coding	3.4423	0.0954
ENSECAG00000003573	CLDN23	27	protein_coding	4.44155	0.0959
ENSECAG00000029802		15	lncRNA	2.01418	0.0959
ENSECAG00000013367	SLC9A3R2	13	protein_coding	-1.80139	0.0959
ENSECAG00000037029	FNDC4	15	protein_coding	-1.55857	0.0959
ENSECAG00000000550	TDRD3	17	protein_coding	1.61612	0.096
ENSECAG00000014530	SEPTIN10	15	protein_coding	1.11088	0.096
ENSECAG00000018613	PDE6D	6	protein_coding	1.02679	0.096
ENSECAG00000000910	LOC100050637	12	protein_coding	-1.34446	0.0976
ENSECAG00000042347		23	lncRNA	2.05899	0.0982
ENSECAG00000036638	SLC6A12	6	protein_coding	-3.57868	0.0987
ENSECAG00000006436	COQ10B	18	protein_coding	1.42603	0.0989
ENSECAG00000017356	RSKR	11	protein_coding	-5.40922	0.0989
ENSECAG00000037845	ARMCX6	X	protein_coding	1.45354	0.099
ENSECAG00000010267	CD44	12	protein_coding	-3.29734	0.099
ENSECAG00000019242	PLXNB2	28	protein_coding	-2.07698	0.099
ENSECAG00000007963	ADAM10	1	protein_coding	-1.38855	0.099
ENSECAG00000011256	CFH	30	protein_coding	1.51778	0.0996
ENSECAG00000012066	FBLN5	24	protein_coding	4.7743	0.0997
ENSECAG00000010650	DYNLT3	X	protein_coding	1.23292	0.0997
ENSECAG00000014998	GLCE	1	protein_coding	1.01882	0.0997
ENSECAG00000024428	PROCR	22	protein_coding	-4.13884	0.0997
ENSECAG00000010476	L3MBTL2	28	protein_coding	-2.05378	0.0997
ENSECAG00000031341	SURF4	25	protein_coding	-1.19475	0.0997
ENSECAG00000001757	CAMLG	14	protein_coding	1.14159	0.0998
